# Supplementary material for: Comparative transcriptomic analysis reveals the roles of ROS scavenging genes in response to cadmium in two pak choi cultivars
Source: Sci Rep. 2017 Aug 23;7:9217. doi: 10.1038/s41598-017-09838-2 (PMC5569009; doi:10.1038/s41598-017-09838-2)
Supplement: Supplementary file 2 — Table S1 [file 41598_2017_9838_MOESM2_ESM.xlsx]

## Sheet: Sheet1
Table S1. The functional annotation results of 244,190 unigenes in pak choi.
Gene ID	Gene length	NR GI	NR ID	NR Score	NR Evalue	NR Description	NT GI	NT ID	NT Score	NT Evalue	NT Description	KO ID	KO Name	KO Description	Http Link	Swissprot ID	Swissprot Score	Swissprot Evalue	Swissprot Description	PFAM ID	PFAM description	Gene Ontology Biological Pathway	BP Description	Gene Ontology Molecular Function	MF Description	Gene Ontology Cellular Component	CC Description	KOG ID	KOG Description
c249253_g1	318	590669989	XP_007037930.1	313	1.17e-32	Zn-dependent exopeptidases superfamily protein [Theobroma cacao]>gi|508775175|gb|EOY22431.1| Zn-dependent exopeptidases superfamily protein [Theobroma cacao]	--	--	--	--	--	K01267	DNPEP	aspartyl aminopeptidase	http://www.genome.jp/dbget-bin/www_bget?ko:K01267	Q5RBT2	284	1.7e-29	Aspartyl aminopeptidase OS=Pongo abelii GN=DNPEP PE=2 SV=1	PF02127	Aminopeptidase I zinc metalloprotease (M18)	GO:0006508	proteolysis	GO:0008270//GO:0004177	zinc ion binding//aminopeptidase activity	--	--	KOG2596	Aminopeptidase I zinc metalloprotease (M18)
c165509_g1	315	145354292	XP_001421423.1	373	1.89e-41	Zn-containing alcohol dehydrogenase [Ostreococcus lucimarinus CCE9901]>gi|144581660|gb|ABO99716.1| Zn-containing alcohol dehydrogenase [Ostreococcus lucimarinus CCE9901]	--	--	--	--	--	K00121	frmA, ADH5, adhC	S-(hydroxymethyl)glutathione dehydrogenase / alcohol dehydrogenase	http://www.genome.jp/dbget-bin/www_bget?ko:K00121	P93629	350	3.87e-39	Alcohol dehydrogenase class-3 OS=Zea mays GN=FDH PE=2 SV=1	--	--	GO:0055114	oxidation-reduction process	GO:0046872//GO:0016491//GO:0000166//GO:0008270	metal ion binding//oxidoreductase activity//nucleotide binding//zinc ion binding	--	--	KOG0022	Alcohol dehydrogenase, class III
c132152_g1	222	657394612	KEH35205.1	123	4.25e-07	ZIP zinc/iron transport family protein [Medicago truncatula]	--	--	--	--	--	--	--	--	--	O94639	109	5.56e-06	Zinc-regulated transporter 1 OS=Schizosaccharomyces pombe (strain 972 / ATCC 24843) GN=zrt1 PE=1 SV=1	PF01213//PF02535	Adenylate cyclase associated (CAP) N terminal//ZIP Zinc transporter	GO:0007010//GO:0055085//GO:0030001	cytoskeleton organization//transmembrane transport//metal ion transport	GO:0003779//GO:0046873	actin binding//metal ion transmembrane transporter activity	GO:0016020	membrane	KOG1558	Fe2ﶙ regulated transporter
c94693_g1	365	551632142	XP_005818947.1	292	1.39e-31	zink finger-like fusion protein [Guillardia theta CCMP2712]>gi|428162860|gb|EKX31967.1| zink finger-like fusion protein [Guillardia theta CCMP2712]	--	--	--	--	--	--	--	--	--	Q08422	138	4.41e-10	AN1-type zinc finger protein TMC1 OS=Saccharomyces cerevisiae (strain ATCC 204508 / S288c) GN=TMC1 PE=1 SV=1	PF01428	AN1-like Zinc finger	--	--	GO:0008270	zinc ion binding	--	--	KOG0003	Ubiquitin/60s ribosomal protein L40 fusion
c57194_g1	227	551632142	XP_005818947.1	180	9.89e-16	zink finger-like fusion protein [Guillardia theta CCMP2712]>gi|428162860|gb|EKX31967.1| zink finger-like fusion protein [Guillardia theta CCMP2712]	--	--	--	--	--	--	--	--	--	Q08422	124	8.99e-09	AN1-type zinc finger protein TMC1 OS=Saccharomyces cerevisiae (strain ATCC 204508 / S288c) GN=TMC1 PE=1 SV=1	PF01428	AN1-like Zinc finger	--	--	GO:0008270	zinc ion binding	--	--	--	--
c24012_g1	241	551632142	XP_005818947.1	215	8.65e-21	zink finger-like fusion protein [Guillardia theta CCMP2712]>gi|428162860|gb|EKX31967.1| zink finger-like fusion protein [Guillardia theta CCMP2712]	--	--	--	--	--	--	--	--	--	Q08422	143	3.02e-11	AN1-type zinc finger protein TMC1 OS=Saccharomyces cerevisiae (strain ATCC 204508 / S288c) GN=TMC1 PE=1 SV=1	PF02336//PF01428	Capsid protein VP4//AN1-like Zinc finger	--	--	GO:0008270//GO:0005198	zinc ion binding//structural molecule activity	GO:0019028	viral capsid	--	--
c79968_g1	349	551632142	XP_005818947.1	315	3.86e-35	zink finger-like fusion protein [Guillardia theta CCMP2712]>gi|428162860|gb|EKX31967.1| zink finger-like fusion protein [Guillardia theta CCMP2712]	--	--	--	--	--	K07059	K07059	uncharacterized protein	http://www.genome.jp/dbget-bin/www_bget?ko:K07059	Q08422	144	4.65e-11	AN1-type zinc finger protein TMC1 OS=Saccharomyces cerevisiae (strain ATCC 204508 / S288c) GN=TMC1 PE=1 SV=1	PF01428//PF00240	AN1-like Zinc finger//Ubiquitin family	--	--	GO:0008270//GO:0005515	zinc ion binding//protein binding	--	--	KOG0003	Ubiquitin/60s ribosomal protein L40 fusion
c95827_g1	763	551632142	XP_005818947.1	164	4.55e-12	zink finger-like fusion protein [Guillardia theta CCMP2712]>gi|428162860|gb|EKX31967.1| zink finger-like fusion protein [Guillardia theta CCMP2712]	--	--	--	--	--	K07059	K07059	uncharacterized protein	http://www.genome.jp/dbget-bin/www_bget?ko:K07059	Q08422	193	9.54e-17	AN1-type zinc finger protein TMC1 OS=Saccharomyces cerevisiae (strain ATCC 204508 / S288c) GN=TMC1 PE=1 SV=1	PF01428	AN1-like Zinc finger	--	--	GO:0008270	zinc ion binding	--	--	--	--
c119977_g1	268	551632142	XP_005818947.1	263	1.12e-27	zink finger-like fusion protein [Guillardia theta CCMP2712]>gi|428162860|gb|EKX31967.1| zink finger-like fusion protein [Guillardia theta CCMP2712]	--	--	--	--	--	--	--	--	--	Q08422	135	4.9e-10	AN1-type zinc finger protein TMC1 OS=Saccharomyces cerevisiae (strain ATCC 204508 / S288c) GN=TMC1 PE=1 SV=1	PF00240//PF01428	Ubiquitin family//AN1-like Zinc finger	--	--	GO:0008270//GO:0005515	zinc ion binding//protein binding	--	--	KOG0001	Ubiquitin and ubiquitin-like proteins
c51087_g1	323	551632142	XP_005818947.1	165	3.57e-13	zink finger-like fusion protein [Guillardia theta CCMP2712]>gi|428162860|gb|EKX31967.1| zink finger-like fusion protein [Guillardia theta CCMP2712]	--	--	--	--	--	K07059	K07059	uncharacterized protein	http://www.genome.jp/dbget-bin/www_bget?ko:K07059	Q08422	202	2.39e-19	AN1-type zinc finger protein TMC1 OS=Saccharomyces cerevisiae (strain ATCC 204508 / S288c) GN=TMC1 PE=1 SV=1	PF01428	AN1-like Zinc finger	--	--	GO:0008270	zinc ion binding	--	--	--	--
c14795_g1	399	551632142	XP_005818947.1	198	1.66e-17	zink finger-like fusion protein [Guillardia theta CCMP2712]>gi|428162860|gb|EKX31967.1| zink finger-like fusion protein [Guillardia theta CCMP2712]	--	--	--	--	--	K07059	K07059	uncharacterized protein	http://www.genome.jp/dbget-bin/www_bget?ko:K07059	Q08422	149	1.55e-11	AN1-type zinc finger protein TMC1 OS=Saccharomyces cerevisiae (strain ATCC 204508 / S288c) GN=TMC1 PE=1 SV=1	PF01428	AN1-like Zinc finger	--	--	GO:0008270	zinc ion binding	--	--	--	--
c98062_g1	556	551632142	XP_005818947.1	167	9.64e-13	zink finger-like fusion protein [Guillardia theta CCMP2712]>gi|428162860|gb|EKX31967.1| zink finger-like fusion protein [Guillardia theta CCMP2712]	--	--	--	--	--	K07059	K07059	uncharacterized protein	http://www.genome.jp/dbget-bin/www_bget?ko:K07059	Q08422	197	9.52e-18	AN1-type zinc finger protein TMC1 OS=Saccharomyces cerevisiae (strain ATCC 204508 / S288c) GN=TMC1 PE=1 SV=1	PF01428	AN1-like Zinc finger	--	--	GO:0008270	zinc ion binding	--	--	--	--
c253016_g1	367	375267358	CCD28129.1	233	1.08e-22	zinc-finger containing protein, partial [Plasmopara viticola]	--	--	--	--	--	--	--	--	--	Q6H7P8	205	2.87e-19	Zinc finger A20 and AN1 domain-containing stress-associated protein 4 OS=Oryza sativa subsp. japonica GN=SAP4 PE=2 SV=1	PF01428//PF14634//PF01754	AN1-like Zinc finger//zinc-RING finger domain//A20-like zinc finger	--	--	GO:0005515//GO:0008270//GO:0003677	protein binding//zinc ion binding//DNA binding	--	--	KOG3173	Predicted Zn-finger protein
c128136_g1	286	695399874	XP_009522380.1	342	5.35e-37	zinc-dependent alcohol dehydrogenase [Phytophthora sojae]>gi|348679847|gb|EGZ19663.1| zinc-dependent alcohol dehydrogenase [Phytophthora sojae]	--	--	--	--	--	--	--	--	--	O94038	160	1.19e-12	Alcohol dehydrogenase 2 OS=Candida albicans (strain SC5314 / ATCC MYA-2876) GN=ADH2 PE=3 SV=1	PF00107//PF09445//PF00253	Zinc-binding dehydrogenase//RNA cap guanine-N2 methyltransferase//Ribosomal protein S14p/S29e	GO:0001510//GO:0009452//GO:0055114//GO:0042254//GO:0006412	RNA methylation//7-methylguanosine RNA capping//oxidation-reduction process//ribosome biogenesis//translation	GO:0008168//GO:0008270//GO:0000166//GO:0003735//GO:0046872//GO:0016491	methyltransferase activity//zinc ion binding//nucleotide binding//structural constituent of ribosome//metal ion binding//oxidoreductase activity	GO:0005840//GO:0005622	ribosome//intracellular	KOG0023	Alcohol dehydrogenase, class V
c86093_g1	1028	695399874	XP_009522380.1	957	1.44e-124	zinc-dependent alcohol dehydrogenase [Phytophthora sojae]>gi|348679847|gb|EGZ19663.1| zinc-dependent alcohol dehydrogenase [Phytophthora sojae]	--	--	--	--	--	K13953	adhP	alcohol dehydrogenase, propanol-preferring	http://www.genome.jp/dbget-bin/www_bget?ko:K13953	P07754	833	1.53e-107	Alcohol dehydrogenase 3 OS=Emericella nidulans (strain FGSC A4 / ATCC 38163 / CBS 112.46 / NRRL 194 / M139) GN=alcC PE=3 SV=1	PF00107//PF08240	Zinc-binding dehydrogenase//Alcohol dehydrogenase GroES-like domain	GO:0055114	oxidation-reduction process	GO:0043169//GO:0008270//GO:0016491	cation binding//zinc ion binding//oxidoreductase activity	--	--	KOG0023	Alcohol dehydrogenase, class V
c257105_g1	215	430006593	CBY84994.1	134	1.71e-08	zinc-containing alcohol dehydrogenase family protein [Polytomella sp. Pringsheim 198.80]	--	--	--	--	--	--	--	--	--	--	--	--	--	--	--	--	--	--	--	--	--	--	--
c2007_g1	315	186511267	NP_001118871.1	217	2.25e-21	zinc-binding ribosomal protein family protein [Arabidopsis thaliana]>gi|332646634|gb|AEE80155.1| zinc-binding ribosomal protein family protein [Arabidopsis thaliana]	--	--	--	--	--	K02978	RP-S27e, RPS27	small subunit ribosomal protein S27e	http://www.genome.jp/dbget-bin/www_bget?ko:K02978	O64650	205	2.18e-20	40S ribosomal protein S27-1 OS=Arabidopsis thaliana GN=RPS27A PE=3 SV=1	PF01667	Ribosomal protein S27	GO:0042254//GO:0006412	ribosome biogenesis//translation	GO:0003735	structural constituent of ribosome	GO:0005622//GO:0005840//GO:0005737	intracellular//ribosome//cytoplasm	KOG1779	40s ribosomal protein S27
c86654_g1	3608	590573152	XP_007012041.1	356	2.98e-36	Zinc-binding ribosomal family protein isoform 2, partial [Theobroma cacao]>gi|508782404|gb|EOY29660.1| Zinc-binding ribosomal family protein isoform 2, partial [Theobroma cacao]	--	--	--	--	--	K02922	RP-L37e, RPL37	large subunit ribosomal protein L37e	http://www.genome.jp/dbget-bin/www_bget?ko:K02922	Q9VXX8	358	1.26e-37	Probable 60S ribosomal protein L37-A OS=Drosophila melanogaster GN=RpL37a PE=1 SV=1	PF00097//PF01641//PF14634//PF00130//PF01907	Zinc finger, C3HC4 type (RING finger)//SelR domain//zinc-RING finger domain//Phorbol esters/diacylglycerol binding domain (C1 domain)//Ribosomal protein L37e	GO:0055114//GO:0042254//GO:0006412//GO:0035556	oxidation-reduction process//ribosome biogenesis//translation//intracellular signal transduction	GO:0008270//GO:0033743//GO:0003735//GO:0046872//GO:0005515	zinc ion binding//peptide-methionine (R)-S-oxide reductase activity//structural constituent of ribosome//metal ion binding//protein binding	GO:0005840//GO:0005622	ribosome//intracellular	KOG3475	60S ribosomal protein L37
c149930_g1	323	590573152	XP_007012041.1	372	3.39e-44	Zinc-binding ribosomal family protein isoform 2, partial [Theobroma cacao]>gi|508782404|gb|EOY29660.1| Zinc-binding ribosomal family protein isoform 2, partial [Theobroma cacao]	--	--	--	--	--	K02922	RP-L37e, RPL37	large subunit ribosomal protein L37e	http://www.genome.jp/dbget-bin/www_bget?ko:K02922	Q43292	339	3.19e-40	60S ribosomal protein L37-2 OS=Arabidopsis thaliana GN=RPL37B PE=3 SV=2	PF00253//PF01907//PF01641	Ribosomal protein S14p/S29e//Ribosomal protein L37e//SelR domain	GO:0055114//GO:0006412//GO:0042254	oxidation-reduction process//translation//ribosome biogenesis	GO:0003735//GO:0033743	structural constituent of ribosome//peptide-methionine (R)-S-oxide reductase activity	GO:0005622//GO:0005840	intracellular//ribosome	KOG3475	60S ribosomal protein L37
c94008_g2	347	590573152	XP_007012041.1	351	6e-41	Zinc-binding ribosomal family protein isoform 2, partial [Theobroma cacao]>gi|508782404|gb|EOY29660.1| Zinc-binding ribosomal family protein isoform 2, partial [Theobroma cacao]	--	--	--	--	--	K02922	RP-L37e, RPL37	large subunit ribosomal protein L37e	http://www.genome.jp/dbget-bin/www_bget?ko:K02922	Q9VXX8	338	5.34e-40	Probable 60S ribosomal protein L37-A OS=Drosophila melanogaster GN=RpL37a PE=1 SV=1	PF01907//PF00253	Ribosomal protein L37e//Ribosomal protein S14p/S29e	GO:0042254//GO:0006412	ribosome biogenesis//translation	GO:0003735	structural constituent of ribosome	GO:0005622//GO:0005840	intracellular//ribosome	KOG3475	60S ribosomal protein L37
c122187_g1	275	308805857	XP_003080240.1	138	6.87e-09	zinc-binding dehydrogenase family (ISS) [Ostreococcus tauri]>gi|116058700|emb|CAL54407.1| Alcohol dehydrogenase superfamily, zinc-type [Ostreococcus tauri]	--	--	--	--	--	--	--	--	--	--	--	--	--	--	--	--	--	--	--	--	--	--	--
c187703_g1	1385	612394075	XP_007512557.1	621	3.42e-73	zinc transporter ZupT [Bathycoccus prasinos]>gi|412985957|emb|CCO17157.1| zinc transporter ZupT [Bathycoccus prasinos]	--	--	--	--	--	K07238	TC.ZIP, zupT, ZRT3, ZIP2	zinc transporter, ZIP family	http://www.genome.jp/dbget-bin/www_bget?ko:K07238	Q8ENQ1	449	3.51e-50	Zinc transporter ZupT OS=Oceanobacillus iheyensis (strain DSM 14371 / JCM 11309 / KCTC 3954 / HTE831) GN=zupT PE=3 SV=1	PF02535//PF00122	ZIP Zinc transporter//E1-E2 ATPase	GO:0030001//GO:0055085	metal ion transport//transmembrane transport	GO:0046873//GO:0000166//GO:0046872	metal ion transmembrane transporter activity//nucleotide binding//metal ion binding	GO:0016020	membrane	KOG2474	Zinc transporter and related ZIP domain-containing proteins
c141913_g1	229	695399402	XP_009522254.1	150	1.04e-10	zinc transporter ZIP protein [Phytophthora sojae]>gi|348679721|gb|EGZ19537.1| zinc transporter ZIP protein [Phytophthora sojae]	--	--	--	--	--	--	--	--	--	Q12436	119	3.01e-07	Zinc-regulated transporter 2 OS=Saccharomyces cerevisiae (strain ATCC 204508 / S288c) GN=ZRT2 PE=1 SV=1	PF02535	ZIP Zinc transporter	GO:0055085//GO:0030001	transmembrane transport//metal ion transport	GO:0046873	metal ion transmembrane transporter activity	GO:0016020	membrane	KOG1558	Fe2ﶙ regulated transporter
c73804_g1	300	734402738	KHN32210.1	134	6.65e-09	Zinc transporter 4, chloroplastic [Glycine soja]	--	--	--	--	--	--	--	--	--	Q54MB9	227	6.67e-22	Protein zntC OS=Dictyostelium discoideum GN=zntC PE=2 SV=1	PF02535	ZIP Zinc transporter	GO:0055085//GO:0030001	transmembrane transport//metal ion transport	GO:0046873	metal ion transmembrane transporter activity	GO:0016020	membrane	KOG1558	Fe2ﶙ regulated transporter
c253496_g1	291	303286777	XP_003062678.1	186	8.74e-16	zinc permease family, partial [Micromonas pusilla CCMP1545]>gi|226456195|gb|EEH53497.1| zinc permease family, partial [Micromonas pusilla CCMP1545]	--	--	--	--	--	K07238	TC.ZIP, zupT, ZRT3, ZIP2	zinc transporter, ZIP family	http://www.genome.jp/dbget-bin/www_bget?ko:K07238	Q3B4G1	120	1.68e-07	Zinc transporter ZupT OS=Pelodictyon luteolum (strain DSM 273) GN=zupT PE=3 SV=1	PF02535	ZIP Zinc transporter	GO:0055085//GO:0030001	transmembrane transport//metal ion transport	GO:0046873	metal ion transmembrane transporter activity	GO:0016020	membrane	--	--
c165110_g1	309	255076127	XP_002501738.1	156	3.53e-11	zinc permease family [Micromonas sp. RCC299]>gi|226517002|gb|ACO62996.1| zinc permease family [Micromonas sp. RCC299]	--	--	--	--	--	--	--	--	--	A8ZVV7	155	3.15e-12	Zinc transporter ZupT OS=Desulfococcus oleovorans (strain DSM 6200 / Hxd3) GN=zupT PE=3 SV=1	PF03213//PF02535//PF04592	Poxvirus P35 protein//ZIP Zinc transporter//Selenoprotein P, N terminal region	GO:0030001//GO:0044765//GO:0055085	metal ion transport//single-organism transport//transmembrane transport	GO:0046873//GO:0008430	metal ion transmembrane transporter activity//selenium binding	GO:0019031//GO:0016020	viral envelope//membrane	--	--
c250806_g1	263	303284102	XP_003061342.1	132	5.14e-08	zinc permease family [Micromonas pusilla CCMP1545]>gi|226457693|gb|EEH54992.1| zinc permease family [Micromonas pusilla CCMP1545]	--	--	--	--	--	--	--	--	--	Q54MB9	110	5.46e-06	Protein zntC OS=Dictyostelium discoideum GN=zntC PE=2 SV=1	PF02535	ZIP Zinc transporter	GO:0055085//GO:0030001	transmembrane transport//metal ion transport	GO:0046873	metal ion transmembrane transporter activity	GO:0016020	membrane	--	--
c23717_g1	388	303284102	XP_003061342.1	138	2.02e-08	zinc permease family [Micromonas pusilla CCMP1545]>gi|226457693|gb|EEH54992.1| zinc permease family [Micromonas pusilla CCMP1545]	--	--	--	--	--	--	--	--	--	P59889	114	3.15e-06	Zinc transporter ZIP1 OS=Danio rerio GN=slc39a1 PE=2 SV=1	PF02535	ZIP Zinc transporter	GO:0030001//GO:0055085	metal ion transport//transmembrane transport	GO:0046873	metal ion transmembrane transporter activity	GO:0016020	membrane	KOG1558	Fe2ﶙ regulated transporter
c211843_g1	1075	590593862	XP_007017692.1	154	4.02e-09	Zinc knuckle family protein [Theobroma cacao]>gi|508723020|gb|EOY14917.1| Zinc knuckle family protein [Theobroma cacao]	--	--	--	--	--	K12597	AIR1_2	protein AIR1/2	http://www.genome.jp/dbget-bin/www_bget?ko:K12597	Q9P795	228	5.91e-20	Protein air1 OS=Schizosaccharomyces pombe (strain 972 / ATCC 24843) GN=air1 PE=1 SV=2	PF00098	Zinc knuckle	--	--	GO:0008270//GO:0003676	zinc ion binding//nucleic acid binding	--	--	KOG4400	E3 ubiquitin ligase interacting with arginine methyltransferase
c108051_g1	905	89257600	ABD65089.1	499	1.19e-57	zinc knuckle containing protein [Brassica oleracea]	--	--	--	--	--	--	--	--	--	--	--	--	--	--	--	--	--	--	--	--	--	--	--
c197655_g1	201	255567656	XP_002524807.1	138	3.59e-09	zinc ion binding protein, putative [Ricinus communis]>gi|223535991|gb|EEF37650.1| zinc ion binding protein, putative [Ricinus communis]	--	--	--	--	--	--	--	--	--	Q6NTT6	127	1.57e-08	Mitochondrial ubiquitin ligase activator of nfkb 1 OS=Xenopus laevis GN=mul1 PE=2 SV=1	PF13639//PF14634	Ring finger domain//zinc-RING finger domain	--	--	GO:0008270//GO:0005515	zinc ion binding//protein binding	--	--	KOG1571	Predicted E3 ubiquitin ligase
c48902_g1	241	299472993	CBN77394.1	124	8.79e-07	Zinc finger, TAZ-type [Ectocarpus siliculosus]	--	--	--	--	--	--	--	--	--	Q9UIF9	121	3.24e-07	Bromodomain adjacent to zinc finger domain protein 2A OS=Homo sapiens GN=BAZ2A PE=1 SV=4	PF00439	Bromodomain	--	--	GO:0005515	protein binding	--	--	KOG1827	Chromatin remodeling complex RSC, subunit RSC1/Polybromo and related proteins
c189786_g1	755	693496424	CEG00607.1	179	1.5e-12	Zinc finger, RING/FYVE/PHD-type [Ostreococcus tauri]	--	--	--	--	--	K10596	UBE4A	ubiquitin conjugation factor E4 A	http://www.genome.jp/dbget-bin/www_bget?ko:K10596	P54860	151	5.06e-10	E4 ubiquitin-protein ligase UFD2 OS=Saccharomyces cerevisiae (strain ATCC 204508 / S288c) GN=UFD2 PE=1 SV=3	PF04564	U-box domain	GO:0016567	protein ubiquitination	GO:0004842	ubiquitin-protein transferase activity	GO:0000151	ubiquitin ligase complex	KOG2042	Ubiquitin fusion degradation protein-2
c174905_g1	339	693497049	CEG02006.1	171	4.15e-13	Zinc finger, RING/FYVE/PHD-type [Ostreococcus tauri]	--	--	--	--	--	K13346	PEX10	peroxin-10	http://www.genome.jp/dbget-bin/www_bget?ko:K13346	B1AUE5	137	2.04e-09	Peroxisome biogenesis factor 10 OS=Mus musculus GN=Pex10 PE=2 SV=1	PF13639//PF14634//PF12678//PF00097	Ring finger domain//zinc-RING finger domain//RING-H2 zinc finger//Zinc finger, C3HC4 type (RING finger)	--	--	GO:0008270//GO:0005515//GO:0046872	zinc ion binding//protein binding//metal ion binding	--	--	KOG0317	Predicted E3 ubiquitin ligase, integral peroxisomal membrane protein
c121810_g1	468	693496424	CEG00607.1	222	9.77e-19	Zinc finger, RING/FYVE/PHD-type [Ostreococcus tauri]	--	--	--	--	--	K10596	UBE4A	ubiquitin conjugation factor E4 A	http://www.genome.jp/dbget-bin/www_bget?ko:K10596	A5PKG6	215	1.11e-18	Ubiquitin conjugation factor E4 A OS=Bos taurus GN=UBE4A PE=2 SV=1	PF04564	U-box domain	GO:0016567	protein ubiquitination	GO:0004842	ubiquitin-protein transferase activity	GO:0000151	ubiquitin ligase complex	KOG2042	Ubiquitin fusion degradation protein-2
c127751_g1	218	693498777	CEG01424.1	119	2.18e-06	Zinc finger, RanBP2-type [Ostreococcus tauri]	--	--	--	--	--	--	--	--	--	B1ZU25	236	6.85e-24	Ribosomal RNA small subunit methyltransferase H OS=Opitutus terrae (strain DSM 11246 / PB90-1) GN=rsmH PE=3 SV=1	PF01795	MraW methylase family	--	--	GO:0008168	methyltransferase activity	--	--	--	--
c11749_g1	258	693500785	CEF97158.1	152	1.78e-10	Zinc finger, PHD-finger [Ostreococcus tauri]	--	--	--	--	--	--	--	--	--	P0CB22	115	1.54e-06	Histone-lysine N-methyltransferase ATX2 OS=Arabidopsis thaliana GN=ATX2 PE=2 SV=1	--	--	--	--	--	--	--	--	KOG0955	PHD finger protein BR140/LIN-49
c228862_g1	262	693498817	CEG01464.1	200	8.96e-17	Zinc finger, PHD-finger [Ostreococcus tauri]	--	--	--	--	--	K11347	PHF17, JADE1	protein Jade-1	http://www.genome.jp/dbget-bin/www_bget?ko:K11347	Q803A0	211	3.76e-19	Protein Jade-1 OS=Danio rerio GN=jade1 PE=2 SV=1	PF00628//PF00130	PHD-finger//Phorbol esters/diacylglycerol binding domain (C1 domain)	GO:0035556	intracellular signal transduction	GO:0005515	protein binding	--	--	KOG0954	PHD finger protein
c141677_g1	1672	693496882	CEG01794.1	246	4.56e-20	Zinc finger, PHD-finger [Ostreococcus tauri]	--	--	--	--	--	K17586	PHRF1	PHD and RING finger domain-containing protein 1	http://www.genome.jp/dbget-bin/www_bget?ko:K17586	O94400	264	6.99e-23	PHD and RING finger domain-containing protein C126.07c OS=Schizosaccharomyces pombe (strain 972 / ATCC 24843) GN=SPCC126.07c PE=3 SV=1	PF13639//PF00130//PF00097//PF12861//PF14634//PF00628//PF12678	Ring finger domain//Phorbol esters/diacylglycerol binding domain (C1 domain)//Zinc finger, C3HC4 type (RING finger)//Anaphase-promoting complex subunit 11 RING-H2 finger//zinc-RING finger domain//PHD-finger//RING-H2 zinc finger	GO:0035556//GO:0016567	intracellular signal transduction//protein ubiquitination	GO:0046872//GO:0005515//GO:0004842//GO:0008270	metal ion binding//protein binding//ubiquitin-protein transferase activity//zinc ion binding	GO:0005680	anaphase-promoting complex	KOG0825	PHD Zn-finger protein
c35945_g1	273	124359893	ABN07919.1	129	2.48e-07	Zinc finger, N-recognin; WD40-like [Medicago truncatula]	--	--	--	--	--	--	--	--	--	Q9SRU2	129	3.83e-08	Auxin transport protein BIG OS=Arabidopsis thaliana GN=BIG PE=1 SV=2	PF02207	Putative zinc finger in N-recognin (UBR box)	GO:0016567	protein ubiquitination	GO:0008270//GO:0004842	zinc ion binding//ubiquitin-protein transferase activity	--	--	KOG1776	Zn-binding protein Push
c41702_g1	411	693499057	CEF98595.1	137	7.66e-09	Zinc finger, GATA-type [Ostreococcus tauri]	--	--	--	--	--	--	--	--	--	O94720	179	2.26e-14	GATA zinc finger domain-containing protein C1393.08 OS=Schizosaccharomyces pombe (strain 972 / ATCC 24843) GN=SPCC1393.08 PE=3 SV=1	PF00320//PF05495	GATA zinc finger//CHY zinc finger	GO:0006355	regulation of transcription, DNA-templated	GO:0008270//GO:0003700//GO:0043565	zinc ion binding//transcription factor activity, sequence-specific DNA binding//sequence-specific DNA binding	GO:0005667	transcription factor complex	KOG1601	GATA-4/5/6 transcription factors
c213632_g1	266	298715110	CBJ27798.1	203	2.05e-17	zinc finger, DHHC-type containing 17, isoform CRA_d [Ectocarpus siliculosus]	--	--	--	--	--	K18932	ZDHHC	palmitoyltransferase	http://www.genome.jp/dbget-bin/www_bget?ko:K18932	Q09701	240	3.52e-23	Palmitoyltransferase akr1 OS=Schizosaccharomyces pombe (strain 972 / ATCC 24843) GN=akr1 PE=3 SV=1	PF00023//PF13606	Ankyrin repeat//Ankyrin repeat	--	--	GO:0005515	protein binding	--	--	KOG0509	Ankyrin repeat and DHHC-type Zn-finger domain containing proteins
c21386_g1	584	693500757	CEF97130.1	216	1.55e-18	Zinc finger, CCCH-type [Ostreococcus tauri]	--	--	--	--	--	K18753	ZFP36L	butyrate response factor 1	http://www.genome.jp/dbget-bin/www_bget?ko:K18753	Q5ISE2	216	1.4e-18	Zinc finger protein 36, C3H1 type-like 3 OS=Mus musculus GN=Zfp36l3 PE=1 SV=1	PF00642	Zinc finger C-x8-C-x5-C-x3-H type (and similar)	--	--	GO:0046872	metal ion binding	--	--	KOG1677	CCCH-type Zn-finger protein
c70316_g1	491	693500757	CEF97130.1	210	4.81e-18	Zinc finger, CCCH-type [Ostreococcus tauri]	--	--	--	--	--	K18753	ZFP36L	butyrate response factor 1	http://www.genome.jp/dbget-bin/www_bget?ko:K18753	Q5ISE2	208	7.69e-18	Zinc finger protein 36, C3H1 type-like 3 OS=Mus musculus GN=Zfp36l3 PE=1 SV=1	PF00642	Zinc finger C-x8-C-x5-C-x3-H type (and similar)	--	--	GO:0046872	metal ion binding	--	--	KOG1677	CCCH-type Zn-finger protein
c143822_g1	380	657374815	KEH20328.1	126	7.22e-07	zinc finger, C3HC4 type (RING finger) protein [Medicago truncatula]	--	--	--	--	--	--	--	--	--	Q9VE61	107	6.7e-06	E3 ubiquitin-protein ligase RNF181 homolog OS=Drosophila melanogaster GN=CG7694 PE=2 SV=1	PF13639//PF12861//PF00628//PF14634//PF12906//PF12678//PF00097	Ring finger domain//Anaphase-promoting complex subunit 11 RING-H2 finger//PHD-finger//zinc-RING finger domain//RING-variant domain//RING-H2 zinc finger//Zinc finger, C3HC4 type (RING finger)	GO:0016567	protein ubiquitination	GO:0004842//GO:0008270//GO:0046872//GO:0005515	ubiquitin-protein transferase activity//zinc ion binding//metal ion binding//protein binding	GO:0005680	anaphase-promoting complex	KOG0800	FOG: Predicted E3 ubiquitin ligase
c145704_g1	263	657393350	KEH34170.1	196	3.24e-17	zinc finger, C3HC4 type (RING finger) protein [Medicago truncatula]	--	--	--	--	--	K11977	RNF217, IBRDC1	E3 ubiquitin-protein ligase RNF217	http://www.genome.jp/dbget-bin/www_bget?ko:K11977	Q8TC41	184	8.98e-16	Probable E3 ubiquitin-protein ligase RNF217 OS=Homo sapiens GN=RNF217 PE=2 SV=4	PF01485//PF04147	IBR domain//Nop14-like family	--	--	GO:0008270	zinc ion binding	GO:0032040	small-subunit processome	KOG1815	Predicted E3 ubiquitin ligase
c75837_g1	461	590709321	XP_007048522.1	135	6.44e-08	Zinc finger WD40 repeat protein 1, putative isoform 4 [Theobroma cacao]>gi|508700783|gb|EOX92679.1| Zinc finger WD40 repeat protein 1, putative isoform 4 [Theobroma cacao]	--	--	--	--	--	--	--	--	--	Q01277	138	5.92e-09	Probable E3 ubiquitin ligase complex SCF subunit scon-2 OS=Neurospora crassa (strain ATCC 24698 / 74-OR23-1A / CBS 708.71 / DSM 1257 / FGSC 987) GN=scon-2 PE=1 SV=1	PF00400	WD domain, G-beta repeat	--	--	GO:0005515	protein binding	--	--	KOG0281	Beta-TrCP (transducin repeats containing)/Slimb proteins
c89816_g1	1541	159490660	XP_001703291.1	344	1.94e-33	zinc finger protein, RING-type [Chlamydomonas reinhardtii]>gi|158280215|gb|EDP05973.1| zinc finger protein, RING-type [Chlamydomonas reinhardtii]	--	--	--	--	--	--	--	--	--	Q7ZUL9	329	1.07e-31	Probable E3 ubiquitin-protein ligase MGRN1 OS=Danio rerio GN=mgrn1 PE=2 SV=1	PF14634//PF00097//PF03854//PF13639	zinc-RING finger domain//Zinc finger, C3HC4 type (RING finger)//P-11 zinc finger//Ring finger domain	--	--	GO:0005515//GO:0046872//GO:0003723//GO:0008270	protein binding//metal ion binding//RNA binding//zinc ion binding	--	--	KOG4265	Predicted E3 ubiquitin ligase
c231247_g1	220	255565591	XP_002523785.1	117	6.62e-07	zinc finger protein, putative [Ricinus communis]>gi|223536873|gb|EEF38511.1| zinc finger protein, putative [Ricinus communis]	--	--	--	--	--	--	--	--	--	Q9SJM6	107	2.01e-06	Zinc finger A20 and AN1 domain-containing stress-associated protein 4 OS=Arabidopsis thaliana GN=SAP4 PE=1 SV=1	PF01428	AN1-like Zinc finger	--	--	GO:0003677//GO:0008270//GO:0046872	DNA binding//zinc ion binding//metal ion binding	--	--	KOG3173	Predicted Zn-finger protein
c125968_g1	215	159474166	XP_001695200.1	227	1.51e-22	zinc finger protein, major isoform [Chlamydomonas reinhardtii]>gi|158276134|gb|EDP01908.1| zinc finger protein, major isoform [Chlamydomonas reinhardtii]	--	--	--	--	--	--	--	--	--	Q3SZY7	216	1.71e-21	AN1-type zinc finger protein 6 OS=Bos taurus GN=ZFAND6 PE=2 SV=1	PF01428	AN1-like Zinc finger	--	--	GO:0008270//GO:0043169	zinc ion binding//cation binding	--	--	KOG3173	Predicted Zn-finger protein
c175694_g1	237	545709488	XP_005707054.1	165	1.5e-12	zinc finger protein ZIC 1/3 [Galdieria sulphuraria]>gi|452823524|gb|EME30534.1| zinc finger protein ZIC 1/3 [Galdieria sulphuraria]	--	--	--	--	--	K09193	SP3	transcription factor Sp3	http://www.genome.jp/dbget-bin/www_bget?ko:K09193	Q90WR8	188	3.18e-16	Transcription factor Sp3 OS=Gallus gallus GN=SP3 PE=1 SV=1	PF01485//PF00096	IBR domain//Zinc finger, C2H2 type	--	--	GO:0046872//GO:0008270	metal ion binding//zinc ion binding	--	--	KOG1721	FOG: Zn-finger
c80445_g1	777	687567422	NP_001288811.1	1270	1.15e-174	zinc finger protein CONSTANS-LIKE 2 [Brassica rapa]>gi|40787165|gb|AAR90093.1| Col-2-like protein [Brassica rapa]	--	--	--	--	--	--	--	--	--	Q96502	894	4.34e-118	Zinc finger protein CONSTANS-LIKE 2 OS=Arabidopsis thaliana GN=COL2 PE=1 SV=1	PF00130//PF00643//PF07503	Phorbol esters/diacylglycerol binding domain (C1 domain)//B-box zinc finger//HypF finger	GO:0035556	intracellular signal transduction	GO:0008270	zinc ion binding	GO:0005622	intracellular	--	--
c71931_g1	345	761976780	KIZ06580.1	131	1.72e-08	Zinc finger protein bud20 [Monoraphidium neglectum]	--	--	--	--	--	K14821	BUD20	bud site selection protein 20	http://www.genome.jp/dbget-bin/www_bget?ko:K14821	Q553S1	201	4.08e-19	Zinc finger protein 593 homolog OS=Dictyostelium discoideum GN=DDB_G0275351 PE=3 SV=1	--	--	--	--	--	--	--	--	KOG3408	U1-like Zn-finger-containing protein, probabl erole in RNA processing/splicing
c253578_g1	240	357521467	XP_003631022.1	308	9.4e-33	Zinc finger protein [Medicago truncatula]>gi|355525044|gb|AET05498.1| C2H2-type zinc finger protein [Medicago truncatula]	--	--	--	--	--	--	--	--	--	O43670	284	5.89e-30	BUB3-interacting and GLEBS motif-containing protein ZNF207 OS=Homo sapiens GN=ZNF207 PE=1 SV=1	PF00412//PF00096	LIM domain//Zinc finger, C2H2 type	--	--	GO:0008270//GO:0003677//GO:0046872	zinc ion binding//DNA binding//metal ion binding	GO:0005622	intracellular	KOG2893	Zn finger protein
c96761_g1	1309	117667936	ABK56014.1	1055	4.61e-141	zinc finger protein [Brassica rapa]	--	--	--	--	--	--	--	--	--	--	--	--	--	PF12906	RING-variant domain	--	--	GO:0008270	zinc ion binding	--	--	--	--
c59717_g1	727	226507689	NP_001147103.1	398	3.38e-46	zinc finger homeodomain protein 1 [Zea mays]>gi|685324458|ref|XP_009151830.1| PREDICTED: mini zinc finger protein 2 [Brassica rapa]>gi|685324461|ref|XP_009151831.1| PREDICTED: mini zinc finger protein 2 [Brassica rapa]>gi|685324463|ref|XP_009151833.1| PREDICTED: mini zinc finger protein 2 [Brassica rapa]>gi|195607236|gb|ACG25448.1| zinc finger homeodomain protein 1 [Zea mays]	--	--	--	--	--	--	--	--	--	Q9LJW5	383	6.8e-45	Mini zinc finger protein 2 OS=Arabidopsis thaliana GN=MIF2 PE=1 SV=1	PF15510	Centromere kinetochore component W	GO:0051382//GO:0007067	kinetochore assembly//mitotic nuclear division	GO:0003677	DNA binding	--	--	--	--
c247050_g1	269	566188929	XP_002314412.2	217	6.63e-20	zinc finger family protein [Populus trichocarpa]>gi|550328998|gb|EEF00583.2| zinc finger family protein [Populus trichocarpa]	--	--	--	--	--	K10604	MGRN1	E3 ubiquitin-protein ligase MGRN1	http://www.genome.jp/dbget-bin/www_bget?ko:K10604	Q84ME1	203	9.88e-19	Probable E3 ubiquitin-protein ligase LUL3 OS=Arabidopsis thaliana GN=LUL3 PE=1 SV=1	PF13639//PF03854//PF14634	Ring finger domain//P-11 zinc finger//zinc-RING finger domain	--	--	GO:0005515//GO:0003723//GO:0008270	protein binding//RNA binding//zinc ion binding	--	--	KOG4265	Predicted E3 ubiquitin ligase
c89220_g1	422	224103059	XP_002312908.1	179	1.27e-14	zinc finger family protein [Populus trichocarpa]>gi|222849316|gb|EEE86863.1| zinc finger family protein [Populus trichocarpa]	--	--	--	--	--	--	--	--	--	Q9SJM6	162	3.29e-13	Zinc finger A20 and AN1 domain-containing stress-associated protein 4 OS=Arabidopsis thaliana GN=SAP4 PE=1 SV=1	PF01428	AN1-like Zinc finger	--	--	GO:0005488//GO:0008270	binding//zinc ion binding	--	--	KOG3173	Predicted Zn-finger protein
c71102_g1	304	474122271	EMS56091.1	128	3.6e-07	Zinc finger CCCH domain-containing protein 7 [Triticum urartu]	--	--	--	--	--	--	--	--	--	Q657B3	118	9.18e-07	Zinc finger CCCH domain-containing protein 7 OS=Oryza sativa subsp. japonica GN=Os01g0572100 PE=2 SV=1	PF00642	Zinc finger C-x8-C-x5-C-x3-H type (and similar)	--	--	GO:0046872	metal ion binding	--	--	KOG1040	Polyadenylation factor I complex, subunit, Yth1 (CPSF subunit)
c64264_g1	415	760450569	XP_011402353.1	193	5.86e-16	Zinc finger CCCH domain-containing protein 7 [Auxenochlorella protothecoides]>gi|675356860|gb|KFM29300.1| Zinc finger CCCH domain-containing protein 7 [Auxenochlorella protothecoides]	--	--	--	--	--	--	--	--	--	Q8BYK8	171	3.97e-13	Zinc finger CCCH domain-containing protein 6 OS=Mus musculus GN=Zc3h6 PE=2 SV=2	PF00642//PF02740	Zinc finger C-x8-C-x5-C-x3-H type (and similar)//Colipase, C-terminal domain	GO:0016042//GO:0007586	lipid catabolic process//digestion	GO:0046872//GO:0008047	metal ion binding//enzyme activator activity	GO:0005576	extracellular region	KOG1040	Polyadenylation factor I complex, subunit, Yth1 (CPSF subunit)
c178236_g1	222	475621181	EMT31378.1	295	4.94e-30	Zinc finger CCCH domain-containing protein 30 [Aegilops tauschii]	--	--	--	--	--	K12834	PHF5A	PHD finger-like domain-containing protein 5A	http://www.genome.jp/dbget-bin/www_bget?ko:K12834	Q0WMV8	267	6.68e-30	PHD finger-like domain-containing protein 5B OS=Arabidopsis thaliana GN=At1g07170 PE=2 SV=1	--	--	--	--	--	--	--	--	KOG1705	Uncharacterized conserved protein, contains CXXC motifs
c7593_g1	238	760437679	XP_011395908.1	219	4.95e-21	Zinc finger A20 and AN1 domain-containing stress-associated protein 3 [Auxenochlorella protothecoides]>gi|675350598|gb|KFM23038.1| Zinc finger A20 and AN1 domain-containing stress-associated protein 3 [Auxenochlorella protothecoides]	--	--	--	--	--	--	--	--	--	Q6Z541	201	3.81e-19	Zinc finger A20 and AN1 domain-containing stress-associated protein 12 OS=Oryza sativa subsp. japonica GN=SAP12 PE=2 SV=1	PF01428	AN1-like Zinc finger	--	--	GO:0008270	zinc ion binding	--	--	KOG3173	Predicted Zn-finger protein
c15250_g1	582	760437679	XP_011395908.1	233	1.35e-21	Zinc finger A20 and AN1 domain-containing stress-associated protein 3 [Auxenochlorella protothecoides]>gi|675350598|gb|KFM23038.1| Zinc finger A20 and AN1 domain-containing stress-associated protein 3 [Auxenochlorella protothecoides]	--	--	--	--	--	--	--	--	--	Q6NNI8	194	4.47e-17	Zinc finger A20 and AN1 domain-containing stress-associated protein 1 OS=Arabidopsis thaliana GN=SAP1 PE=1 SV=1	PF01428	AN1-like Zinc finger	--	--	GO:0008270	zinc ion binding	--	--	KOG3173	Predicted Zn-finger protein
c105625_g1	1748	687567844	NP_001288874.1	749	1.36e-93	zinc finger A20 and AN1 domain-containing stress-associated protein 2 [Brassica rapa]>gi|157849766|gb|ABV89666.1| zinc finger an1-like family protein [Brassica rapa]>gi|674910286|emb|CDY22831.1| BnaA06g02460D [Brassica napus]	--	--	--	--	--	--	--	--	--	Q8H0X0	578	4.33e-69	Zinc finger A20 and AN1 domain-containing stress-associated protein 2 OS=Arabidopsis thaliana GN=SAP2 PE=2 SV=2	PF01754//PF01428	A20-like zinc finger//AN1-like Zinc finger	--	--	GO:0003677//GO:0008270//GO:0046872	DNA binding//zinc ion binding//metal ion binding	--	--	KOG3173	Predicted Zn-finger protein
c63528_g1	707	657370051	KEH16279.1	317	1.7e-33	zinc finger A20 and AN1 domain stress-associated protein [Medicago truncatula]	--	--	--	--	--	--	--	--	--	Q6NNI8	285	1.26e-29	Zinc finger A20 and AN1 domain-containing stress-associated protein 1 OS=Arabidopsis thaliana GN=SAP1 PE=1 SV=1	PF01754//PF01428//PF07462	A20-like zinc finger//AN1-like Zinc finger//Merozoite surface protein 1 (MSP1) C-terminus	GO:0009405	pathogenesis	GO:0003677//GO:0008270	DNA binding//zinc ion binding	GO:0016020	membrane	KOG3173	Predicted Zn-finger protein
c144284_g1	1117	545713955	XP_005709280.1	348	3.45e-35	zinc finger (DHHC type) family protein [Galdieria sulphuraria]>gi|452825765|gb|EME32760.1| zinc finger (DHHC type) family protein [Galdieria sulphuraria]	--	--	--	--	--	K18932	ZDHHC	palmitoyltransferase	http://www.genome.jp/dbget-bin/www_bget?ko:K18932	Q2TGJ4	352	2.23e-36	Palmitoyltransferase ZDHHC15 OS=Rattus norvegicus GN=Zdhhc15 PE=2 SV=1	PF13903//PF01529	PMP-22/EMP/MP20/Claudin tight junction//DHHC palmitoyltransferase	--	--	GO:0008270	zinc ion binding	GO:0016021	integral component of membrane	KOG1315	Predicted DHHC-type Zn-finger protein
c164399_g1	1032	545706042	XP_005705339.1	396	1.56e-41	zinc finger (CCCH-type/C3HC4-type RING finger) family protein [Galdieria sulphuraria]>gi|452821793|gb|EME28819.1| zinc finger (CCCH-type/C3HC4-type RING finger) family protein [Galdieria sulphuraria]	--	--	--	--	--	K15687	MKRN	E3 ubiquitin-protein ligase makorin	http://www.genome.jp/dbget-bin/www_bget?ko:K15687	E0X9N4	379	2.76e-40	Zinc finger CCCH domain-containing protein 69 OS=Arabidopsis thaliana GN=At3g63550 PE=3 SV=1	PF13639//PF00642//PF14634//PF05353//PF12678//PF00097	Ring finger domain//Zinc finger C-x8-C-x5-C-x3-H type (and similar)//zinc-RING finger domain//Delta Atracotoxin//RING-H2 zinc finger//Zinc finger, C3HC4 type (RING finger)	GO:0009405//GO:0006810	pathogenesis//transport	GO:0008270//GO:0019871//GO:0046872//GO:0005515	zinc ion binding//sodium channel inhibitor activity//metal ion binding//protein binding	GO:0005576	extracellular region	KOG1039	Predicted E3 ubiquitin ligase
c19933_g1	299	545708797	XP_005706710.1	208	9.29e-20	zinc finger (C2H2 type) family protein [Galdieria sulphuraria]>gi|452823177|gb|EME30190.1| zinc finger (C2H2 type) family protein [Galdieria sulphuraria]	--	--	--	--	--	K14821	BUD20	bud site selection protein 20	http://www.genome.jp/dbget-bin/www_bget?ko:K14821	Q9DB42	223	1.33e-22	Zinc finger protein 593 OS=Mus musculus GN=Znf593 PE=2 SV=2	--	--	--	--	--	--	--	--	KOG3408	U1-like Zn-finger-containing protein, probabl erole in RNA processing/splicing
c140543_g1	562	545708797	XP_005706710.1	233	2.46e-22	zinc finger (C2H2 type) family protein [Galdieria sulphuraria]>gi|452823177|gb|EME30190.1| zinc finger (C2H2 type) family protein [Galdieria sulphuraria]	--	--	--	--	--	K14821	BUD20	bud site selection protein 20	http://www.genome.jp/dbget-bin/www_bget?ko:K14821	Q9U239	236	1.95e-23	Zinc finger protein 593 homolog OS=Caenorhabditis elegans GN=Y56A3A.18 PE=3 SV=1	--	--	--	--	--	--	--	--	KOG3408	U1-like Zn-finger-containing protein, probabl erole in RNA processing/splicing
c190659_g1	272	545708797	XP_005706710.1	154	4.73e-12	zinc finger (C2H2 type) family protein [Galdieria sulphuraria]>gi|452823177|gb|EME30190.1| zinc finger (C2H2 type) family protein [Galdieria sulphuraria]	--	--	--	--	--	K14821	BUD20	bud site selection protein 20	http://www.genome.jp/dbget-bin/www_bget?ko:K14821	Q9U239	347	2.59e-41	Zinc finger protein 593 homolog OS=Caenorhabditis elegans GN=Y56A3A.18 PE=3 SV=1	--	--	--	--	--	--	--	--	KOG3408	U1-like Zn-finger-containing protein, probabl erole in RNA processing/splicing
c114199_g1	315	62319661	BAD95179.1	366	3.07e-42	zinc dependent protease [Arabidopsis thaliana]	--	--	--	--	--	K03798	ftsH, hflB	cell division protease FtsH	http://www.genome.jp/dbget-bin/www_bget?ko:K03798	O80860	367	1.72e-40	ATP-dependent zinc metalloprotease FTSH 2, chloroplastic OS=Arabidopsis thaliana GN=FTSH2 PE=1 SV=1	PF01434	Peptidase family M41	GO:0006508	proteolysis	GO:0005524//GO:0004222	ATP binding//metalloendopeptidase activity	--	--	--	--
c2674_g1	273	301089604	XP_002895086.1	241	8.4e-24	Zinc (Zn2 )-Iron (Fe2 ) Permease (ZIP) Family [Phytophthora infestans T30-4]>gi|262102418|gb|EEY60470.1| Zinc (Zn2 )-Iron (Fe2 ) Permease (ZIP) Family [Phytophthora infestans T30-4]	--	--	--	--	--	K14713	SLC39A7, KE4, ZIP7	solute carrier family 39 (zinc transporter), member 7	http://www.genome.jp/dbget-bin/www_bget?ko:K14713	Q9V3A4	260	1.94e-26	Protein catecholamines up OS=Drosophila melanogaster GN=Catsup PE=2 SV=1	PF02535	ZIP Zinc transporter	GO:0055085//GO:0030001	transmembrane transport//metal ion transport	GO:0046873	metal ion transmembrane transporter activity	GO:0016020	membrane	KOG2693	Putative zinc transporter
c81676_g1	951	301089604	XP_002895086.1	346	2.46e-36	Zinc (Zn2 )-Iron (Fe2 ) Permease (ZIP) Family [Phytophthora infestans T30-4]>gi|262102418|gb|EEY60470.1| Zinc (Zn2 )-Iron (Fe2 ) Permease (ZIP) Family [Phytophthora infestans T30-4]	--	--	--	--	--	K14713	SLC39A7, KE4, ZIP7	solute carrier family 39 (zinc transporter), member 7	http://www.genome.jp/dbget-bin/www_bget?ko:K14713	A8X482	359	5.15e-37	Histidine-rich membrane protein KE4 homolog 2 OS=Caenorhabditis briggsae GN=hke-4.2 PE=3 SV=2	PF02535	ZIP Zinc transporter	GO:0055085//GO:0030001	transmembrane transport//metal ion transport	GO:0046873	metal ion transmembrane transporter activity	GO:0016020	membrane	KOG2693	Putative zinc transporter
c177649_g1	233	301089604	XP_002895086.1	174	1.5e-14	Zinc (Zn2 )-Iron (Fe2 ) Permease (ZIP) Family [Phytophthora infestans T30-4]>gi|262102418|gb|EEY60470.1| Zinc (Zn2 )-Iron (Fe2 ) Permease (ZIP) Family [Phytophthora infestans T30-4]	--	--	--	--	--	K14713	SLC39A7, KE4, ZIP7	solute carrier family 39 (zinc transporter), member 7	http://www.genome.jp/dbget-bin/www_bget?ko:K14713	Q9XUC4	206	2.75e-19	Histidine-rich membrane protein KE4 homolog 1 OS=Caenorhabditis elegans GN=hke-4.1 PE=2 SV=2	PF02535	ZIP Zinc transporter	GO:0030001//GO:0044765//GO:0055085	metal ion transport//single-organism transport//transmembrane transport	GO:0046873	metal ion transmembrane transporter activity	GO:0016020	membrane	KOG2693	Putative zinc transporter
c221926_g1	236	301103991	XP_002901081.1	149	9.78e-11	Zinc (Zn2 )-Iron (Fe2 ) Permease (ZIP) Family [Phytophthora infestans T30-4]>gi|262101419|gb|EEY59471.1| Zinc (Zn2 )-Iron (Fe2 ) Permease (ZIP) Family [Phytophthora infestans T30-4]	--	--	--	--	--	K14717	SLC39A11, ZIP11	solute carrier family 39 (zinc transporter), member 11	http://www.genome.jp/dbget-bin/www_bget?ko:K14717	Q28J44	182	3.97e-16	Zinc transporter ZIP11 OS=Xenopus tropicalis GN=slc39a11 PE=2 SV=1	PF02535	ZIP Zinc transporter	GO:0055085//GO:0044765//GO:0030001	transmembrane transport//single-organism transport//metal ion transport	GO:0046873	metal ion transmembrane transporter activity	GO:0016020	membrane	KOG2474	Zinc transporter and related ZIP domain-containing proteins
c172855_g1	239	308808632	XP_003081626.1	341	6.12e-37	Zgc:76871 (ISS) [Ostreococcus tauri]>gi|122157076|sp|Q00ZY2.1|RTCB_OSTTA RecName: Full=tRNA-splicing ligase RtcB homolog [Ostreococcus tauri]>gi|116060091|emb|CAL56150.1| tRNA-splicing ligase, RtcB [Ostreococcus tauri]	--	--	--	--	--	K14415	RTCB, rtcB	tRNA-splicing ligase RtcB	http://www.genome.jp/dbget-bin/www_bget?ko:K14415	Q561P3	354	1.77e-39	tRNA-splicing ligase RtcB homolog OS=Xenopus tropicalis GN=rtcb PE=2 SV=1	PF06112//PF01139//PF08541	Gammaherpesvirus capsid protein//tRNA-splicing ligase RtcB//3-Oxoacyl-[acyl-carrier-protein (ACP)] synthase III C terminal	GO:0006396//GO:0008033//GO:0008610	RNA processing//tRNA processing//lipid biosynthetic process	GO:0005524//GO:0003972//GO:0016747//GO:0008452//GO:0046872	ATP binding//RNA ligase (ATP) activity//transferase activity, transferring acyl groups other than amino-acyl groups//RNA ligase activity//metal ion binding	GO:0019028	viral capsid	KOG3833	Uncharacterized conserved protein, contains RtcB domain
c201498_g1	245	299115525	CBN75729.1	219	1.13e-20	Zgc:136465 protein [Ectocarpus siliculosus]	--	--	--	--	--	K13444	SUMF1, FGE	sulfatase modifying factor 1	http://www.genome.jp/dbget-bin/www_bget?ko:K13444	Q8R0F3	221	1.62e-21	Sulfatase-modifying factor 1 OS=Mus musculus GN=Sumf1 PE=1 SV=2	--	--	--	--	--	--	--	--	--	--
c247598_g1	205	299115525	CBN75729.1	137	2.26e-09	Zgc:136465 protein [Ectocarpus siliculosus]	--	--	--	--	--	K13444	SUMF1, FGE	sulfatase modifying factor 1	http://www.genome.jp/dbget-bin/www_bget?ko:K13444	Q0P5L5	173	7.42e-15	Sulfatase-modifying factor 1 OS=Bos taurus GN=SUMF1 PE=2 SV=1	--	--	--	--	--	--	--	--	--	--
c110107_g2	1371	545370710	XP_005649970.1	506	2.98e-56	zf-DHHC-domain-containing protein [Coccomyxa subellipsoidea C-169]>gi|384251949|gb|EIE25426.1| zf-DHHC-domain-containing protein [Coccomyxa subellipsoidea C-169]	--	--	--	--	--	K18932	ZDHHC	palmitoyltransferase	http://www.genome.jp/dbget-bin/www_bget?ko:K18932	Q3EBC2	419	1.18e-44	Probable protein S-acyltransferase 17 OS=Arabidopsis thaliana GN=PAT17 PE=2 SV=1	PF01529//PF10717	DHHC palmitoyltransferase//Occlusion-derived virus envelope protein ODV-E18	--	--	GO:0008270	zinc ion binding	GO:0019031	viral envelope	KOG1312	DHHC-type Zn-finger proteins
c84106_g1	902	159486535	XP_001701294.1	213	3.56e-18	zeta-cop, subunit of COP-I complex [Chlamydomonas reinhardtii]>gi|158271777|gb|EDO97589.1| zeta-cop, subunit of COP-I complex [Chlamydomonas reinhardtii]	--	--	--	--	--	--	--	--	--	Q6Z844	170	3.67e-13	Coatomer subunit zeta-2 OS=Oryza sativa subsp. japonica GN=COPZ2 PE=2 SV=1	--	--	--	--	--	--	--	--	KOG3343	Vesicle coat complex COPI, zeta subunit
c141741_g1	201	329130888	AEB77868.1	151	1.39e-11	zeta class glutathione S-transferase protein [Bruguiera gymnorhiza]	--	--	--	--	--	--	--	--	--	Q18938	132	9.58e-10	Probable maleylacetoacetate isomerase OS=Caenorhabditis elegans GN=gst-42 PE=1 SV=1	PF13409//PF13417	Glutathione S-transferase, N-terminal domain//Glutathione S-transferase, N-terminal domain	--	--	GO:0005515	protein binding	--	--	KOG0868	Glutathione S-transferase
c93777_g1	3045	78522573	ABB46196.1	359	3.42e-36	YptC1 [Chlamydomonas incerta]	--	--	--	--	--	K07874	RAB1A	Ras-related protein Rab-1A	http://www.genome.jp/dbget-bin/www_bget?ko:K07874	O74919	573	1.57e-63	RNA-binding protein rnc1 OS=Schizosaccharomyces pombe (strain 972 / ATCC 24843) GN=rnc1 PE=1 SV=1	PF13014//PF13184//PF07650//PF00013//PF00071	KH domain//NusA-like KH domain//KH domain//KH domain//Ras family	GO:0007264	small GTPase mediated signal transduction	GO:0003723//GO:0005525	RNA binding//GTP binding	--	--	KOG2190	PolyC-binding proteins alphaCP-1 and related KH domain proteins
c100215_g6	555	78522573	ABB46196.1	654	6.85e-85	YptC1 [Chlamydomonas incerta]	--	--	--	--	--	K07874	RAB1A	Ras-related protein Rab-1A	http://www.genome.jp/dbget-bin/www_bget?ko:K07874	P33723	763	1.4e-101	GTP-binding protein ypt1 OS=Neurospora crassa (strain ATCC 24698 / 74-OR23-1A / CBS 708.71 / DSM 1257 / FGSC 987) GN=ypt-1 PE=3 SV=1	PF00009//PF08477//PF00025//PF00071	Elongation factor Tu GTP binding domain//Miro-like protein//ADP-ribosylation factor family//Ras family	GO:0007264	small GTPase mediated signal transduction	GO:0005525//GO:0003924	GTP binding//GTPase activity	GO:0005622	intracellular	KOG0084	GTPase Rab1/YPT1, small G protein superfamily, and related GTP-binding proteins
c77481_g1	425	78522573	ABB46196.1	381	2.06e-44	YptC1 [Chlamydomonas incerta]	--	--	--	--	--	K07874	RAB1A	Ras-related protein Rab-1A	http://www.genome.jp/dbget-bin/www_bget?ko:K07874	P33723	395	7.47e-47	GTP-binding protein ypt1 OS=Neurospora crassa (strain ATCC 24698 / 74-OR23-1A / CBS 708.71 / DSM 1257 / FGSC 987) GN=ypt-1 PE=3 SV=1	PF00071//PF00025//PF08477	Ras family//ADP-ribosylation factor family//Miro-like protein	GO:0007264	small GTPase mediated signal transduction	GO:0005525	GTP binding	GO:0005622	intracellular	KOG0084	GTPase Rab1/YPT1, small G protein superfamily, and related GTP-binding proteins
c228560_g1	215	78522573	ABB46196.1	207	1.07e-19	YptC1 [Chlamydomonas incerta]	--	--	--	--	--	K07874	RAB1A	Ras-related protein Rab-1A	http://www.genome.jp/dbget-bin/www_bget?ko:K07874	P33723	290	3.02e-32	GTP-binding protein ypt1 OS=Neurospora crassa (strain ATCC 24698 / 74-OR23-1A / CBS 708.71 / DSM 1257 / FGSC 987) GN=ypt-1 PE=3 SV=1	PF00071	Ras family	GO:0007264	small GTPase mediated signal transduction	GO:0005525	GTP binding	--	--	KOG0084	GTPase Rab1/YPT1, small G protein superfamily, and related GTP-binding proteins
c107885_g6	388	78522573	ABB46196.1	510	4.81e-64	YptC1 [Chlamydomonas incerta]	--	--	--	--	--	K07874	RAB1A	Ras-related protein Rab-1A	http://www.genome.jp/dbget-bin/www_bget?ko:K07874	Q39571	505	1.8e-63	GTP-binding protein YPTC1 OS=Chlamydomonas reinhardtii GN=YPTC1 PE=3 SV=1	PF00071//PF00025//PF02421//PF08477	Ras family//ADP-ribosylation factor family//Ferrous iron transport protein B//Miro-like protein	GO:0015684//GO:0007264	ferrous iron transport//small GTPase mediated signal transduction	GO:0005525//GO:0015093	GTP binding//ferrous iron transmembrane transporter activity	GO:0016021//GO:0005622	integral component of membrane//intracellular	KOG0084	GTPase Rab1/YPT1, small G protein superfamily, and related GTP-binding proteins
c163699_g1	238	224001286	XP_002290315.1	322	4.34e-36	ypt1-like rab-type small G protein [Thalassiosira pseudonana CCMP1335]>gi|220973737|gb|EED92067.1| ypt1-like rab-type small G protein [Thalassiosira pseudonana CCMP1335]	--	--	--	--	--	K07874	RAB1A	Ras-related protein Rab-1A	http://www.genome.jp/dbget-bin/www_bget?ko:K07874	Q52NJ2	330	4.64e-38	Ras-related protein Rab-1A OS=Sus scrofa GN=RAB1A PE=2 SV=3	PF08477//PF00009//PF00025//PF00071	Miro-like protein//Elongation factor Tu GTP binding domain//ADP-ribosylation factor family//Ras family	GO:0015031//GO:0007264	protein transport//small GTPase mediated signal transduction	GO:0005525//GO:0003924	GTP binding//GTPase activity	GO:0005622	intracellular	KOG0084	GTPase Rab1/YPT1, small G protein superfamily, and related GTP-binding proteins
c90836_g1	441	224001286	XP_002290315.1	300	9.45e-32	ypt1-like rab-type small G protein [Thalassiosira pseudonana CCMP1335]>gi|220973737|gb|EED92067.1| ypt1-like rab-type small G protein [Thalassiosira pseudonana CCMP1335]	--	--	--	--	--	K07874	RAB1A	Ras-related protein Rab-1A	http://www.genome.jp/dbget-bin/www_bget?ko:K07874	Q05974	297	3.99e-32	Ras-related protein Rab-1A OS=Lymnaea stagnalis GN=RAB1A PE=2 SV=1	PF00005//PF00503//PF00071//PF04670//PF03193//PF00025//PF01926//PF08477	ABC transporter//G-protein alpha subunit//Ras family//Gtr1/RagA G protein conserved region//Protein of unknown function, DUF258//ADP-ribosylation factor family//50S ribosome-binding GTPase//Miro-like protein	GO:0007186//GO:0007165//GO:0007264//GO:0015031	G-protein coupled receptor signaling pathway//signal transduction//small GTPase mediated signal transduction//protein transport	GO:0003924//GO:0005525//GO:0005524//GO:0019001//GO:0004871//GO:0016887//GO:0031683	GTPase activity//GTP binding//ATP binding//guanyl nucleotide binding//signal transducer activity//ATPase activity//G-protein beta/gamma-subunit complex binding	GO:0005737//GO:0005634//GO:0005622	cytoplasm//nucleus//intracellular	KOG0084	GTPase Rab1/YPT1, small G protein superfamily, and related GTP-binding proteins
c149201_g1	278	224001286	XP_002290315.1	421	9.56e-51	ypt1-like rab-type small G protein [Thalassiosira pseudonana CCMP1335]>gi|220973737|gb|EED92067.1| ypt1-like rab-type small G protein [Thalassiosira pseudonana CCMP1335]	--	--	--	--	--	K07874	RAB1A	Ras-related protein Rab-1A	http://www.genome.jp/dbget-bin/www_bget?ko:K07874	Q6NYB7	418	4.93e-51	Ras-related protein Rab-1A OS=Rattus norvegicus GN=Rab1A PE=1 SV=3	PF00025//PF04670//PF00071//PF08477//PF00009	ADP-ribosylation factor family//Gtr1/RagA G protein conserved region//Ras family//Miro-like protein//Elongation factor Tu GTP binding domain	GO:0007264//GO:0015031	small GTPase mediated signal transduction//protein transport	GO:0003924//GO:0005525	GTPase activity//GTP binding	GO:0005634//GO:0005622//GO:0005737	nucleus//intracellular//cytoplasm	KOG0084	GTPase Rab1/YPT1, small G protein superfamily, and related GTP-binding proteins
c48235_g1	229	224001286	XP_002290315.1	167	1.13e-13	ypt1-like rab-type small G protein [Thalassiosira pseudonana CCMP1335]>gi|220973737|gb|EED92067.1| ypt1-like rab-type small G protein [Thalassiosira pseudonana CCMP1335]	--	--	--	--	--	K07914	RAB37	Ras-related protein Rab-37	http://www.genome.jp/dbget-bin/www_bget?ko:K07914	Q96AX2	150	3.3e-12	Ras-related protein Rab-37 OS=Homo sapiens GN=RAB37 PE=1 SV=3	PF00071	Ras family	GO:0007264	small GTPase mediated signal transduction	GO:0005525	GTP binding	--	--	KOG0084	GTPase Rab1/YPT1, small G protein superfamily, and related GTP-binding proteins
c244048_g1	240	224001286	XP_002290315.1	233	5.63e-23	ypt1-like rab-type small G protein [Thalassiosira pseudonana CCMP1335]>gi|220973737|gb|EED92067.1| ypt1-like rab-type small G protein [Thalassiosira pseudonana CCMP1335]	--	--	--	--	--	K07874	RAB1A	Ras-related protein Rab-1A	http://www.genome.jp/dbget-bin/www_bget?ko:K07874	P34140	234	6.7e-24	Ras-related protein Rab-1B OS=Dictyostelium discoideum GN=rab1B PE=2 SV=2	PF00493//PF08477//PF07728//PF00071//PF00005//PF03193	MCM2/3/5 family//Miro-like protein//AAA domain (dynein-related subfamily)//Ras family//ABC transporter//Protein of unknown function, DUF258	GO:0006260//GO:0007264//GO:0015031	DNA replication//small GTPase mediated signal transduction//protein transport	GO:0005524//GO:0005525//GO:0003924//GO:0003677//GO:0016887	ATP binding//GTP binding//GTPase activity//DNA binding//ATPase activity	GO:0005622	intracellular	KOG0084	GTPase Rab1/YPT1, small G protein superfamily, and related GTP-binding proteins
c249291_g1	642	590578245	XP_007013454.1	151	1.61e-09	Ypt/Rab-GAP domain of gyp1p superfamily protein isoform 3 [Theobroma cacao]>gi|508783817|gb|EOY31073.1| Ypt/Rab-GAP domain of gyp1p superfamily protein isoform 3 [Theobroma cacao]	--	--	--	--	--	--	--	--	--	Q9NVG8	133	4.85e-08	TBC1 domain family member 13 OS=Homo sapiens GN=TBC1D13 PE=1 SV=3	PF00566	Rab-GTPase-TBC domain	--	--	--	--	--	--	KOG4567	GTPase-activating protein
c188321_g1	273	299116091	CBN74507.1	348	6.44e-37	Yme1 homolog, mitochondrial inner membrane i-AAA protease [Ectocarpus siliculosus]	--	--	--	--	--	K08955	YME1	ATP-dependent metalloprotease	http://www.genome.jp/dbget-bin/www_bget?ko:K08955	Q8LQJ8	314	3.93e-33	ATP-dependent zinc metalloprotease FTSH 5, mitochondrial OS=Oryza sativa subsp. japonica GN=FTSH5 PE=3 SV=1	PF01434	Peptidase family M41	GO:0006508	proteolysis	GO:0004222//GO:0005524	metalloendopeptidase activity//ATP binding	--	--	KOG0734	AAA+type ATPase containing the peptidase M41 domain
c97524_g2	338	299116091	CBN74507.1	463	1.34e-52	Yme1 homolog, mitochondrial inner membrane i-AAA protease [Ectocarpus siliculosus]	--	--	--	--	--	K08955	YME1	ATP-dependent metalloprotease	http://www.genome.jp/dbget-bin/www_bget?ko:K08955	Q8LQJ9	440	2e-50	ATP-dependent zinc metalloprotease FTSH 4, mitochondrial OS=Oryza sativa subsp. japonica GN=FTSH4 PE=3 SV=1	PF07724//PF00004	AAA domain (Cdc48 subfamily)//ATPase family associated with various cellular activities (AAA)	--	--	GO:0005524	ATP binding	--	--	KOG0734	AAA+type ATPase containing the peptidase M41 domain
c232095_g1	290	2058273	BAA19798.1	328	9.11e-37	YK426 [Oryza sativa (japonica cultivar-group)] [Oryza sativa Japonica Group]	--	--	--	--	--	K02940	RP-L9e, RPL9	large subunit ribosomal protein L9e	http://www.genome.jp/dbget-bin/www_bget?ko:K02940	P49210	328	1.28e-37	60S ribosomal protein L9 OS=Oryza sativa subsp. japonica GN=RPL9 PE=2 SV=3	PF00347	Ribosomal protein L6	GO:0006412//GO:0042254	translation//ribosome biogenesis	GO:0003735//GO:0019843	structural constituent of ribosome//rRNA binding	GO:0005840	ribosome	KOG3255	60S ribosomal protein L9
c14741_g1	304	675175707	XP_008896738.1	233	4.09e-22	YjeF family domain-containing protein [Phytophthora parasitica INRA-310]>gi|566011723|gb|ETI34634.1| YjeF family domain-containing protein [Phytophthora parasitica P1569]>gi|568102478|gb|ETN17149.1| YjeF family domain-containing protein [Phytophthora parasitica INRA-310]	--	--	--	--	--	K17757	CARKD	ATP-dependent NAD(P)H-hydrate dehydratase	http://www.genome.jp/dbget-bin/www_bget?ko:K17757	E0VSF4	183	3.99e-16	ATP-dependent (S)-NAD(P)H-hydrate dehydratase OS=Pediculus humanus subsp. corporis GN=PHUM417680 PE=3 SV=1	PF01015	Ribosomal S3Ae family	GO:0042254//GO:0006412	ribosome biogenesis//translation	GO:0003735	structural constituent of ribosome	GO:0005840//GO:0005622	ribosome//intracellular	KOG3974	Predicted sugar kinase
c102589_g1	1788	15225631	NP_181540.1	176	9.5e-36	Yippee family putative zinc-binding protein [Arabidopsis thaliana]>gi|21553745|gb|AAM62838.1| Yippee-like protein [Arabidopsis thaliana]>gi|25054939|gb|AAN71946.1| unknown protein [Arabidopsis thaliana]>gi|222424197|dbj|BAH20057.1| AT2G40110 [Arabidopsis thaliana]>gi|330254686|gb|AEC09780.1| Yippee family putative zinc-binding protein [Arabidopsis thaliana]	--	--	--	--	--	--	--	--	--	Q9C777	143	4.17e-20	Protein yippee-like At3g11230 OS=Arabidopsis thaliana GN=At3g11230 PE=2 SV=1	PF09289	Follistatin/Osteonectin-like EGF domain	--	--	GO:0005515	protein binding	GO:0005634	nucleus	KOG3399	Predicted Yippee-type zinc-binding protein
c89197_g1	649	553185644	XP_005854283.1	365	7.21e-40	yip1 domain-containing protein [Nannochloropsis gaditana CCMP526]>gi|422294774|gb|EKU22074.1| yip1 domain-containing protein [Nannochloropsis gaditana CCMP526]>gi|585108882|gb|EWM26791.1| yip1 domain-containing protein [Nannochloropsis gaditana]	--	--	--	--	--	--	--	--	--	Q54QY3	327	1.65e-35	Protein YIPF5 homolog OS=Dictyostelium discoideum GN=yipf5 PE=3 SV=1	PF04893//PF00895	Yip1 domain//ATP synthase protein 8	GO:0015986//GO:0015992	ATP synthesis coupled proton transport//proton transport	GO:0015078	hydrogen ion transmembrane transporter activity	GO:0016020//GO:0000276	membrane//mitochondrial proton-transporting ATP synthase complex, coupling factor F(o)	KOG3103	Rab GTPase interacting factor, Golgi membrane protein
c112255_g1	1933	545701444	XP_005703056.1	157	1.27e-09	YEATS domain-containing protein 4 [Galdieria sulphuraria]>gi|452819478|gb|EME26536.1| YEATS domain-containing protein 4 [Galdieria sulphuraria]	--	--	--	--	--	--	--	--	--	Q3TUF7	382	9.27e-37	YEATS domain-containing protein 2 OS=Mus musculus GN=Yeats2 PE=2 SV=2	PF03366	YEATS family	GO:0006355	regulation of transcription, DNA-templated	--	--	GO:0005634	nucleus	KOG3149	Transcription initiation factor IIF, auxiliary subunit
c8154_g1	586	89257543	ABD65033.1	270	2.4e-48	YDG/SRA domain containing protein [Brassica oleracea]	--	--	--	--	--	--	--	--	--	Q9LVU3	151	3.39e-19	YDG domain-containing protein At5g47160 OS=Arabidopsis thaliana GN=At5g47160 PE=2 SV=1	PF02182	SAD/SRA domain	--	--	GO:0042393	histone binding	--	--	--	--
c65585_g1	674	89257543	ABD65033.1	500	3.72e-57	YDG/SRA domain containing protein [Brassica oleracea]	--	--	--	--	--	--	--	--	--	--	--	--	--	--	--	--	--	--	--	--	--	--	--
c168906_g1	367	89257543	ABD65033.1	182	7.56e-16	YDG/SRA domain containing protein [Brassica oleracea]	--	--	--	--	--	--	--	--	--	--	--	--	--	--	--	--	--	--	--	--	--	--	--
c224582_g1	343	290584472	ADD47481.1	243	1.46e-24	Ycf5 [Aquilaria sinensis]	--	--	--	--	--	--	--	--	--	B1A983	225	1.29e-21	Cytochrome c biogenesis protein CcsA OS=Carica papaya GN=ccsA PE=3 SV=1	--	--	--	--	--	--	--	--	--	--
c138861_g1	760	290584472	ADD47481.1	160	1.13e-11	Ycf5 [Aquilaria sinensis]	--	--	--	--	--	--	--	--	--	Q06FQ5	121	3.21e-06	Cytochrome c biogenesis protein CcsA OS=Pelargonium hortorum GN=ccsA PE=3 SV=1	--	--	--	--	--	--	--	--	--	--
c232485_g1	404	657368366	KEH15423.1	353	8.67e-38	Ycf2-like protein [Medicago truncatula]	--	--	--	--	--	--	--	--	--	B1A978	357	1.14e-37	Protein Ycf2 OS=Carica papaya GN=ycf2-A PE=3 SV=1	--	--	--	--	--	--	--	--	--	--
c128334_g1	230	71842271	YP_277359.1	137	2.18e-09	Ycf27 [Emiliania huxleyi]>gi|60101514|gb|AAX13858.1| ompR [Emiliania huxleyi]>gi|336286184|gb|AEI29520.1| putative transcriptional regulator ycf27 [Emiliania huxleyi]	--	--	--	--	--	K07772	torR	two-component system, OmpR family, torCAD operon response regulator TorR	http://www.genome.jp/dbget-bin/www_bget?ko:K07772	P38684	186	4.28e-17	TorCAD operon transcriptional regulatory protein TorR OS=Escherichia coli (strain K12) GN=torR PE=1 SV=2	PF00072//PF02427	Response regulator receiver domain//Photosystem I reaction centre subunit IV / PsaE	GO:0000160//GO:0015979//GO:0006355	phosphorelay signal transduction system//photosynthesis//regulation of transcription, DNA-templated	GO:0000156	phosphorelay response regulator activity	GO:0009522//GO:0009538	photosystem I//photosystem I reaction center	--	--
c167153_g1	243	71842271	YP_277359.1	220	7.34e-21	Ycf27 [Emiliania huxleyi]>gi|60101514|gb|AAX13858.1| ompR [Emiliania huxleyi]>gi|336286184|gb|AEI29520.1| putative transcriptional regulator ycf27 [Emiliania huxleyi]	--	--	--	--	--	K07658	phoB1, phoP	two-component system, OmpR family, alkaline phosphatase synthesis response regulator PhoP	http://www.genome.jp/dbget-bin/www_bget?ko:K07658	P13792	229	6.74e-23	Alkaline phosphatase synthesis transcriptional regulatory protein PhoP OS=Bacillus subtilis (strain 168) GN=phoP PE=1 SV=4	PF00072	Response regulator receiver domain	GO:0006355//GO:0000160//GO:0007165	regulation of transcription, DNA-templated//phosphorelay signal transduction system//signal transduction	GO:0000156	phosphorelay response regulator activity	GO:0009536	plastid	--	--
c133256_g1	249	71842271	YP_277359.1	145	2.34e-10	Ycf27 [Emiliania huxleyi]>gi|60101514|gb|AAX13858.1| ompR [Emiliania huxleyi]>gi|336286184|gb|AEI29520.1| putative transcriptional regulator ycf27 [Emiliania huxleyi]	--	--	--	--	--	K02483	K02483	two-component system, OmpR family, response regulator	http://www.genome.jp/dbget-bin/www_bget?ko:K02483	O69730	147	1.34e-11	Probable transcriptional regulatory protein TcrX OS=Mycobacterium tuberculosis (strain ATCC 25618 / H37Rv) GN=tcrX PE=1 SV=3	PF00072	Response regulator receiver domain	GO:0006355//GO:0000160	regulation of transcription, DNA-templated//phosphorelay signal transduction system	GO:0000156	phosphorelay response regulator activity	--	--	--	--
c108492_g3	2418	673539881	AIK29047.1	3921	0	ycf2 (chloroplast) [Brassica napus]>gi|673539901|gb|AIK29067.1| ycf2 (chloroplast) [Brassica napus]>gi|730043002|gb|AIZ06123.1| ycf2 (chloroplast) [Brassica napus]>gi|730043022|gb|AIZ06143.1| ycf2 (chloroplast) [Brassica napus]>gi|844169241|gb|AKM97960.1| Ycf2 (chloroplast) [Brassica oleracea var. capitata]>gi|844169263|gb|AKM97982.1| Ycf2 (chloroplast) [Brassica oleracea var. capitata]	--	--	--	--	--	--	--	--	--	A4QKX4	3853	0	Protein Ycf2 A OS=Crucihimalaya wallichii GN=ycf2-A PE=3 SV=1	PF00004//PF08500//PF05695//PF01907	ATPase family associated with various cellular activities (AAA)//Tombusvirus p33//Plant protein of unknown function (DUF825)//Ribosomal protein L37e	GO:0006412//GO:0006144//GO:0042254	translation//purine nucleobase metabolic process//ribosome biogenesis	GO:0005524//GO:0003968//GO:0003735	ATP binding//RNA-directed RNA polymerase activity//structural constituent of ribosome	GO:0031379//GO:0005840//GO:0005622//GO:0009507	RNA-directed RNA polymerase complex//ribosome//intracellular//chloroplast	--	--
c103442_g2	1140	673539881	AIK29047.1	1975	0	ycf2 (chloroplast) [Brassica napus]>gi|673539901|gb|AIK29067.1| ycf2 (chloroplast) [Brassica napus]>gi|730043002|gb|AIZ06123.1| ycf2 (chloroplast) [Brassica napus]>gi|730043022|gb|AIZ06143.1| ycf2 (chloroplast) [Brassica napus]>gi|844169241|gb|AKM97960.1| Ycf2 (chloroplast) [Brassica oleracea var. capitata]>gi|844169263|gb|AKM97982.1| Ycf2 (chloroplast) [Brassica oleracea var. capitata]	--	--	--	--	--	--	--	--	--	A4QLN7	1941	0	Protein Ycf2 OS=Lobularia maritima GN=ycf2-A PE=3 SV=1	PF05695	Plant protein of unknown function (DUF825)	--	--	GO:0005524	ATP binding	GO:0009507	chloroplast	--	--
c211085_g1	271	387625179	AFJ94183.1	146	1.38e-10	Ycf1 protein, partial (chloroplast) [Colocasia fallax]	--	--	--	--	--	--	--	--	--	P93296	136	4.72e-10	Uncharacterized mitochondrial protein AtMg00370 OS=Arabidopsis thaliana GN=AtMg00370 PE=3 SV=1	--	--	--	--	--	--	--	--	--	--
c147115_g1	686	649132422	YP_009034028.1	387	5.91e-45	ycf1 80 (plastid) [Cenchrus americanus]>gi|631793375|gb|AHZ18274.1| ycf1 80 [Cenchrus americanus]	--	--	--	--	--	--	--	--	--	Q06GT8	145	7.32e-20	Protein TIC 214 OS=Drimys granadensis GN=TIC214 PE=3 SV=1	--	--	--	--	--	--	--	--	--	--
c163123_g1	527	225544180	YP_002720170.1	128	1.24e-06	ycf1 [Jatropha curcas]>gi|224979621|gb|ACN72748.1| ycf1 [Jatropha curcas]	--	--	--	--	--	--	--	--	--	Q14FA0	123	7.96e-07	Protein TIC 214 OS=Populus alba GN=TIC214 PE=3 SV=1	--	--	--	--	--	--	--	--	--	--
c171612_g1	222	810933000	YP_009130377.1	202	3.8e-17	Ycf1 (chloroplast) [Quercus aliena]>gi|769471282|gb|AJW60203.1| Ycf1 (chloroplast) [Quercus aliena]	--	--	--	--	--	--	--	--	--	A0ZZ93	197	2.11e-17	Protein TIC 214 OS=Gossypium barbadense GN=TIC214 PE=3 SV=1	--	--	--	--	--	--	--	--	--	--
c1471_g1	373	301122649	XP_002909051.1	171	1.33e-12	xylulose kinase, putative [Phytophthora infestans T30-4]>gi|262099813|gb|EEY57865.1| xylulose kinase, putative [Phytophthora infestans T30-4]	--	--	--	--	--	K00854	xylB, XYLB	xylulokinase	http://www.genome.jp/dbget-bin/www_bget?ko:K00854	Q3TNA1	135	8.27e-09	Xylulose kinase OS=Mus musculus GN=Xylb PE=2 SV=1	PF02782	FGGY family of carbohydrate kinases, C-terminal domain	GO:0005975	carbohydrate metabolic process	GO:0016773	phosphotransferase activity, alcohol group as acceptor	--	--	KOG2531	Sugar (pentulose and hexulose) kinases
c52358_g1	326	761959619	KIY93667.1	131	1.12e-07	xylulose kinase [Monoraphidium neglectum]	--	--	--	--	--	K00854	xylB, XYLB	xylulokinase	http://www.genome.jp/dbget-bin/www_bget?ko:K00854	P21939	138	2.4e-09	Xylulose kinase OS=Lactobacillus pentosus GN=xylB PE=3 SV=1	PF00370	FGGY family of carbohydrate kinases, N-terminal domain	GO:0005975	carbohydrate metabolic process	GO:0016773	phosphotransferase activity, alcohol group as acceptor	--	--	--	--
c119846_g1	351	357444469	XP_003592512.1	377	1.83e-40	Xylosidase [Medicago truncatula]>gi|355481560|gb|AES62763.1| beta-D-xylosidase-like protein [Medicago truncatula]	--	--	--	--	--	K15920	XYL4	beta-D-xylosidase 4	http://www.genome.jp/dbget-bin/www_bget?ko:K15920	Q9LJN4	345	7.05e-37	Probable beta-D-xylosidase 5 OS=Arabidopsis thaliana GN=BXL5 PE=2 SV=2	PF00933	Glycosyl hydrolase family 3 N terminal domain	GO:0005975//GO:0008152	carbohydrate metabolic process//metabolic process	GO:0004553//GO:0016798	hydrolase activity, hydrolyzing O-glycosyl compounds//hydrolase activity, acting on glycosyl bonds	--	--	--	--
c104286_g1	877	567968245	ETK93389.1	663	5.11e-83	xylose isomerase, partial [Phytophthora parasitica]>gi|567996695|gb|ETL46799.1| xylose isomerase, partial [Phytophthora parasitica]	--	--	--	--	--	K01805	xylA	xylose isomerase	http://www.genome.jp/dbget-bin/www_bget?ko:K01805	Q8P9T9	561	1.85e-66	Xylose isomerase 1 OS=Xanthomonas campestris pv. campestris (strain ATCC 33913 / DSM 3586 / NCPPB 528 / LMG 568 / P 25) GN=xylA1 PE=3 SV=1	--	--	--	--	--	--	--	--	--	--
c196995_g1	349	551563420	XP_005768389.1	160	3.05e-11	xylose isomerase domain protein TIM barrel [Emiliania huxleyi CCMP1516]>gi|485619082|gb|EOD15960.1| xylose isomerase domain protein TIM barrel [Emiliania huxleyi CCMP1516]	--	--	--	--	--	--	--	--	--	--	--	--	--	--	--	--	--	--	--	--	--	--	--
c203709_g1	577	551563420	XP_005768389.1	203	3.32e-16	xylose isomerase domain protein TIM barrel [Emiliania huxleyi CCMP1516]>gi|485619082|gb|EOD15960.1| xylose isomerase domain protein TIM barrel [Emiliania huxleyi CCMP1516]	--	--	--	--	--	--	--	--	--	--	--	--	--	--	--	--	--	--	--	--	--	--	--
c113278_g2	1211	567968239	ETK93384.1	965	1.44e-126	xylose isomerase [Phytophthora parasitica]	--	--	--	--	--	K01805	xylA	xylose isomerase	http://www.genome.jp/dbget-bin/www_bget?ko:K01805	P29442	809	7.67e-102	Xylose isomerase OS=Klebsiella pneumoniae GN=xylA PE=3 SV=1	--	--	--	--	--	--	--	--	--	--
c28039_g1	252	219129451	XP_002184902.1	298	5.03e-31	xylose isomerase [Phaeodactylum tricornutum CCAP 1055/1]>gi|217403687|gb|EEC43638.1| xylose isomerase [Phaeodactylum tricornutum CCAP 1055/1]	--	--	--	--	--	K01805	xylA	xylose isomerase	http://www.genome.jp/dbget-bin/www_bget?ko:K01805	Q9FKK7	275	1.3e-28	Xylose isomerase OS=Arabidopsis thaliana GN=XYLA PE=2 SV=2	--	--	GO:0006098//GO:0006000//GO:0006013//GO:0042732	pentose-phosphate shunt//fructose metabolic process//mannose metabolic process//D-xylose metabolic process	GO:0046872//GO:0009045	metal ion binding//xylose isomerase activity	--	--	--	--
c81647_g1	875	734365188	KHN17567.1	1006	9.25e-132	Xylose isomerase [Glycine soja]	--	--	--	--	--	K01805	xylA	xylose isomerase	http://www.genome.jp/dbget-bin/www_bget?ko:K01805	Q9FKK7	987	7.18e-130	Xylose isomerase OS=Arabidopsis thaliana GN=XYLA PE=2 SV=2	--	--	--	--	--	--	--	--	--	--
c115333_g1	383	545363342	XP_005646804.1	320	2.55e-33	xylose isomerase [Coccomyxa subellipsoidea C-169]>gi|384248777|gb|EIE22260.1| xylose isomerase [Coccomyxa subellipsoidea C-169]	--	--	--	--	--	K01805	xylA	xylose isomerase	http://www.genome.jp/dbget-bin/www_bget?ko:K01805	B0UT19	332	6.56e-36	Xylose isomerase OS=Histophilus somni (strain 2336) GN=xylA PE=3 SV=1	--	--	GO:0005975	carbohydrate metabolic process	--	--	--	--	--	--
c99960_g1	210	219939385	CAM31937.1	166	4.29e-14	xylose isomerase [Arabidopsis thaliana]>gi|219939387|emb|CAM31938.1| xylose isomerase [Arabidopsis thaliana]	--	--	--	--	--	K01805	xylA	xylose isomerase	http://www.genome.jp/dbget-bin/www_bget?ko:K01805	Q9FKK7	164	2.5e-13	Xylose isomerase OS=Arabidopsis thaliana GN=XYLA PE=2 SV=2	--	--	--	--	--	--	--	--	--	--
c57215_g1	1334	179743760	ACB86852.1	1070	2.81e-167	xyloglucan endotransglycosylase [Brassica rapa subsp. pekinensis]>gi|674961196|emb|CDX72656.1| BnaC07g46780D [Brassica napus]	--	--	--	--	--	K08235	E2.4.1.207	xyloglucan:xyloglucosyl transferase	http://www.genome.jp/dbget-bin/www_bget?ko:K08235	Q8LER3	1040	4.97e-138	Probable xyloglucan endotransglucosylase/hydrolase protein 7 OS=Arabidopsis thaliana GN=XTH7 PE=2 SV=2	PF06955//PF06574//PF00722	Xyloglucan endo-transglycosylase (XET) C-terminus//FAD synthetase//Glycosyl hydrolases family 16	GO:0006073//GO:0009231//GO:0006771//GO:0005975	cellular glucan metabolic process//riboflavin biosynthetic process//riboflavin metabolic process//carbohydrate metabolic process	GO:0004553//GO:0003919//GO:0016762	hydrolase activity, hydrolyzing O-glycosyl compounds//FMN adenylyltransferase activity//xyloglucan:xyloglucosyl transferase activity	GO:0005618//GO:0048046	cell wall//apoplast	--	--
c112732_g1	1111	357507041	XP_003623809.1	149	3.22e-08	Xylem serine proteinase [Medicago truncatula]>gi|355498824|gb|AES80027.1| subtilisin-like serine protease [Medicago truncatula]	--	--	--	--	--	--	--	--	--	--	--	--	--	--	--	--	--	--	--	--	--	--	--
c87724_g2	698	357507041	XP_003623809.1	148	7.27e-09	Xylem serine proteinase [Medicago truncatula]>gi|355498824|gb|AES80027.1| subtilisin-like serine protease [Medicago truncatula]	--	--	--	--	--	--	--	--	--	--	--	--	--	--	--	--	--	--	--	--	--	--	--
c8211_g1	281	413942348	AFW74997.1	165	1.84e-12	Xylem cysteine proteinase 2 [Zea mays]	--	--	--	--	--	K16290	XCP	xylem cysteine proteinase	http://www.genome.jp/dbget-bin/www_bget?ko:K16290	Q8RWQ9	157	2.51e-12	Thiol protease aleurain-like OS=Arabidopsis thaliana GN=At3g45310 PE=2 SV=1	--	--	--	--	--	--	--	--	KOG1543	Cysteine proteinase Cathepsin L
c29348_g1	347	590623589	XP_007025363.1	173	4.89e-13	Xylem bark cysteine peptidase 3 isoform 1 [Theobroma cacao]>gi|508780729|gb|EOY27985.1| Xylem bark cysteine peptidase 3 isoform 1 [Theobroma cacao]	--	--	--	--	--	K16290	XCP	xylem cysteine proteinase	http://www.genome.jp/dbget-bin/www_bget?ko:K16290	O65493	148	7.43e-11	Xylem cysteine proteinase 1 OS=Arabidopsis thaliana GN=XCP1 PE=1 SV=1	--	--	--	--	--	--	--	--	--	--
c162950_g1	230	545706450	XP_005705542.1	169	6.19e-13	X-Pro dipeptidase isoform 2 [Galdieria sulphuraria]>gi|452821998|gb|EME29022.1| X-Pro dipeptidase isoform 2 [Galdieria sulphuraria]	--	--	--	--	--	K01262	pepP	Xaa-Pro aminopeptidase	http://www.genome.jp/dbget-bin/www_bget?ko:K01262	Q54G06	222	6.08e-21	Xaa-Pro aminopeptidase 1 OS=Dictyostelium discoideum GN=xpnpep1 PE=3 SV=1	--	--	--	--	--	--	--	--	KOG2413	Xaa-Pro aminopeptidase
c164309_g1	474	761973916	KIZ04089.1	300	2.32e-31	X-Pro dipeptidase [Monoraphidium neglectum]	--	--	--	--	--	K14213	PEPD	Xaa-Pro dipeptidase	http://www.genome.jp/dbget-bin/www_bget?ko:K14213	Q5I0D7	330	4.55e-35	Xaa-Pro dipeptidase OS=Rattus norvegicus GN=Pepd PE=2 SV=1	--	--	--	--	--	--	--	--	KOG2414	Putative Xaa-Pro aminopeptidase
c237003_g1	358	761973916	KIZ04089.1	368	6.04e-42	X-Pro dipeptidase [Monoraphidium neglectum]	--	--	--	--	--	K14213	PEPD	Xaa-Pro dipeptidase	http://www.genome.jp/dbget-bin/www_bget?ko:K14213	Q11136	350	2.1e-38	Xaa-Pro dipeptidase OS=Mus musculus GN=Pepd PE=2 SV=3	--	--	--	--	--	--	--	--	KOG2414	Putative Xaa-Pro aminopeptidase
c197530_g1	278	545708685	XP_005706654.1	322	1.05e-33	X-Pro dipeptidase [Galdieria sulphuraria]>gi|452823121|gb|EME30134.1| X-Pro dipeptidase [Galdieria sulphuraria]	--	--	--	--	--	K01262	pepP	Xaa-Pro aminopeptidase	http://www.genome.jp/dbget-bin/www_bget?ko:K01262	C5FHR9	301	1.42e-31	Probable Xaa-Pro aminopeptidase P OS=Arthroderma otae (strain ATCC MYA-4605 / CBS 113480) GN=AMPP PE=3 SV=1	--	--	--	--	--	--	--	--	KOG2413	Xaa-Pro aminopeptidase
c185600_g1	202	545708685	XP_005706654.1	198	5.6e-17	X-Pro dipeptidase [Galdieria sulphuraria]>gi|452823121|gb|EME30134.1| X-Pro dipeptidase [Galdieria sulphuraria]	--	--	--	--	--	K01262	pepP	Xaa-Pro aminopeptidase	http://www.genome.jp/dbget-bin/www_bget?ko:K01262	A8P5H7	154	6.18e-12	Probable Xaa-Pro aminopeptidase P OS=Coprinopsis cinerea (strain Okayama-7 / 130 / ATCC MYA-4618 / FGSC 9003) GN=AMPP PE=3 SV=1	--	--	--	--	--	--	--	--	KOG2413	Xaa-Pro aminopeptidase
c216964_g1	208	545708685	XP_005706654.1	296	2.11e-30	X-Pro dipeptidase [Galdieria sulphuraria]>gi|452823121|gb|EME30134.1| X-Pro dipeptidase [Galdieria sulphuraria]	--	--	--	--	--	K01262	pepP	Xaa-Pro aminopeptidase	http://www.genome.jp/dbget-bin/www_bget?ko:K01262	Q54G06	250	6.36e-25	Xaa-Pro aminopeptidase 1 OS=Dictyostelium discoideum GN=xpnpep1 PE=3 SV=1	--	--	--	--	--	--	--	--	KOG2413	Xaa-Pro aminopeptidase
c166484_g1	239	545703336	XP_005703994.1	183	7.15e-15	X-Pro aminopeptidase [Galdieria sulphuraria]>gi|452820432|gb|EME27474.1| X-Pro aminopeptidase [Galdieria sulphuraria]	--	--	--	--	--	K01262	pepP	Xaa-Pro aminopeptidase	http://www.genome.jp/dbget-bin/www_bget?ko:K01262	Q54T46	187	2.84e-16	Probable Xaa-Pro aminopeptidase 3 OS=Dictyostelium discoideum GN=xpnpep3 PE=2 SV=1	PF05195	Aminopeptidase P, N-terminal domain	--	--	GO:0004177//GO:0030145	aminopeptidase activity//manganese ion binding	--	--	KOG2414	Putative Xaa-Pro aminopeptidase
c238870_g1	1521	545703336	XP_005703994.1	844	5.64e-104	X-Pro aminopeptidase [Galdieria sulphuraria]>gi|452820432|gb|EME27474.1| X-Pro aminopeptidase [Galdieria sulphuraria]	--	--	--	--	--	K18573	ICP55	intermediate cleaving peptidase 55	http://www.genome.jp/dbget-bin/www_bget?ko:K18573	B7ZMP1	955	2.32e-121	Probable Xaa-Pro aminopeptidase 3 OS=Mus musculus GN=Xpnpep3 PE=2 SV=1	PF05195	Aminopeptidase P, N-terminal domain	--	--	GO:0030145//GO:0004177	manganese ion binding//aminopeptidase activity	--	--	KOG2414	Putative Xaa-Pro aminopeptidase
c64156_g1	2095	255575849	XP_002528822.1	799	3.27e-92	xenotropic and polytropic murine leukemia virus receptor pho1, putative [Ricinus communis]>gi|223531734|gb|EEF33556.1| xenotropic and polytropic murine leukemia virus receptor pho1, putative [Ricinus communis]	--	--	--	--	--	--	--	--	--	Q28CY9	796	2.17e-93	Xenotropic and polytropic retrovirus receptor 1 homolog OS=Xenopus tropicalis GN=xpr1 PE=2 SV=1	PF03124//PF08290//PF00967	EXS family//Hepatitis core protein, putative zinc finger//Barwin family	GO:0050832//GO:0009405//GO:0042742	defense response to fungus//pathogenesis//defense response to bacterium	GO:0005198	structural molecule activity	GO:0016021	integral component of membrane	KOG1162	Predicted small molecule transporter
c21047_g1	1106	298710320	CBJ31940.1	312	2.92e-29	Xel-1 protein [Ectocarpus siliculosus]	--	--	--	--	--	K13208	ELAVL2_3_4	ELAV like protein 2/3/4	http://www.genome.jp/dbget-bin/www_bget?ko:K13208	Q91584	690	1.11e-85	ELAV-like protein 3 OS=Xenopus laevis GN=elavl3 PE=2 SV=1	PF08675//PF00076	RNA binding domain//RNA recognition motif. (a.k.a. RRM, RBD, or RNP domain)	GO:0051252//GO:0006402	regulation of RNA metabolic process//mRNA catabolic process	GO:0004535//GO:0046872//GO:0003676//GO:0003723	poly(A)-specific ribonuclease activity//metal ion binding//nucleic acid binding//RNA binding	GO:0005737//GO:0005634	cytoplasm//nucleus	KOG0145	RNA-binding protein ELAV/HU (RRM superfamily)
c31213_g1	773	255593428	XP_002535867.1	184	2.13e-14	xanthosine phosphorylase, putative [Ricinus communis]>gi|223521695|gb|EEF26517.1| xanthosine phosphorylase, putative [Ricinus communis]	--	--	--	--	--	--	--	--	--	P77834	234	2.14e-21	Purine nucleoside phosphorylase 1 OS=Geobacillus stearothermophilus GN=punA PE=3 SV=1	PF01048	Phosphorylase superfamily	GO:0009116	nucleoside metabolic process	GO:0003824	catalytic activity	--	--	KOG3984	Purine nucleoside phosphorylase
c252589_g1	265	545361335	XP_005645970.1	209	6.88e-18	xanthine dehydrogenase-like protein [Coccomyxa subellipsoidea C-169]>gi|384247941|gb|EIE21426.1| xanthine dehydrogenase-like protein [Coccomyxa subellipsoidea C-169]	--	--	--	--	--	K00106	XDH	xanthine dehydrogenase/oxidase	http://www.genome.jp/dbget-bin/www_bget?ko:K00106	P47990	216	1.16e-19	Xanthine dehydrogenase/oxidase OS=Gallus gallus GN=XDH PE=1 SV=1	PF02738	Molybdopterin-binding domain of aldehyde dehydrogenase	GO:0055114	oxidation-reduction process	GO:0016491//GO:0043167	oxidoreductase activity//ion binding	--	--	KOG0430	Xanthine dehydrogenase
c233478_g1	259	160689958	ABX45826.1	161	5.58e-12	xanthine dehydrogenase, partial [Houttuynia cordata]	--	--	--	--	--	K00106	XDH	xanthine dehydrogenase/oxidase	http://www.genome.jp/dbget-bin/www_bget?ko:K00106	F4JLI5	146	1.91e-10	Xanthine dehydrogenase 2 OS=Arabidopsis thaliana GN=XDH2 PE=2 SV=1	PF00941	FAD binding domain in molybdopterin dehydrogenase	GO:0055114	oxidation-reduction process	GO:0016491	oxidoreductase activity	--	--	KOG0430	Xanthine dehydrogenase
c242736_g1	214	673027698	XP_008867810.1	149	3.48e-10	xanthine dehydrogenase, molybdopterin binding subunit, variant [Aphanomyces invadans]>gi|574476583|gb|ETW03581.1| xanthine dehydrogenase, molybdopterin binding subunit, variant [Aphanomyces invadans]	--	--	--	--	--	--	--	--	--	Q6AUV1	118	4.87e-07	Xanthine dehydrogenase OS=Oryza sativa subsp. japonica GN=XDH PE=2 SV=1	PF02738//PF03007	Molybdopterin-binding domain of aldehyde dehydrogenase//Wax ester synthase-like Acyl-CoA acyltransferase domain	GO:0045017//GO:0046486//GO:0055114//GO:0042967	glycerolipid biosynthetic process//glycerolipid metabolic process//oxidation-reduction process//acyl-carrier-protein biosynthetic process	GO:0016491//GO:0004144	oxidoreductase activity//diacylglycerol O-acyltransferase activity	--	--	KOG0430	Xanthine dehydrogenase
c116976_g1	270	673027696	XP_008867809.1	146	1.49e-09	xanthine dehydrogenase, molybdopterin binding subunit [Aphanomyces invadans]>gi|574476582|gb|ETW03580.1| xanthine dehydrogenase, molybdopterin binding subunit [Aphanomyces invadans]	--	--	--	--	--	K00106	XDH	xanthine dehydrogenase/oxidase	http://www.genome.jp/dbget-bin/www_bget?ko:K00106	P47990	164	7.79e-13	Xanthine dehydrogenase/oxidase OS=Gallus gallus GN=XDH PE=1 SV=1	PF02738	Molybdopterin-binding domain of aldehyde dehydrogenase	GO:0055114	oxidation-reduction process	GO:0016491	oxidoreductase activity	--	--	KOG0430	Xanthine dehydrogenase
c188162_g1	338	760437399	XP_011395768.1	280	5.69e-27	Xanthine dehydrogenase [Auxenochlorella protothecoides]>gi|675350462|gb|KFM22902.1| Xanthine dehydrogenase [Auxenochlorella protothecoides]	--	--	--	--	--	K00106	XDH	xanthine dehydrogenase/oxidase	http://www.genome.jp/dbget-bin/www_bget?ko:K00106	P10351	267	3.48e-26	Xanthine dehydrogenase OS=Drosophila melanogaster GN=ry PE=2 SV=2	PF02738	Molybdopterin-binding domain of aldehyde dehydrogenase	GO:0055114	oxidation-reduction process	GO:0016491	oxidoreductase activity	--	--	KOG0430	Xanthine dehydrogenase
c236664_g1	213	545375929	XP_005652093.1	180	1.14e-14	Xaa-Pro dipeptidase (X-Pro dipeptidase) [Coccomyxa subellipsoidea C-169]>gi|384254075|gb|EIE27549.1| Xaa-Pro dipeptidase (X-Pro dipeptidase) [Coccomyxa subellipsoidea C-169]	--	--	--	--	--	K14213	PEPD	Xaa-Pro dipeptidase	http://www.genome.jp/dbget-bin/www_bget?ko:K14213	A1CSI0	132	4.73e-09	Probable Xaa-Pro aminopeptidase pepP OS=Aspergillus clavatus (strain ATCC 1007 / CBS 513.65 / DSM 816 / NCTC 3887 / NRRL 1) GN=pepP PE=3 SV=1	--	--	GO:0009987	cellular process	GO:0004177//GO:0030145	aminopeptidase activity//manganese ion binding	--	--	--	--
c124420_g1	267	474427864	EMS67821.1	289	9.2e-30	Xaa-Pro aminopeptidase 1 [Triticum urartu]	--	--	--	--	--	K01262	pepP	Xaa-Pro aminopeptidase	http://www.genome.jp/dbget-bin/www_bget?ko:K01262	Q1JPJ2	287	1.17e-29	Xaa-Pro aminopeptidase 1 OS=Bos taurus GN=XPNPEP1 PE=2 SV=1	--	--	--	--	--	--	--	--	KOG2413	Xaa-Pro aminopeptidase
c197372_g1	338	350535118	NP_001233921.1	166	4.24e-12	Xaa-Pro aminopeptidase 1 [Solanum lycopersicum]>gi|15384989|emb|CAC59823.1| Xaa-Pro aminopeptidase 1 [Solanum lycopersicum]	--	--	--	--	--	K01262	pepP	Xaa-Pro aminopeptidase	http://www.genome.jp/dbget-bin/www_bget?ko:K01262	Q09795	117	1.41e-06	Uncharacterized peptidase C22G7.01c OS=Schizosaccharomyces pombe (strain 972 / ATCC 24843) GN=SPAC22G7.01c PE=3 SV=4	--	--	--	--	GO:0016787	hydrolase activity	--	--	KOG2413	Xaa-Pro aminopeptidase
c58021_g1	260	760441701	XP_011397919.1	219	1.92e-20	Xaa-Pro aminopeptidase 1 [Auxenochlorella protothecoides]>gi|675352591|gb|KFM25031.1| Xaa-Pro aminopeptidase 1 [Auxenochlorella protothecoides]	--	--	--	--	--	K01262	pepP	Xaa-Pro aminopeptidase	http://www.genome.jp/dbget-bin/www_bget?ko:K01262	B0DZL3	238	5.5e-23	Probable Xaa-Pro aminopeptidase P OS=Laccaria bicolor (strain S238N-H82 / ATCC MYA-4686) GN=AMPP PE=3 SV=1	PF01321	Creatinase/Prolidase N-terminal domain	--	--	GO:0016787	hydrolase activity	--	--	KOG2413	Xaa-Pro aminopeptidase
c246553_g1	201	475614359	EMT29047.1	172	2.13e-14	WW domain-containing protein [Aegilops tauschii]	--	--	--	--	--	K12821	PRPF40, PRP40	pre-mRNA-processing factor 40	http://www.genome.jp/dbget-bin/www_bget?ko:K12821	O75400	179	3.39e-15	Pre-mRNA-processing factor 40 homolog A OS=Homo sapiens GN=PRPF40A PE=1 SV=2	PF00397	WW domain	--	--	GO:0005515	protein binding	--	--	KOG0152	Spliceosomal protein FBP11/Splicing factor PRP40
c144164_g1	268	728844218	KHG23661.1	118	3.97e-06	WW domain-binding 4 [Gossypium arboreum]	--	--	--	--	--	--	--	--	--	--	--	--	--	PF00397//PF07486	WW domain//Cell Wall Hydrolase	--	--	GO:0005515//GO:0016787	protein binding//hydrolase activity	--	--	--	--
c156429_g1	242	298709500	CBJ48515.1	135	1.41e-08	WSC domain containing protein [Ectocarpus siliculosus]	--	--	--	--	--	--	--	--	--	P84675	137	2.61e-10	Putative fungistatic metabolite OS=Chaetomium globosum (strain ATCC 6205 / CBS 148.51 / DSM 1962 / NBRC 6347 / NRRL 1970) GN=CHGG_05463 PE=1 SV=2	--	--	--	--	--	--	--	--	--	--
c164828_g1	246	224100933	XP_002312074.1	269	1.45e-28	wrp15a family protein [Populus trichocarpa]>gi|222851894|gb|EEE89441.1| wrp15a family protein [Populus trichocarpa]	--	--	--	--	--	K02957	RP-S15Ae, RPS15A	small subunit ribosomal protein S15Ae	http://www.genome.jp/dbget-bin/www_bget?ko:K02957	Q7RV75	306	2.81e-35	40S ribosomal protein S22 OS=Neurospora crassa (strain ATCC 24698 / 74-OR23-1A / CBS 708.71 / DSM 1257 / FGSC 987) GN=crp-27 PE=3 SV=1	PF00410	Ribosomal protein S8	GO:0042254//GO:0006412	ribosome biogenesis//translation	GO:0003735	structural constituent of ribosome	GO:0005840	ribosome	KOG1754	40S ribosomal protein S15/S22
c77649_g1	221	206575003	ACI14410.1	206	7.86e-19	WRKY8-1 transcription factor [Brassica napus]	--	--	--	--	--	--	--	--	--	Q9FL26	107	7.58e-06	Probable WRKY transcription factor 8 OS=Arabidopsis thaliana GN=WRKY8 PE=1 SV=1	--	--	--	--	--	--	--	--	--	--
c110809_g1	1126	237506891	ACQ99198.1	266	3.93e-24	WRKY7 [Brassica rapa subsp. pekinensis]	--	--	--	--	--	--	--	--	--	Q9STX0	206	9.59e-17	Probable WRKY transcription factor 7 OS=Arabidopsis thaliana GN=WRKY7 PE=2 SV=1	--	--	--	--	--	--	--	--	--	--
c105746_g3	334	206574993	ACI14405.1	210	7.4e-19	WRKY69-1 transcription factor [Brassica napus]	--	--	--	--	--	--	--	--	--	Q93WV5	174	6.93e-15	Probable WRKY transcription factor 69 OS=Arabidopsis thaliana GN=WRKY69 PE=2 SV=1	--	--	--	--	--	--	--	--	--	--
c138021_g1	318	45239442	AAS55706.1	129	3.27e-08	WRKY2, partial [Nicotiana benthamiana]	--	--	--	--	--	--	--	--	--	Q9ZQ70	127	6.66e-08	Probable WRKY transcription factor 3 OS=Arabidopsis thaliana GN=WRKY3 PE=2 SV=1	PF03106	WRKY DNA -binding domain	GO:0006355	regulation of transcription, DNA-templated	GO:0043565//GO:0003700	sequence-specific DNA binding//transcription factor activity, sequence-specific DNA binding	GO:0005667	transcription factor complex	--	--
c74449_g2	803	206574942	ACI14384.1	571	7.77e-69	WRKY11-1 transcription factor [Brassica napus]	--	--	--	--	--	--	--	--	--	Q9SV15	344	2.21e-36	Probable WRKY transcription factor 11 OS=Arabidopsis thaliana GN=WRKY11 PE=2 SV=2	--	--	--	--	--	--	--	--	--	--
c105746_g1	1327	430219106	AGA37248.1	316	1.11e-30	WRKY transcription factor 69.1 [Brassica napus]	--	--	--	--	--	--	--	--	--	Q9SJH0	258	3.54e-25	Transcription factor PAR1 OS=Arabidopsis thaliana GN=PAR1 PE=1 SV=1	PF03106//PF04281	WRKY DNA -binding domain//Mitochondrial import receptor subunit Tom22	GO:0006886//GO:0006355	intracellular protein transport//regulation of transcription, DNA-templated	GO:0003700//GO:0043565	transcription factor activity, sequence-specific DNA binding//sequence-specific DNA binding	GO:0005741//GO:0005667	mitochondrial outer membrane//transcription factor complex	--	--
c255009_g1	510	562777241	AHB33861.1	696	1.38e-87	WRKY transcription factor 66 [Brassica rapa]	--	--	--	--	--	--	--	--	--	--	--	--	--	--	--	--	--	--	--	--	--	--	--
c65522_g1	448	562777093	AHB33852.1	490	2.17e-60	WRKY transcription factor 56 [Brassica rapa]	--	--	--	--	--	--	--	--	--	Q8VWQ4	336	5.01e-38	Probable WRKY transcription factor 56 OS=Arabidopsis thaliana GN=WRKY56 PE=2 SV=1	--	--	--	--	--	--	--	--	--	--
c113203_g1	3313	229558112	ACQ76806.1	581	6.16e-129	WRKY transcription factor 40 [Brassica napus]	--	--	--	--	--	K00550	OPI3	methylene-fatty-acyl-phospholipid synthase	http://www.genome.jp/dbget-bin/www_bget?ko:K00550	Q9SAH7	514	1.32e-118	Probable WRKY transcription factor 40 OS=Arabidopsis thaliana GN=WRKY40 PE=1 SV=1	PF11837	Domain of unknown function (DUF3357)	GO:0006012//GO:0005982//GO:0005985	galactose metabolic process//starch metabolic process//sucrose metabolic process	GO:0004575//GO:0004564	sucrose alpha-glucosidase activity//beta-fructofuranosidase activity	GO:0017177	glucosidase II complex	--	--
c106672_g5	1901	430218932	AGA37242.1	1251	1.21e-162	WRKY transcription factor 31.1 [Brassica napus]	--	--	--	--	--	--	--	--	--	Q93WT0	1059	9.65e-135	Probable WRKY transcription factor 31 OS=Arabidopsis thaliana GN=WRKY31 PE=2 SV=1	PF03106//PF00895	WRKY DNA -binding domain//ATP synthase protein 8	GO:0006355//GO:0015992//GO:0015986	regulation of transcription, DNA-templated//proton transport//ATP synthesis coupled proton transport	GO:0015078//GO:0043565//GO:0003700	hydrogen ion transmembrane transporter activity//sequence-specific DNA binding//transcription factor activity, sequence-specific DNA binding	GO:0005667//GO:0000276	transcription factor complex//mitochondrial proton-transporting ATP synthase complex, coupling factor F(o)	--	--
c106672_g3	1180	430218932	AGA37242.1	575	9.61e-77	WRKY transcription factor 31.1 [Brassica napus]	--	--	--	--	--	--	--	--	--	Q93WT0	513	2.85e-70	Probable WRKY transcription factor 31 OS=Arabidopsis thaliana GN=WRKY31 PE=2 SV=1	PF03106	WRKY DNA -binding domain	GO:0006355	regulation of transcription, DNA-templated	GO:0043565//GO:0003700	sequence-specific DNA binding//transcription factor activity, sequence-specific DNA binding	GO:0005667	transcription factor complex	--	--
c70783_g1	215	430218870	AGA37240.1	390	2.41e-45	WRKY transcription factor 28.2 [Brassica napus]	--	--	--	--	--	--	--	--	--	Q8VWJ2	308	6.1e-34	Probable WRKY transcription factor 28 OS=Arabidopsis thaliana GN=WRKY28 PE=2 SV=1	PF03106//PF02577	WRKY DNA -binding domain//Bifunctional nuclease	GO:0006355	regulation of transcription, DNA-templated	GO:0003700//GO:0004518//GO:0043565	transcription factor activity, sequence-specific DNA binding//nuclease activity//sequence-specific DNA binding	GO:0005667	transcription factor complex	--	--
c105644_g1	1357	688953539	NP_001288962.1	1428	0	WRKY transcription factor 22 [Brassica rapa]>gi|562776720|gb|AHB33829.1| WRKY transcription factor 22 [Brassica rapa]	--	--	--	--	--	K13425	WRKY22	WRKY transcription factor 22	http://www.genome.jp/dbget-bin/www_bget?ko:K13425	O04609	1186	5.52e-160	WRKY transcription factor 22 OS=Arabidopsis thaliana GN=WRKY22 PE=2 SV=1	PF03106	WRKY DNA -binding domain	GO:0006355	regulation of transcription, DNA-templated	GO:0043565//GO:0003700	sequence-specific DNA binding//transcription factor activity, sequence-specific DNA binding	GO:0005667	transcription factor complex	--	--
c107623_g1	1626	229558102	ACQ76801.1	1654	0	WRKY transcription factor 2 [Brassica napus]	--	--	--	--	--	K18835	WRKY2	WRKY transcription factor 2	http://www.genome.jp/dbget-bin/www_bget?ko:K18835	Q9FG77	1255	2.63e-163	Probable WRKY transcription factor 2 OS=Arabidopsis thaliana GN=WRKY2 PE=2 SV=1	PF03106	WRKY DNA -binding domain	GO:0006355	regulation of transcription, DNA-templated	GO:0003700//GO:0043565	transcription factor activity, sequence-specific DNA binding//sequence-specific DNA binding	GO:0005667	transcription factor complex	--	--
c105696_g2	2164	688953303	NP_001288969.1	1415	0	WRKY transcription factor 18-like [Brassica rapa]>gi|562777159|gb|AHB33856.1| WRKY transcription factor 60 [Brassica rapa]	--	--	--	--	--	--	--	--	--	Q9C5T4	1098	9.35e-143	WRKY transcription factor 18 OS=Arabidopsis thaliana GN=WRKY18 PE=1 SV=2	PF03106//PF08650	WRKY DNA -binding domain//DASH complex subunit Dad4	GO:0008608//GO:0006355	attachment of spindle microtubules to kinetochore//regulation of transcription, DNA-templated	GO:0003700//GO:0043565	transcription factor activity, sequence-specific DNA binding//sequence-specific DNA binding	GO:0072686//GO:0005667//GO:0042729	mitotic spindle//transcription factor complex//DASH complex	--	--
c106431_g1	2086	734704720	AJA32893.1	1677	0	WRKY transcription factor [Brassica oleracea var. capitata]	734704719	KM593156.1	863	0	Brassica oleracea var. capitata WRKY transcription factor (WRKY82) mRNA, complete cds	--	--	--	--	P59583	1259	7.78e-165	Probable WRKY transcription factor 32 OS=Arabidopsis thaliana GN=WRKY32 PE=2 SV=1	PF03106	WRKY DNA -binding domain	GO:0006355	regulation of transcription, DNA-templated	GO:0003700//GO:0043565	transcription factor activity, sequence-specific DNA binding//sequence-specific DNA binding	GO:0005667	transcription factor complex	--	--
c88736_g1	331	734704674	AJA32870.1	140	8.79e-09	WRKY transcription factor [Brassica oleracea var. capitata]	--	--	--	--	--	--	--	--	--	Q93WV0	120	5.62e-07	Probable WRKY transcription factor 20 OS=Arabidopsis thaliana GN=WRKY20 PE=2 SV=1	--	--	--	--	--	--	--	--	--	--
c65930_g1	230	734704672	AJA32869.1	339	1.27e-37	WRKY transcription factor [Brassica oleracea var. capitata]	--	--	--	--	--	--	--	--	--	Q9STX0	222	9.94e-22	Probable WRKY transcription factor 7 OS=Arabidopsis thaliana GN=WRKY7 PE=2 SV=1	--	--	--	--	--	--	--	--	--	--
c242710_g1	490	734704680	AJA32873.1	397	1.63e-43	WRKY transcription factor [Brassica oleracea var. capitata]	--	--	--	--	--	--	--	--	--	Q93WV0	204	1.71e-17	Probable WRKY transcription factor 20 OS=Arabidopsis thaliana GN=WRKY20 PE=2 SV=1	--	--	--	--	--	--	--	--	--	--
c68193_g2	224	13506739	AAK28312.1	315	1.07e-34	WRKY DNA-binding protein 6, partial [Arabidopsis thaliana]	--	--	--	--	--	--	--	--	--	Q9C519	302	2.65e-32	WRKY transcription factor 6 OS=Arabidopsis thaliana GN=WRKY6 PE=1 SV=1	--	--	--	--	--	--	--	--	--	--
c171813_g1	285	297837197	XP_002886480.1	314	7.27e-33	WRKY DNA-binding protein 6 [Arabidopsis lyrata subsp. lyrata]>gi|297332321|gb|EFH62739.1| WRKY DNA-binding protein 6 [Arabidopsis lyrata subsp. lyrata]	--	--	--	--	--	--	--	--	--	Q9C519	281	6.62e-29	WRKY transcription factor 6 OS=Arabidopsis thaliana GN=WRKY6 PE=1 SV=1	--	--	GO:0006355	regulation of transcription, DNA-templated	GO:0043565//GO:0003700	sequence-specific DNA binding//transcription factor activity, sequence-specific DNA binding	GO:0005667	transcription factor complex	--	--
c96041_g3	319	390430507	AFL91071.1	176	1.79e-14	WRKY 7 transcription factor, partial [Helianthus annuus]>gi|390430515|gb|AFL91075.1| WRKY 7 transcription factor, partial [Helianthus annuus]	--	--	--	--	--	K13424	WRKY33	WRKY transcription factor 33	http://www.genome.jp/dbget-bin/www_bget?ko:K13424	O65590	183	2.97e-15	Probable WRKY transcription factor 34 OS=Arabidopsis thaliana GN=WRKY34 PE=2 SV=1	PF03106	WRKY DNA -binding domain	GO:0006355	regulation of transcription, DNA-templated	GO:0043565//GO:0003700	sequence-specific DNA binding//transcription factor activity, sequence-specific DNA binding	GO:0005667	transcription factor complex	--	--
c156335_g1	212	544216639	XP_005538464.1	168	1.03e-12	WNK-like protein kinase [Cyanidioschyzon merolae strain 10D]>gi|449019026|dbj|BAM82428.1| WNK-like protein kinase [Cyanidioschyzon merolae strain 10D]	--	--	--	--	--	K08867	WNK, PRKWNK	WNK lysine deficient protein kinase	http://www.genome.jp/dbget-bin/www_bget?ko:K08867	Q9JIH7	169	1.1e-13	Serine/threonine-protein kinase WNK1 OS=Rattus norvegicus GN=Wnk1 PE=1 SV=2	PF07714//PF00069	Protein tyrosine kinase//Protein kinase domain	GO:0006468	protein phosphorylation	GO:0004672//GO:0005524	protein kinase activity//ATP binding	--	--	KOG0584	Serine/threonine protein kinase
c119966_g1	257	302319017	ADL14698.1	189	1.53e-16	WIPK, partial [Nicotiana obtusifolia]	--	--	--	--	--	K04371	MAPK1_3	mitogen-activated protein kinase 1/3	http://www.genome.jp/dbget-bin/www_bget?ko:K04371	Q39023	176	5.12e-15	Mitogen-activated protein kinase 3 OS=Arabidopsis thaliana GN=MPK3 PE=1 SV=2	PF00069	Protein kinase domain	GO:0006468	protein phosphorylation	GO:0004672//GO:0005524	protein kinase activity//ATP binding	--	--	KOG0660	Mitogen-activated protein kinase
c101399_g1	481	1305525	AAA99158.1	564	1.82e-71	Wilms' tumor-related protein QM, partial [Oryza sativa]	--	--	--	--	--	K02866	RP-L10e, RPL10	large subunit ribosomal protein L10e	http://www.genome.jp/dbget-bin/www_bget?ko:K02866	Q54J69	566	4.8e-72	60S ribosomal protein L10 OS=Dictyostelium discoideum GN=rpl10 PE=1 SV=2	PF00501//PF00252	AMP-binding enzyme//Ribosomal protein L16p/L10e	GO:0006412//GO:0042254//GO:0008152	translation//ribosome biogenesis//metabolic process	GO:0003735//GO:0003824	structural constituent of ribosome//catalytic activity	GO:0005840	ribosome	KOG0857	60s ribosomal protein L10
c102760_g1	491	1305525	AAA99158.1	302	4.15e-32	Wilms' tumor-related protein QM, partial [Oryza sativa]	--	--	--	--	--	K02866	RP-L10e, RPL10	large subunit ribosomal protein L10e	http://www.genome.jp/dbget-bin/www_bget?ko:K02866	Q54J69	319	4.85e-35	60S ribosomal protein L10 OS=Dictyostelium discoideum GN=rpl10 PE=1 SV=2	PF00252	Ribosomal protein L16p/L10e	GO:0042254//GO:0006412	ribosome biogenesis//translation	GO:0003735	structural constituent of ribosome	GO:0005840	ribosome	KOG0857	60s ribosomal protein L10
c233589_g1	204	545701077	XP_005702875.1	158	1.17e-11	wee1-like protein kinase [Galdieria sulphuraria]>gi|452819292|gb|EME26355.1| wee1-like protein kinase [Galdieria sulphuraria]	--	--	--	--	--	--	--	--	--	Q54ZN3	155	5.72e-12	Probable protein kinase DDB_G0277539 OS=Dictyostelium discoideum GN=DDB_G0277539 PE=3 SV=1	PF00069	Protein kinase domain	GO:0006468	protein phosphorylation	GO:0005524//GO:0004672	ATP binding//protein kinase activity	--	--	KOG0601	Cyclin-dependent kinase WEE1
c76419_g1	251	545701077	XP_005702875.1	250	9.81e-24	wee1-like protein kinase [Galdieria sulphuraria]>gi|452819292|gb|EME26355.1| wee1-like protein kinase [Galdieria sulphuraria]	--	--	--	--	--	K06632	WEE1	wee1-like protein kinase	http://www.genome.jp/dbget-bin/www_bget?ko:K06632	Q8QGV2	225	3.02e-21	Wee1-like protein kinase 1-B OS=Xenopus laevis GN=wee1-b PE=1 SV=1	PF07714//PF00069	Protein tyrosine kinase//Protein kinase domain	GO:0006468	protein phosphorylation	GO:0005524//GO:0004672	ATP binding//protein kinase activity	--	--	KOG0601	Cyclin-dependent kinase WEE1
c53482_g1	212	545701077	XP_005702875.1	184	5.02e-15	wee1-like protein kinase [Galdieria sulphuraria]>gi|452819292|gb|EME26355.1| wee1-like protein kinase [Galdieria sulphuraria]	--	--	--	--	--	K06632	WEE1	wee1-like protein kinase	http://www.genome.jp/dbget-bin/www_bget?ko:K06632	E1BTE1	157	2.82e-12	Wee1-like protein kinase 2 OS=Gallus gallus GN=WEE2 PE=3 SV=1	PF00069	Protein kinase domain	GO:0006468	protein phosphorylation	GO:0004672//GO:0005524	protein kinase activity//ATP binding	--	--	KOG0601	Cyclin-dependent kinase WEE1
c215722_g1	221	813127619	XP_012197403.1	125	2.97e-07	WEE protein kinase [Saprolegnia parasitica CBS 223.65]>gi|641538179|gb|KDO32013.1| WEE protein kinase [Saprolegnia parasitica CBS 223.65]	--	--	--	--	--	--	--	--	--	Q9HGN1	114	1.63e-06	Serine/threonine-protein kinase gcn2 OS=Schizosaccharomyces pombe (strain 972 / ATCC 24843) GN=gcn2 PE=2 SV=2	PF06293//PF05445//PF00069//PF07714	Lipopolysaccharide kinase (Kdo/WaaP) family//Poxvirus serine/threonine protein kinase//Protein kinase domain//Protein tyrosine kinase	GO:0006468//GO:0009103	protein phosphorylation//lipopolysaccharide biosynthetic process	GO:0005524//GO:0016773//GO:0004672	ATP binding//phosphotransferase activity, alcohol group as acceptor//protein kinase activity	GO:0016020	membrane	KOG1035	eIF-2alpha kinase GCN2
c123859_g1	239	255553073	XP_002517579.1	207	7.94e-18	WD-repeat protein, putative [Ricinus communis]>gi|223543211|gb|EEF44743.1| WD-repeat protein, putative [Ricinus communis]	--	--	--	--	--	K14558	PWP2, UTP1	periodic tryptophan protein 2	http://www.genome.jp/dbget-bin/www_bget?ko:K14558	Q9C1X1	199	1.12e-17	Periodic tryptophan protein 2 homolog OS=Schizosaccharomyces pombe (strain 972 / ATCC 24843) GN=SPBC713.04c PE=1 SV=1	--	--	--	--	GO:0016740	transferase activity	--	--	KOG0291	WD40-repeat-containing subunit of the 18S rRNA processing complex
c57786_g1	363	223996617	XP_002287982.1	263	8.17e-25	WD40-repeat protein [Thalassiosira pseudonana CCMP1335]>gi|220977098|gb|EED95425.1| WD40-repeat protein [Thalassiosira pseudonana CCMP1335]	--	--	--	--	--	K14558	PWP2, UTP1	periodic tryptophan protein 2	http://www.genome.jp/dbget-bin/www_bget?ko:K14558	Q54PE0	227	8.05e-21	Periodic tryptophan protein 2 homolog OS=Dictyostelium discoideum GN=pwp2 PE=3 SV=1	--	--	--	--	--	--	--	--	KOG0291	WD40-repeat-containing subunit of the 18S rRNA processing complex
c12384_g1	389	224003989	XP_002291666.1	160	2.48e-12	WD40-repeat protein [Thalassiosira pseudonana CCMP1335]>gi|220973442|gb|EED91773.1| WD40-repeat protein, partial [Thalassiosira pseudonana CCMP1335]	--	--	--	--	--	--	--	--	--	Q4PA27	134	1.09e-08	WD repeat-containing protein JIP5 OS=Ustilago maydis (strain 521 / FGSC 9021) GN=JIP5 PE=3 SV=1	PF00400	WD domain, G-beta repeat	--	--	GO:0005515	protein binding	--	--	--	--
c123898_g1	216	674246367	KFK39132.1	194	2.09e-16	wd40-repeat protein [Arabis alpina]	--	--	--	--	--	--	--	--	--	P90587	297	1.84e-31	66 kDa stress protein OS=Physarum polycephalum PE=2 SV=1	PF00400	WD domain, G-beta repeat	--	--	GO:0005515	protein binding	--	--	KOG0318	WD40 repeat stress protein/actin interacting protein
c152091_g1	264	674246367	KFK39132.1	206	8.05e-18	wd40-repeat protein [Arabis alpina]	--	--	--	--	--	--	--	--	--	Q11176	310	6.55e-33	Actin-interacting protein 1 OS=Caenorhabditis elegans GN=unc-78 PE=1 SV=1	PF00400	WD domain, G-beta repeat	--	--	GO:0005515	protein binding	--	--	KOG0318	WD40 repeat stress protein/actin interacting protein
c1294_g1	2878	546326181	XP_005718868.1	178	6.44e-11	WD40-repeat containing protein [Chondrus crispus]>gi|507115504|emb|CDF38963.1| WD40-repeat containing protein [Chondrus crispus]	--	--	--	--	--	--	--	--	--	Q8BHD1	192	9.95e-14	POC1 centriolar protein homolog B OS=Mus musculus GN=Poc1b PE=2 SV=1	PF00400	WD domain, G-beta repeat	--	--	GO:0005515	protein binding	--	--	KOG0265	U5 snRNP-specific protein-like factor and related proteins
c189688_g1	1787	546325230	XP_005718599.1	242	7.21e-19	WD40-repeat containing protein [Chondrus crispus]>gi|507115206|emb|CDF38694.1| WD40-repeat containing protein [Chondrus crispus]	--	--	--	--	--	--	--	--	--	Q969H0	271	1.63e-23	F-box/WD repeat-containing protein 7 OS=Homo sapiens GN=FBXW7 PE=1 SV=1	PF00400//PF00646	WD domain, G-beta repeat//F-box domain	--	--	GO:0005515	protein binding	--	--	KOG0274	Cdc4 and related F-box and WD-40 proteins
c170738_g1	236	546322909	XP_005717917.1	159	3.63e-12	WD40-repeat containing protein [Chondrus crispus]>gi|507114500|emb|CDF38048.1| WD40-repeat containing protein [Chondrus crispus]	--	--	--	--	--	K10260	FBXW7, SEL10	F-box and WD-40 domain protein 7	http://www.genome.jp/dbget-bin/www_bget?ko:K10260	Q9VZF4	146	1.64e-10	F-box/WD repeat-containing protein 7 OS=Drosophila melanogaster GN=ago PE=1 SV=1	PF00400//PF09514	WD domain, G-beta repeat//SSXRD motif	GO:0006355	regulation of transcription, DNA-templated	GO:0005515	protein binding	GO:0005634	nucleus	KOG0274	Cdc4 and related F-box and WD-40 proteins
c195479_g1	267	546303183	XP_005711948.1	140	7.92e-09	WD40-repeat containing protein [Chondrus crispus]>gi|507108285|emb|CDF32283.1| WD40-repeat containing protein [Chondrus crispus]	--	--	--	--	--	--	--	--	--	Q9Y263	125	1.04e-07	Phospholipase A-2-activating protein OS=Homo sapiens GN=PLAA PE=1 SV=2	--	--	--	--	--	--	--	--	KOG0301	Phospholipase A2-activating protein (contains WD40 repeats)
c197181_g1	290	546303183	XP_005711948.1	125	8.54e-07	WD40-repeat containing protein [Chondrus crispus]>gi|507108285|emb|CDF32283.1| WD40-repeat containing protein [Chondrus crispus]	--	--	--	--	--	--	--	--	--	--	--	--	--	PF00400	WD domain, G-beta repeat	--	--	GO:0005515	protein binding	--	--	KOG4155	FOG: WD40 repeat
c153727_g1	224	546302175	XP_005711624.1	254	2.85e-24	WD40-repeat containing protein [Chondrus crispus]>gi|507107930|emb|CDF41330.1| WD40-repeat containing protein [Chondrus crispus]	--	--	--	--	--	K14558	PWP2, UTP1	periodic tryptophan protein 2	http://www.genome.jp/dbget-bin/www_bget?ko:K14558	Q15269	250	1.36e-24	Periodic tryptophan protein 2 homolog OS=Homo sapiens GN=PWP2 PE=1 SV=2	PF00400	WD domain, G-beta repeat	--	--	GO:0005515	protein binding	--	--	KOG0291	WD40-repeat-containing subunit of the 18S rRNA processing complex
c81447_g1	2533	546299267	XP_005710767.1	307	3.43e-27	WD40-repeat containing protein [Chondrus crispus]>gi|507106903|emb|CDF40473.1| WD40-repeat containing protein [Chondrus crispus]	--	--	--	--	--	--	--	--	--	A4RJV3	618	1.48e-67	Mitochondrial division protein 1 OS=Magnaporthe oryzae (strain 70-15 / ATCC MYA-4617 / FGSC 8958) GN=MDV1 PE=3 SV=3	PF00400//PF08273//PF02325	WD domain, G-beta repeat//Zinc-binding domain of primase-helicase//YGGT family	GO:0006269//GO:0006351	DNA replication, synthesis of RNA primer//transcription, DNA-templated	GO:0005515//GO:0008270//GO:0004386//GO:0003896	protein binding//zinc ion binding//helicase activity//DNA primase activity	GO:0016020//GO:0005657//GO:0005730	membrane//replication fork//nucleolus	KOG4155	FOG: WD40 repeat
c71262_g1	1606	546299267	XP_005710767.1	298	1.28e-26	WD40-repeat containing protein [Chondrus crispus]>gi|507106903|emb|CDF40473.1| WD40-repeat containing protein [Chondrus crispus]	--	--	--	--	--	--	--	--	--	Q4P8R5	636	1.89e-71	Mitochondrial division protein 1 OS=Ustilago maydis (strain 521 / FGSC 9021) GN=MDV1 PE=3 SV=1	PF00400	WD domain, G-beta repeat	--	--	GO:0005515	protein binding	--	--	KOG4155	FOG: WD40 repeat
c90951_g1	1009	546297046	XP_005710106.1	177	8.88e-12	WD40-repeat containing protein [Chondrus crispus]>gi|507106136|emb|CDF39812.1| WD40-repeat containing protein [Chondrus crispus]	--	--	--	--	--	K04497	GROUCHO	groucho	http://www.genome.jp/dbget-bin/www_bget?ko:K04497	O42478	476	6.17e-52	Transducin-like enhancer protein 4 OS=Xenopus laevis GN=tle4 PE=1 SV=2	PF00400//PF10414	WD domain, G-beta repeat//Sirohaem synthase dimerisation region	GO:0055114//GO:0006779	oxidation-reduction process//porphyrin-containing compound biosynthetic process	GO:0005515	protein binding	--	--	KOG0639	Transducin-like enhancer of split protein (contains WD40 repeats)
c87561_g1	1445	693497783	CEF99523.1	280	4.96e-25	WD40/YVTN repeat-like-containing domain [Ostreococcus tauri]	--	--	--	--	--	--	--	--	--	P49695	205	1.32e-15	Probable serine/threonine-protein kinase PkwA OS=Thermomonospora curvata GN=pkwA PE=3 SV=1	PF00400//PF01983	WD domain, G-beta repeat//Guanylyl transferase CofC like	--	--	GO:0005515//GO:0016779	protein binding//nucleotidyltransferase activity	--	--	KOG0283	WD40 repeat-containing protein
c61250_g1	380	693501851	CEF96855.1	361	8.86e-39	WD40/YVTN repeat-like-containing domain [Ostreococcus tauri]	--	--	--	--	--	K14768	UTP7, WDR46	U3 small nucleolar RNA-associated protein 7	http://www.genome.jp/dbget-bin/www_bget?ko:K14768	Q9P4X3	355	7.67e-39	Probable U3 small nucleolar RNA-associated protein 7 OS=Schizosaccharomyces pombe (strain 972 / ATCC 24843) GN=utp7 PE=3 SV=1	PF03613	PTS system mannose/fructose/sorbose family IID component	GO:0009401	phosphoenolpyruvate-dependent sugar phosphotransferase system	--	--	GO:0016021	integral component of membrane	KOG1272	WD40-repeat-containing subunit of the 18S rRNA processing complex
c109530_g1	1914	310896817	ADP38078.1	1682	0	WD40 transcription regulator [Brassica oleracea var. botrytis]	--	--	--	--	--	K11805	WDR68, HAN11	WD repeat-containing protein 68	http://www.genome.jp/dbget-bin/www_bget?ko:K11805	Q9XGN1	1597	0	Protein TRANSPARENT TESTA GLABRA 1 OS=Arabidopsis thaliana GN=TTG1 PE=1 SV=1	PF00400	WD domain, G-beta repeat	--	--	GO:0005515	protein binding	--	--	KOG0290	Conserved WD40 repeat-containing protein AN11
c10499_g1	215	545364476	XP_005647296.1	136	8.6e-09	WD40 repeat-like protein, partial [Coccomyxa subellipsoidea C-169]>gi|384249270|gb|EIE22752.1| WD40 repeat-like protein, partial [Coccomyxa subellipsoidea C-169]	--	--	--	--	--	--	--	--	--	P78750	147	6.22e-11	Probable U3 small nucleolar RNA-associated protein 18 OS=Schizosaccharomyces pombe (strain 972 / ATCC 24843) GN=SPBC29A3.06 PE=2 SV=3	--	--	--	--	--	--	--	--	KOG2055	WD40 repeat protein
c49332_g1	378	545375696	XP_005652002.1	446	1.82e-52	WD40 repeat-like protein [Coccomyxa subellipsoidea C-169]>gi|384253984|gb|EIE27458.1| WD40 repeat-like protein [Coccomyxa subellipsoidea C-169]	--	--	--	--	--	K14753	RACK1	guanine nucleotide-binding protein subunit beta-2-like 1 protein	http://www.genome.jp/dbget-bin/www_bget?ko:K14753	O42248	446	2.08e-53	Guanine nucleotide-binding protein subunit beta-2-like 1 OS=Danio rerio GN=gnb2l1 PE=2 SV=1	PF00400	WD domain, G-beta repeat	--	--	GO:0005515	protein binding	--	--	KOG0279	G protein beta subunit-like protein
c49573_g1	376	545375696	XP_005652002.1	433	1.18e-50	WD40 repeat-like protein [Coccomyxa subellipsoidea C-169]>gi|384253984|gb|EIE27458.1| WD40 repeat-like protein [Coccomyxa subellipsoidea C-169]	--	--	--	--	--	K14753	RACK1	guanine nucleotide-binding protein subunit beta-2-like 1 protein	http://www.genome.jp/dbget-bin/www_bget?ko:K14753	P63245	441	1.24e-52	Guanine nucleotide-binding protein subunit beta-2-like 1 OS=Rattus norvegicus GN=Gnb2l1 PE=1 SV=3	PF00400	WD domain, G-beta repeat	--	--	GO:0005515	protein binding	--	--	KOG0279	G protein beta subunit-like protein
c141398_g1	243	545372016	XP_005650517.1	282	2.23e-29	WD40 repeat-like protein [Coccomyxa subellipsoidea C-169]>gi|384252497|gb|EIE25973.1| WD40 repeat-like protein [Coccomyxa subellipsoidea C-169]	--	--	--	--	--	K14004	SEC13	protein transport protein SEC13	http://www.genome.jp/dbget-bin/www_bget?ko:K14004	Q54DS8	294	7.36e-32	Protein transport protein SEC13 OS=Dictyostelium discoideum GN=sec13 PE=3 SV=1	PF00400	WD domain, G-beta repeat	--	--	GO:0005515	protein binding	--	--	KOG1332	Vesicle coat complex COPII, subunit SEC13
c186090_g1	222	545370842	XP_005650026.1	194	1.51e-16	WD40 repeat-like protein [Coccomyxa subellipsoidea C-169]>gi|384252005|gb|EIE25482.1| WD40 repeat-like protein [Coccomyxa subellipsoidea C-169]	--	--	--	--	--	K12662	PRPF4, PRP4	U4/U6 small nuclear ribonucleoprotein PRP4	http://www.genome.jp/dbget-bin/www_bget?ko:K12662	Q3MHE2	134	3.33e-09	U4/U6 small nuclear ribonucleoprotein Prp4 OS=Bos taurus GN=PRPF4 PE=2 SV=1	PF00400	WD domain, G-beta repeat	--	--	GO:0005515	protein binding	--	--	KOG0272	U4/U6 small nuclear ribonucleoprotein Prp4 (contains WD40 repeats)
c58519_g1	268	545370401	XP_005649843.1	207	2.1e-18	WD40 repeat-like protein [Coccomyxa subellipsoidea C-169]>gi|384251822|gb|EIE25299.1| WD40 repeat-like protein [Coccomyxa subellipsoidea C-169]	--	--	--	--	--	K14818	SQT1	ribosome assembly protein SQT1	http://www.genome.jp/dbget-bin/www_bget?ko:K14818	Q5RCG7	133	6.32e-09	Angio-associated migratory cell protein OS=Pongo abelii GN=AAMP PE=2 SV=2	PF00400	WD domain, G-beta repeat	--	--	GO:0005515	protein binding	--	--	KOG0296	Angio-associated migratory cell protein (contains WD40 repeats)
c133168_g1	219	545369790	XP_005649629.1	139	4.45e-09	WD40 repeat-like protein [Coccomyxa subellipsoidea C-169]>gi|384251608|gb|EIE25085.1| WD40 repeat-like protein [Coccomyxa subellipsoidea C-169]	--	--	--	--	--	K11806	WDSOF1	WD repeat and SOF domain-containing protein 1	http://www.genome.jp/dbget-bin/www_bget?ko:K11806	Q803X4	147	4.94e-11	DDB1- and CUL4-associated factor 13 OS=Danio rerio GN=dcaf13 PE=2 SV=1	PF04060	Putative Fe-S cluster	--	--	GO:0051536	iron-sulfur cluster binding	--	--	--	--
c69297_g1	1615	545369488	XP_005649489.1	203	1.26e-14	WD40 repeat-like protein [Coccomyxa subellipsoidea C-169]>gi|384251467|gb|EIE24945.1| WD40 repeat-like protein [Coccomyxa subellipsoidea C-169]	--	--	--	--	--	--	--	--	--	Q969H0	267	3.7e-23	F-box/WD repeat-containing protein 7 OS=Homo sapiens GN=FBXW7 PE=1 SV=1	PF00400//PF00646	WD domain, G-beta repeat//F-box domain	--	--	GO:0005515	protein binding	--	--	KOG0274	Cdc4 and related F-box and WD-40 proteins
c200746_g1	227	545369488	XP_005649489.1	190	6.95e-16	WD40 repeat-like protein [Coccomyxa subellipsoidea C-169]>gi|384251467|gb|EIE24945.1| WD40 repeat-like protein [Coccomyxa subellipsoidea C-169]	--	--	--	--	--	K10260	FBXW7, SEL10	F-box and WD-40 domain protein 7	http://www.genome.jp/dbget-bin/www_bget?ko:K10260	P90648	160	1.31e-12	Myosin heavy chain kinase B OS=Dictyostelium discoideum GN=mhkB PE=2 SV=1	PF00400//PF06524	WD domain, G-beta repeat//NOA36 protein	--	--	GO:0008270//GO:0005515	zinc ion binding//protein binding	GO:0005634	nucleus	KOG0266	WD40 repeat-containing protein
c86454_g1	656	545369488	XP_005649489.1	257	2.72e-23	WD40 repeat-like protein [Coccomyxa subellipsoidea C-169]>gi|384251467|gb|EIE24945.1| WD40 repeat-like protein [Coccomyxa subellipsoidea C-169]	--	--	--	--	--	K10260	FBXW7, SEL10	F-box and WD-40 domain protein 7	http://www.genome.jp/dbget-bin/www_bget?ko:K10260	Q9VZF4	310	2.27e-30	F-box/WD repeat-containing protein 7 OS=Drosophila melanogaster GN=ago PE=1 SV=1	PF00400	WD domain, G-beta repeat	--	--	GO:0005515	protein binding	--	--	KOG0274	Cdc4 and related F-box and WD-40 proteins
c245620_g1	249	545369488	XP_005649489.1	160	1.09e-11	WD40 repeat-like protein [Coccomyxa subellipsoidea C-169]>gi|384251467|gb|EIE24945.1| WD40 repeat-like protein [Coccomyxa subellipsoidea C-169]	--	--	--	--	--	K03362	FBXW1_11, BTRC, beta-TRCP	F-box and WD-40 domain protein 1/11	http://www.genome.jp/dbget-bin/www_bget?ko:K03362	Q8YV57	164	6.86e-13	Uncharacterized WD repeat-containing protein all2124 OS=Nostoc sp. (strain PCC 7120 / UTEX 2576) GN=all2124 PE=3 SV=1	PF00400	WD domain, G-beta repeat	--	--	GO:0005515	protein binding	--	--	KOG0274	Cdc4 and related F-box and WD-40 proteins
c119680_g1	435	545369488	XP_005649489.1	267	1.37e-25	WD40 repeat-like protein [Coccomyxa subellipsoidea C-169]>gi|384251467|gb|EIE24945.1| WD40 repeat-like protein [Coccomyxa subellipsoidea C-169]	--	--	--	--	--	K03362	FBXW1_11, BTRC, beta-TRCP	F-box and WD-40 domain protein 1/11	http://www.genome.jp/dbget-bin/www_bget?ko:K03362	P90648	322	2.38e-33	Myosin heavy chain kinase B OS=Dictyostelium discoideum GN=mhkB PE=2 SV=1	PF00400	WD domain, G-beta repeat	--	--	GO:0005515	protein binding	--	--	KOG0281	Beta-TrCP (transducin repeats containing)/Slimb proteins
c66149_g1	659	545369488	XP_005649489.1	325	1.28e-32	WD40 repeat-like protein [Coccomyxa subellipsoidea C-169]>gi|384251467|gb|EIE24945.1| WD40 repeat-like protein [Coccomyxa subellipsoidea C-169]	--	--	--	--	--	K10260	FBXW7, SEL10	F-box and WD-40 domain protein 7	http://www.genome.jp/dbget-bin/www_bget?ko:K10260	P90648	329	2.63e-33	Myosin heavy chain kinase B OS=Dictyostelium discoideum GN=mhkB PE=2 SV=1	PF00400	WD domain, G-beta repeat	--	--	GO:0005515	protein binding	--	--	KOG0274	Cdc4 and related F-box and WD-40 proteins
c192140_g1	251	545369488	XP_005649489.1	160	9.84e-12	WD40 repeat-like protein [Coccomyxa subellipsoidea C-169]>gi|384251467|gb|EIE24945.1| WD40 repeat-like protein [Coccomyxa subellipsoidea C-169]	--	--	--	--	--	--	--	--	--	Q09990	134	4.82e-09	F-box/WD repeat-containing protein lin-23 OS=Caenorhabditis elegans GN=lin-23 PE=1 SV=2	PF00400	WD domain, G-beta repeat	--	--	GO:0005515	protein binding	--	--	KOG0276	Vesicle coat complex COPI, beta' subunit
c211292_g1	237	545369311	XP_005649405.1	259	5.85e-26	WD40 repeat-like protein [Coccomyxa subellipsoidea C-169]>gi|384251383|gb|EIE24861.1| WD40 repeat-like protein [Coccomyxa subellipsoidea C-169]	--	--	--	--	--	K12857	SNRNP40, PRP8BP	Prp8 binding protein	http://www.genome.jp/dbget-bin/www_bget?ko:K12857	Q96DI7	240	3.25e-24	U5 small nuclear ribonucleoprotein 40 kDa protein OS=Homo sapiens GN=SNRNP40 PE=1 SV=1	PF00400	WD domain, G-beta repeat	--	--	GO:0005515	protein binding	--	--	KOG0265	U5 snRNP-specific protein-like factor and related proteins
c91968_g1	2803	545368195	XP_005648879.1	698	5.63e-81	WD40 repeat-like protein [Coccomyxa subellipsoidea C-169]>gi|384250856|gb|EIE24335.1| WD40 repeat-like protein [Coccomyxa subellipsoidea C-169]	--	--	--	--	--	--	--	--	--	Q54WA3	716	1.98e-84	Peroxisomal targeting signal 2 receptor OS=Dictyostelium discoideum GN=pex7 PE=3 SV=1	PF00400	WD domain, G-beta repeat	--	--	GO:0005515	protein binding	--	--	KOG0277	Peroxisomal targeting signal type 2 receptor
c28914_g1	317	545368195	XP_005648879.1	116	7.06e-06	WD40 repeat-like protein [Coccomyxa subellipsoidea C-169]>gi|384250856|gb|EIE24335.1| WD40 repeat-like protein [Coccomyxa subellipsoidea C-169]	--	--	--	--	--	--	--	--	--	Q54WA3	130	1.47e-08	Peroxisomal targeting signal 2 receptor OS=Dictyostelium discoideum GN=pex7 PE=3 SV=1	PF00400	WD domain, G-beta repeat	--	--	GO:0005515	protein binding	--	--	KOG0277	Peroxisomal targeting signal type 2 receptor
c251993_g1	269	545363826	XP_005647012.1	166	1.7e-12	WD40 repeat-like protein [Coccomyxa subellipsoidea C-169]>gi|384248985|gb|EIE22468.1| WD40 repeat-like protein [Coccomyxa subellipsoidea C-169]	--	--	--	--	--	K04508	TBL1	transducin (beta)-like 1	http://www.genome.jp/dbget-bin/www_bget?ko:K04508	Q4R8H1	156	5.88e-12	F-box-like/WD repeat-containing protein TBL1X OS=Macaca fascicularis GN=TBL1X PE=2 SV=1	--	--	--	--	--	--	--	--	KOG0273	Beta-transducin family (WD-40 repeat) protein
c74381_g1	496	545363438	XP_005646842.1	542	6.76e-66	WD40 repeat-like protein [Coccomyxa subellipsoidea C-169]>gi|384248815|gb|EIE22298.1| WD40 repeat-like protein [Coccomyxa subellipsoidea C-169]	--	--	--	--	--	K14298	RAE1, GLE2	mRNA export factor	http://www.genome.jp/dbget-bin/www_bget?ko:K14298	Q38942	493	2.49e-59	Protein RAE1 OS=Arabidopsis thaliana GN=RAE1 PE=1 SV=2	PF00400	WD domain, G-beta repeat	--	--	GO:0005515	protein binding	--	--	KOG0647	mRNA export protein (contains WD40 repeats)
c102310_g2	215	545363086	XP_005646735.1	164	1e-12	WD40 repeat-like protein [Coccomyxa subellipsoidea C-169]>gi|384248708|gb|EIE22191.1| WD40 repeat-like protein [Coccomyxa subellipsoidea C-169]	--	--	--	--	--	--	--	--	--	A2RA56	178	2.79e-15	ASTRA-associated protein 1 OS=Aspergillus niger (strain CBS 513.88 / FGSC A1513) GN=asa1 PE=3 SV=1	PF00400	WD domain, G-beta repeat	--	--	GO:0005515	protein binding	--	--	KOG0322	G-protein beta subunit-like protein GNB1L, contains WD repeats
c168649_g1	214	545362984	XP_005646689.1	184	3.28e-15	WD40 repeat-like protein [Coccomyxa subellipsoidea C-169]>gi|384248662|gb|EIE22145.1| WD40 repeat-like protein [Coccomyxa subellipsoidea C-169]	--	--	--	--	--	K13111	SMU1	WD40 repeat-containing protein SMU1	http://www.genome.jp/dbget-bin/www_bget?ko:K13111	Q7ZVA0	180	2.02e-15	WD40 repeat-containing protein SMU1 OS=Danio rerio GN=smu1 PE=2 SV=1	--	--	--	--	--	--	--	--	--	--
c11723_g1	1215	545357024	XP_005644187.1	568	2.28e-66	WD40 repeat-like protein [Coccomyxa subellipsoidea C-169]>gi|384246152|gb|EIE19643.1| WD40 repeat-like protein [Coccomyxa subellipsoidea C-169]	--	--	--	--	--	--	--	--	--	P87229	387	5.73e-41	Uncharacterized protein C4G3.03 OS=Schizosaccharomyces pombe (strain 972 / ATCC 24843) GN=SPCC4G3.03 PE=4 SV=1	PF00400//PF04053	WD domain, G-beta repeat//Coatomer WD associated region	GO:0006886//GO:0016192	intracellular protein transport//vesicle-mediated transport	GO:0005198//GO:0005515	structural molecule activity//protein binding	GO:0030117	membrane coat	KOG0263	Transcription initiation factor TFIID, subunit TAF5 (also component of histone acetyltransferase SAGA)
c218825_g1	281	545357010	XP_005644180.1	129	1.69e-07	WD40 repeat-like protein [Coccomyxa subellipsoidea C-169]>gi|384246145|gb|EIE19636.1| WD40 repeat-like protein [Coccomyxa subellipsoidea C-169]	--	--	--	--	--	K11803	WDR40A	WD repeat-containing protein 40A	http://www.genome.jp/dbget-bin/www_bget?ko:K11803	Q8BGZ3	507	1.31e-61	DDB1- and CUL4-associated factor 12 OS=Mus musculus GN=Dcaf12 PE=2 SV=1	PF00400	WD domain, G-beta repeat	--	--	GO:0005515	protein binding	--	--	--	--
c21417_g1	1433	545357010	XP_005644180.1	394	9.54e-55	WD40 repeat-like protein [Coccomyxa subellipsoidea C-169]>gi|384246145|gb|EIE19636.1| WD40 repeat-like protein [Coccomyxa subellipsoidea C-169]	--	--	--	--	--	K11803	WDR40A	WD repeat-containing protein 40A	http://www.genome.jp/dbget-bin/www_bget?ko:K11803	Q8BGZ3	415	5.68e-61	DDB1- and CUL4-associated factor 12 OS=Mus musculus GN=Dcaf12 PE=2 SV=1	PF00400	WD domain, G-beta repeat	--	--	GO:0005515	protein binding	--	--	KOG0265	U5 snRNP-specific protein-like factor and related proteins
c119978_g1	232	545355855	XP_005643702.1	190	8.56e-16	WD40 repeat-like protein [Coccomyxa subellipsoidea C-169]>gi|384245665|gb|EIE19158.1| WD40 repeat-like protein [Coccomyxa subellipsoidea C-169]	--	--	--	--	--	--	--	--	--	Q6LA54	181	3.13e-15	Uncharacterized WD repeat-containing protein C3H5.08c OS=Schizosaccharomyces pombe (strain 972 / ATCC 24843) GN=SPAC3H5.08c PE=1 SV=2	PF00400	WD domain, G-beta repeat	--	--	GO:0005515	protein binding	--	--	KOG0283	WD40 repeat-containing protein
c258000_g1	204	545355855	XP_005643702.1	277	5.2e-28	WD40 repeat-like protein [Coccomyxa subellipsoidea C-169]>gi|384245665|gb|EIE19158.1| WD40 repeat-like protein [Coccomyxa subellipsoidea C-169]	--	--	--	--	--	--	--	--	--	Q9R037	305	3.79e-32	WD repeat-containing protein 44 OS=Rattus norvegicus GN=Wdr44 PE=1 SV=1	PF00400	WD domain, G-beta repeat	--	--	GO:0005515	protein binding	--	--	KOG0283	WD40 repeat-containing protein
c120435_g1	316	545353707	XP_005642689.1	228	3.26e-21	WD40 repeat-like protein [Coccomyxa subellipsoidea C-169]>gi|384244646|gb|EIE18145.1| WD40 repeat-like protein [Coccomyxa subellipsoidea C-169]	--	--	--	--	--	--	--	--	--	Q5M7F6	225	1.1e-21	WD repeat-containing protein 92 OS=Xenopus laevis GN=wdr92 PE=2 SV=1	PF00400	WD domain, G-beta repeat	--	--	GO:0005515	protein binding	--	--	--	--
c214745_g1	1797	357454651	XP_003597606.1	236	1.23e-18	WD-40 repeat-containing protein MSI4 [Medicago truncatula]>gi|124360382|gb|ABN08395.1| WD40-like [Medicago truncatula]>gi|355486654|gb|AES67857.1| nucleosome/chromatin assembly factor group protein [Medicago truncatula]	--	--	--	--	--	K13341	PEX7, PTS2R	peroxin-7	http://www.genome.jp/dbget-bin/www_bget?ko:K13341	O22607	224	6.72e-18	WD-40 repeat-containing protein MSI4 OS=Arabidopsis thaliana GN=MSI4 PE=1 SV=3	PF00400	WD domain, G-beta repeat	--	--	GO:0005515	protein binding	--	--	KOG0264	Nucleosome remodeling factor, subunit CAF1/NURF55/MSI1
c238355_g1	250	308802053	XP_003078340.1	127	1.56e-07	WD40 repeat-containing protein (ISS) [Ostreococcus tauri]>gi|116056792|emb|CAL53081.1| WD40 repeat [Ostreococcus tauri]	--	--	--	--	--	--	--	--	--	Q9D7H2	117	4.33e-07	WD repeat-containing protein 5B OS=Mus musculus GN=Wdr5b PE=1 SV=1	PF00400//PF07533	WD domain, G-beta repeat//BRK domain	--	--	GO:0005515//GO:0016817	protein binding//hydrolase activity, acting on acid anhydrides	--	--	KOG1407	WD40 repeat protein
c178941_g1	244	168039898	XP_001772433.1	156	1.12e-11	WD40 repeat protein, COMPASS complex protein [Physcomitrella patens]>gi|162676230|gb|EDQ62715.1| WD40 repeat protein, COMPASS complex protein [Physcomitrella patens]	--	--	--	--	--	K03362	FBXW1_11, BTRC, beta-TRCP	F-box and WD-40 domain protein 1/11	http://www.genome.jp/dbget-bin/www_bget?ko:K03362	Q9D7H2	156	1.99e-12	WD repeat-containing protein 5B OS=Mus musculus GN=Wdr5b PE=1 SV=1	PF00400	WD domain, G-beta repeat	--	--	GO:0005515	protein binding	--	--	KOG0274	Cdc4 and related F-box and WD-40 proteins
c58850_g2	683	168039898	XP_001772433.1	884	8.88e-117	WD40 repeat protein, COMPASS complex protein [Physcomitrella patens]>gi|162676230|gb|EDQ62715.1| WD40 repeat protein, COMPASS complex protein [Physcomitrella patens]	--	--	--	--	--	K14963	WDR5, SWD3, CPS30	COMPASS component SWD3	http://www.genome.jp/dbget-bin/www_bget?ko:K14963	Q498M4	878	1.71e-116	WD repeat-containing protein 5 OS=Rattus norvegicus GN=Wdr5 PE=1 SV=1	PF00400//PF07569	WD domain, G-beta repeat//TUP1-like enhancer of split	GO:0006355	regulation of transcription, DNA-templated	GO:0005515	protein binding	GO:0005634	nucleus	KOG0266	WD40 repeat-containing protein
c211150_g1	1364	168039898	XP_001772433.1	1199	7.54e-161	WD40 repeat protein, COMPASS complex protein [Physcomitrella patens]>gi|162676230|gb|EDQ62715.1| WD40 repeat protein, COMPASS complex protein [Physcomitrella patens]	--	--	--	--	--	K14963	WDR5, SWD3, CPS30	COMPASS component SWD3	http://www.genome.jp/dbget-bin/www_bget?ko:K14963	Q498M4	1249	6.13e-169	WD repeat-containing protein 5 OS=Rattus norvegicus GN=Wdr5 PE=1 SV=1	PF02395//PF03498//PF00400//PF04053	Immunoglobulin A1 protease//Cytolethal distending toxin A/C family//WD domain, G-beta repeat//Coatomer WD associated region	GO:0009405//GO:0006886//GO:0016192//GO:0006508	pathogenesis//intracellular protein transport//vesicle-mediated transport//proteolysis	GO:0005515//GO:0004252//GO:0005198	protein binding//serine-type endopeptidase activity//structural molecule activity	GO:0030117	membrane coat	KOG0266	WD40 repeat-containing protein
c46917_g1	1197	168039898	XP_001772433.1	1094	6.69e-146	WD40 repeat protein, COMPASS complex protein [Physcomitrella patens]>gi|162676230|gb|EDQ62715.1| WD40 repeat protein, COMPASS complex protein [Physcomitrella patens]	--	--	--	--	--	K14963	WDR5, SWD3, CPS30	COMPASS component SWD3	http://www.genome.jp/dbget-bin/www_bget?ko:K14963	Q498M4	1163	8.64e-157	WD repeat-containing protein 5 OS=Rattus norvegicus GN=Wdr5 PE=1 SV=1	PF03498//PF00400//PF04053	Cytolethal distending toxin A/C family//WD domain, G-beta repeat//Coatomer WD associated region	GO:0006886//GO:0009405//GO:0016192	intracellular protein transport//pathogenesis//vesicle-mediated transport	GO:0005198//GO:0005515	structural molecule activity//protein binding	GO:0030117	membrane coat	KOG0266	WD40 repeat-containing protein
c50801_g1	228	168039898	XP_001772433.1	361	6.7e-41	WD40 repeat protein, COMPASS complex protein [Physcomitrella patens]>gi|162676230|gb|EDQ62715.1| WD40 repeat protein, COMPASS complex protein [Physcomitrella patens]	--	--	--	--	--	K14963	WDR5, SWD3, CPS30	COMPASS component SWD3	http://www.genome.jp/dbget-bin/www_bget?ko:K14963	Q498M4	346	2.62e-39	WD repeat-containing protein 5 OS=Rattus norvegicus GN=Wdr5 PE=1 SV=1	PF00400	WD domain, G-beta repeat	--	--	GO:0005515	protein binding	--	--	KOG0266	WD40 repeat-containing protein
c1118_g1	418	168039898	XP_001772433.1	444	4.25e-52	WD40 repeat protein, COMPASS complex protein [Physcomitrella patens]>gi|162676230|gb|EDQ62715.1| WD40 repeat protein, COMPASS complex protein [Physcomitrella patens]	--	--	--	--	--	K14963	WDR5, SWD3, CPS30	COMPASS component SWD3	http://www.genome.jp/dbget-bin/www_bget?ko:K14963	Q5M786	468	2.57e-56	WD repeat-containing protein 5 OS=Xenopus tropicalis GN=wdr5 PE=2 SV=1	PF06433//PF00400	Methylamine dehydrogenase heavy chain (MADH)//WD domain, G-beta repeat	GO:0055114//GO:0015947	oxidation-reduction process//methane metabolic process	GO:0030058//GO:0005515	amine dehydrogenase activity//protein binding	GO:0042597	periplasmic space	KOG0266	WD40 repeat-containing protein
c236492_g1	274	350540012	NP_001234868.1	328	7.05e-35	WD-40 repeat protein [Solanum lycopersicum]>gi|14031063|gb|AAK52092.1| WD-40 repeat protein [Solanum lycopersicum]	--	--	--	--	--	K13111	SMU1	WD40 repeat-containing protein SMU1	http://www.genome.jp/dbget-bin/www_bget?ko:K13111	Q7ZVA0	345	3.86e-38	WD40 repeat-containing protein SMU1 OS=Danio rerio GN=smu1 PE=2 SV=1	PF00400	WD domain, G-beta repeat	--	--	GO:0005515	protein binding	--	--	KOG4155	FOG: WD40 repeat
c84407_g1	1392	302771137	XP_002968987.1	502	5.11e-56	WD40 repeat protein [Selaginella moellendorffii]>gi|300163492|gb|EFJ30103.1| WD40 repeat protein [Selaginella moellendorffii]	--	--	--	--	--	--	--	--	--	Q6DUZ9	582	4.58e-68	Protein TSSC1 OS=Gecko japonicus GN=TSSC1 PE=2 SV=1	PF00400	WD domain, G-beta repeat	--	--	GO:0005515	protein binding	--	--	KOG0264	Nucleosome remodeling factor, subunit CAF1/NURF55/MSI1
c189126_g1	253	566151805	XP_002300265.2	326	2.56e-35	WD-40 repeat family protein [Populus trichocarpa]>gi|743858063|ref|XP_011030351.1| PREDICTED: mitotic checkpoint protein BUB3.2-like [Populus euphratica]>gi|743936092|ref|XP_011012431.1| PREDICTED: mitotic checkpoint protein BUB3.2 [Populus euphratica]>gi|550348532|gb|EEE85070.2| WD-40 repeat family protein [Populus trichocarpa]	--	--	--	--	--	K02180	BUB3	cell cycle arrest protein BUB3	http://www.genome.jp/dbget-bin/www_bget?ko:K02180	Q5RB58	330	7.54e-37	Mitotic checkpoint protein BUB3 OS=Pongo abelii GN=BUB3 PE=2 SV=1	PF02615//PF00400	Malate/L-lactate dehydrogenase//WD domain, G-beta repeat	GO:0008152//GO:0055114	metabolic process//oxidation-reduction process	GO:0016491//GO:0005515	oxidoreductase activity//protein binding	--	--	KOG1036	Mitotic spindle checkpoint protein BUB3, WD repeat superfamily
c157796_g1	208	693499300	CEF98838.1	161	6.22e-12	WD40 repeat [Ostreococcus tauri]	--	--	--	--	--	K11293	HIRA, HIR1	protein HIRA/HIR1	http://www.genome.jp/dbget-bin/www_bget?ko:K11293	P0CS38	174	2e-14	Protein HIR1 OS=Cryptococcus neoformans var. neoformans serotype D (strain JEC21 / ATCC MYA-565) GN=HIR1 PE=3 SV=1	PF00400//PF07646	WD domain, G-beta repeat//Kelch motif	--	--	GO:0005515	protein binding	--	--	KOG0973	Histone transcription regulator HIRA, WD repeat superfamily
c139141_g1	229	553195455	XP_005856151.1	142	3.23e-09	wd repeat-containing protein, partial [Nannochloropsis gaditana CCMP526]>gi|422292918|gb|EKU20219.1| wd repeat-containing protein, partial [Nannochloropsis gaditana CCMP526]	--	--	--	--	--	--	--	--	--	P53871	125	4.35e-08	Probable glutamine amidotransferase DUG3 OS=Saccharomyces cerevisiae (strain ATCC 204508 / S288c) GN=DUG3 PE=1 SV=1	--	--	--	--	--	--	--	--	--	--
c130583_g1	243	813142468	XP_012199301.1	333	2.58e-36	WD repeat-containing protein 92 [Saprolegnia parasitica CBS 223.65]>gi|641536226|gb|KDO30122.1| WD repeat-containing protein 92 [Saprolegnia parasitica CBS 223.65]	--	--	--	--	--	--	--	--	--	Q561Y0	289	5.81e-31	WD repeat-containing protein 92 OS=Danio rerio GN=wdr92 PE=2 SV=1	--	--	--	--	--	--	--	--	--	--
c169055_g1	245	760443189	XP_011398663.1	179	2.02e-14	WD repeat-containing protein 70 [Auxenochlorella protothecoides]>gi|675353327|gb|KFM25767.1| WD repeat-containing protein 70 [Auxenochlorella protothecoides]	--	--	--	--	--	--	--	--	--	Q32LB0	246	4.38e-24	WD repeat-containing protein 70 OS=Bos taurus GN=WDR70 PE=2 SV=1	PF00400	WD domain, G-beta repeat	--	--	GO:0005515	protein binding	--	--	KOG0772	Uncharacterized conserved protein, contains WD40 repeat
c243819_g1	238	669143500	XP_008607312.1	150	1.38e-10	WD repeat-containing protein 69 [Saprolegnia diclina VS20]>gi|813102782|ref|XP_012193926.1| WD repeat-containing protein 69 [Saprolegnia parasitica CBS 223.65]>gi|530741009|gb|EQC39251.1| WD repeat-containing protein 69 [Saprolegnia diclina VS20]>gi|641541850|gb|KDO35595.1| WD repeat-containing protein 69 [Saprolegnia parasitica CBS 223.65]	--	--	--	--	--	--	--	--	--	Q803D2	141	3.85e-10	Lissencephaly-1 homolog B OS=Danio rerio GN=pafah1b1b PE=2 SV=3	PF00400	WD domain, G-beta repeat	--	--	GO:0005515	protein binding	--	--	KOG0276	Vesicle coat complex COPI, beta' subunit
c135342_g1	220	761973202	KIZ03489.1	127	1.11e-07	WD repeat-containing protein 61 [Monoraphidium neglectum]	--	--	--	--	--	--	--	--	--	--	--	--	--	PF00400	WD domain, G-beta repeat	--	--	GO:0005515	protein binding	--	--	KOG0274	Cdc4 and related F-box and WD-40 proteins
c216233_g1	211	760443999	XP_011399068.1	237	3.73e-22	WD repeat-containing protein 3-like protein [Auxenochlorella protothecoides]>gi|675353732|gb|KFM26172.1| WD repeat-containing protein 3-like protein [Auxenochlorella protothecoides]	--	--	--	--	--	K14556	DIP2, UTP12, WDR3	U3 small nucleolar RNA-associated protein 12	http://www.genome.jp/dbget-bin/www_bget?ko:K14556	Q54S79	215	6.16e-20	WD repeat-containing protein 3 homolog OS=Dictyostelium discoideum GN=wdr3 PE=3 SV=1	PF00400//PF05203	WD domain, G-beta repeat//Hom_end-associated Hint	GO:0030908	protein splicing	GO:0005515	protein binding	--	--	KOG0306	WD40-repeat-containing subunit of the 18S rRNA processing complex
c83309_g1	420	301100744	XP_002899461.1	379	8.78e-40	WD repeat protein 35 [Phytophthora infestans T30-4]>gi|262103769|gb|EEY61821.1| WD repeat protein 35 [Phytophthora infestans T30-4]	--	--	--	--	--	--	--	--	--	Q8BND3	330	3.46e-34	WD repeat-containing protein 35 OS=Mus musculus GN=Wdr35 PE=2 SV=3	PF00096	Zinc finger, C2H2 type	--	--	GO:0046872	metal ion binding	--	--	--	--
c60265_g1	4009	301100744	XP_002899461.1	2919	0	WD repeat protein 35 [Phytophthora infestans T30-4]>gi|262103769|gb|EEY61821.1| WD repeat protein 35 [Phytophthora infestans T30-4]	--	--	--	--	--	--	--	--	--	A6N6J5	3169	0	WD repeat-containing protein 35 OS=Rattus norvegicus GN=Wdr35 PE=1 SV=1	PF00093//PF00400//PF04053//PF13176//PF00637//PF01428	von Willebrand factor type C domain//WD domain, G-beta repeat//Coatomer WD associated region//Tetratricopeptide repeat//Region in Clathrin and VPS//AN1-like Zinc finger	GO:0006886//GO:0016192	intracellular protein transport//vesicle-mediated transport	GO:0005198//GO:0008270//GO:0005515	structural molecule activity//zinc ion binding//protein binding	GO:0030117	membrane coat	KOG2503	Tubby superfamily protein TULP4
c189789_g1	245	299469661	CBN76515.1	275	5.66e-28	WD repeat protein [Ectocarpus siliculosus]	--	--	--	--	--	--	--	--	--	Q6P2Y2	269	4.92e-28	Dynein assembly factor with WDR repeat domains 1 OS=Xenopus tropicalis GN=daw1 PE=2 SV=1	PF00400	WD domain, G-beta repeat	--	--	GO:0005515	protein binding	--	--	KOG0272	U4/U6 small nuclear ribonucleoprotein Prp4 (contains WD40 repeats)
c94078_g1	1444	299470072	CBN79249.1	329	5.99e-30	WD repeat protein [Ectocarpus siliculosus]	--	--	--	--	--	--	--	--	--	A8J1V4	213	1.93e-16	Cilia- and flagella-associated protein 44 OS=Chlamydomonas reinhardtii GN=CFAP44 PE=1 SV=1	--	--	--	--	--	--	--	--	--	--
c245899_g1	247	298705567	CBJ28818.1	198	1.51e-16	WD repeat membrane protein [Ectocarpus siliculosus]	--	--	--	--	--	--	--	--	--	Q8NEZ3	121	2.87e-07	WD repeat-containing protein 19 OS=Homo sapiens GN=WDR19 PE=1 SV=2	PF00116//PF00400	Cytochrome C oxidase subunit II, periplasmic domain//WD domain, G-beta repeat	GO:0006123//GO:0015992	mitochondrial electron transport, cytochrome c to oxygen//proton transport	GO:0004129//GO:0005515//GO:0005507	cytochrome-c oxidase activity//protein binding//copper ion binding	GO:0016020//GO:0045277	membrane//respiratory chain complex IV	--	--
c2202_g1	259	298705567	CBJ28818.1	222	1.03e-19	WD repeat membrane protein [Ectocarpus siliculosus]	--	--	--	--	--	--	--	--	--	Q3UGF1	162	1.42e-12	WD repeat-containing protein 19 OS=Mus musculus GN=Wdr19 PE=1 SV=1	PF04053	Coatomer WD associated region	GO:0006886//GO:0016192	intracellular protein transport//vesicle-mediated transport	GO:0005198	structural molecule activity	GO:0030117	membrane coat	--	--
c80874_g1	515	302759457	XP_002963151.1	171	6.12e-12	WD repeat domain-containing protein [Selaginella moellendorffii]>gi|300168419|gb|EFJ35022.1| WD repeat domain-containing protein [Selaginella moellendorffii]	--	--	--	--	--	--	--	--	--	Q9D180	163	7.6e-12	Cilia- and flagella-associated protein 57 OS=Mus musculus GN=Cfap57 PE=2 SV=3	PF07655	Secretin N-terminal domain	GO:0009297	pilus assembly	--	--	GO:0019867	outer membrane	--	--
c121176_g1	352	734373392	KHN20238.1	346	5.89e-39	WD repeat domain phosphoinositide-interacting protein 3 [Glycine soja]	--	--	--	--	--	--	--	--	--	Q93VB2	337	7.73e-37	Autophagy-related protein 18a OS=Arabidopsis thaliana GN=ATG18A PE=1 SV=1	PF00400	WD domain, G-beta repeat	--	--	GO:0005515	protein binding	--	--	KOG2111	Uncharacterized conserved protein, contains WD40 repeats
c30983_g1	273	301095505	XP_002896853.1	324	7.76e-35	WD domain-containing protein, putative [Phytophthora infestans T30-4]>gi|262108736|gb|EEY66788.1| WD domain-containing protein, putative [Phytophthora infestans T30-4]	--	--	--	--	--	--	--	--	--	A4QNE6	241	3.94e-24	WD repeat-containing protein 92 OS=Xenopus tropicalis GN=wdr92 PE=2 SV=1	PF00400	WD domain, G-beta repeat	--	--	GO:0005515	protein binding	--	--	--	--
c175580_g1	227	325181065	CCA15477.1	114	6.93e-06	WD domaincontaining protein putative [Albugo laibachii Nc14]	--	--	--	--	--	--	--	--	--	--	--	--	--	--	--	--	--	--	--	--	--	--	--
c41058_g1	526	325187543	CCA22081.1	286	1.29e-27	WD domaincontaining protein putative [Albugo laibachii Nc14]	--	--	--	--	--	K04508	TBL1	transducin (beta)-like 1	http://www.genome.jp/dbget-bin/www_bget?ko:K04508	Q8BHJ5	187	4.29e-15	F-box-like/WD repeat-containing protein TBL1XR1 OS=Mus musculus GN=Tbl1xr1 PE=1 SV=1	PF02309	AUX/IAA family	GO:0006355	regulation of transcription, DNA-templated	--	--	GO:0005634	nucleus	KOG0273	Beta-transducin family (WD-40 repeat) protein
c206226_g1	248	325187157	CCA21698.1	118	2.25e-06	WD domaincontaining protein putative [Albugo laibachii Nc14]	--	--	--	--	--	--	--	--	--	--	--	--	--	PF03124	EXS family	--	--	--	--	GO:0016021	integral component of membrane	--	--
c69765_g1	255	301103813	XP_002900992.1	153	9.08e-11	WD domain-containing protein [Phytophthora infestans T30-4]>gi|262101330|gb|EEY59382.1| WD domain-containing protein [Phytophthora infestans T30-4]	--	--	--	--	--	K16482	POC1	centriolar protein POC1	http://www.genome.jp/dbget-bin/www_bget?ko:K16482	Q8YRI1	155	1.32e-11	Uncharacterized WD repeat-containing protein alr3466 OS=Nostoc sp. (strain PCC 7120 / UTEX 2576) GN=alr3466 PE=3 SV=1	PF00400	WD domain, G-beta repeat	--	--	GO:0005515	protein binding	--	--	KOG0263	Transcription initiation factor TFIID, subunit TAF5 (also component of histone acetyltransferase SAGA)
c115195_g2	4209	15219181	NP_173076.1	1745	0	wall-associated receptor kinase-like 8 [Arabidopsis thaliana]>gi|334182612|ref|NP_001185009.1| wall-associated receptor kinase-like 8 [Arabidopsis thaliana]>gi|75265500|sp|Q9SA25.1|WAKLG_ARATH RecName: Full=Wall-associated receptor kinase-like 8; Flags: Precursor>gi|4966347|gb|AAD34678.1|AC006341_6 Similar to gb|AJ012423 wall-associated kinase 2 from Arabidopsis thaliana [Arabidopsis thaliana]>gi…	685349771	XM_009112209.1	1419	0	PREDICTED: Brassica rapa F-box/kelch-repeat protein At1g16250 (LOC103836001), mRNA	--	--	--	--	Q9SA25	1745	0	Wall-associated receptor kinase-like 8 OS=Arabidopsis thaliana GN=WAKL8 PE=2 SV=1	PF08488//PF01344//PF13947//PF07646//PF07714//PF00646//PF00069	Wall-associated kinase//Kelch motif//Wall-associated receptor kinase galacturonan-binding//Kelch motif//Protein tyrosine kinase//F-box domain//Protein kinase domain	GO:0006468//GO:0009069//GO:0016310	protein phosphorylation//serine family amino acid metabolic process//phosphorylation	GO:0005515//GO:0030247//GO:0005509//GO:0004674//GO:0005524//GO:0004672	protein binding//polysaccharide binding//calcium ion binding//protein serine/threonine kinase activity//ATP binding//protein kinase activity	GO:0005576//GO:0016021	extracellular region//integral component of membrane	--	--
c209991_g1	224	113120273	ABI30276.1	189	1.48e-16	VXH-C [Vasconcellea x heilbornii]	--	--	--	--	--	K01373	CTSF	cathepsin F	http://www.genome.jp/dbget-bin/www_bget?ko:K01373	P00784	176	3.11e-15	Papain OS=Carica papaya PE=1 SV=1	PF00112	Papain family cysteine protease	GO:0006508	proteolysis	GO:0008234	cysteine-type peptidase activity	--	--	KOG1543	Cysteine proteinase Cathepsin L
c150136_g1	229	301123217	XP_002909335.1	157	1.93e-11	V-type proton ATPase subunit H, putative [Phytophthora infestans T30-4]>gi|262100097|gb|EEY58149.1| V-type proton ATPase subunit H, putative [Phytophthora infestans T30-4]	--	--	--	--	--	--	--	--	--	Q9U5N0	126	3.58e-08	V-type proton ATPase subunit H OS=Manduca sexta PE=2 SV=1	PF11698	V-ATPase subunit H	GO:0015991	ATP hydrolysis coupled proton transport	GO:0016820	hydrolase activity, acting on acid anhydrides, catalyzing transmembrane movement of substances	GO:0000221	vacuolar proton-transporting V-type ATPase, V1 domain	KOG2759	Vacuolar H+ATPase V1 sector, subunit H
c124013_g1	222	760445645	XP_011399891.1	134	4.74e-09	V-type proton ATPase subunit E [Auxenochlorella protothecoides]>gi|675354495|gb|KFM26935.1| V-type proton ATPase subunit E [Auxenochlorella protothecoides]	--	--	--	--	--	--	--	--	--	P31402	142	4.32e-11	V-type proton ATPase subunit E OS=Manduca sexta GN=VHA26 PE=2 SV=1	PF01991	ATP synthase (E/31 kDa) subunit	GO:0015991//GO:0015992//GO:0006119	ATP hydrolysis coupled proton transport//proton transport//oxidative phosphorylation	GO:0046961	proton-transporting ATPase activity, rotational mechanism	GO:0033178	proton-transporting two-sector ATPase complex, catalytic domain	KOG1664	Vacuolar H+ATPase V1 sector, subunit E
c51248_g1	278	760444605	XP_011399371.1	249	7.82e-25	V-type proton ATPase subunit D [Auxenochlorella protothecoides]>gi|675353999|gb|KFM26439.1| V-type proton ATPase subunit D [Auxenochlorella protothecoides]	--	--	--	--	--	K02149	ATPeV1D, ATP6M	V-type H+transporting ATPase subunit D	http://www.genome.jp/dbget-bin/www_bget?ko:K02149	Q9V7D2	264	7.95e-28	V-type proton ATPase subunit D 1 OS=Drosophila melanogaster GN=Vha36-1 PE=2 SV=1	PF01813	ATP synthase subunit D	GO:0006810	transport	GO:0042626	ATPase activity, coupled to transmembrane movement of substances	--	--	KOG1647	Vacuolar H+ATPase V1 sector, subunit D
c203683_g1	441	760444605	XP_011399371.1	404	7.42e-47	V-type proton ATPase subunit D [Auxenochlorella protothecoides]>gi|675353999|gb|KFM26439.1| V-type proton ATPase subunit D [Auxenochlorella protothecoides]	--	--	--	--	--	K02149	ATPeV1D, ATP6M	V-type H+transporting ATPase subunit D	http://www.genome.jp/dbget-bin/www_bget?ko:K02149	Q61IU3	656	3.22e-85	V-type proton ATPase subunit D OS=Caenorhabditis briggsae GN=vha-14 PE=3 SV=1	PF01813//PF00008	ATP synthase subunit D//EGF-like domain	GO:0006810	transport	GO:0005515//GO:0042626	protein binding//ATPase activity, coupled to transmembrane movement of substances	--	--	KOG1647	Vacuolar H+ATPase V1 sector, subunit D
c174840_g1	519	760444605	XP_011399371.1	365	1.23e-40	V-type proton ATPase subunit D [Auxenochlorella protothecoides]>gi|675353999|gb|KFM26439.1| V-type proton ATPase subunit D [Auxenochlorella protothecoides]	--	--	--	--	--	K02149	ATPeV1D, ATP6M	V-type H+transporting ATPase subunit D	http://www.genome.jp/dbget-bin/www_bget?ko:K02149	Q86A77	382	8.33e-44	V-type proton ATPase subunit D OS=Dictyostelium discoideum GN=atp6v1d PE=1 SV=1	PF01813	ATP synthase subunit D	GO:0006810	transport	GO:0042626	ATPase activity, coupled to transmembrane movement of substances	--	--	KOG1647	Vacuolar H+ATPase V1 sector, subunit D
c233975_g1	257	760444605	XP_011399371.1	198	1.05e-17	V-type proton ATPase subunit D [Auxenochlorella protothecoides]>gi|675353999|gb|KFM26439.1| V-type proton ATPase subunit D [Auxenochlorella protothecoides]	--	--	--	--	--	K02149	ATPeV1D, ATP6M	V-type H+transporting ATPase subunit D	http://www.genome.jp/dbget-bin/www_bget?ko:K02149	P34462	194	5.81e-18	V-type proton ATPase subunit D OS=Caenorhabditis elegans GN=vha-14 PE=3 SV=1	PF01813	ATP synthase subunit D	GO:0006810	transport	GO:0042626	ATPase activity, coupled to transmembrane movement of substances	--	--	KOG1647	Vacuolar H+ATPase V1 sector, subunit D
c123087_g1	497	612396495	XP_007513767.1	275	1.27e-26	V-type proton ATPase subunit C 1 [Bathycoccus prasinos]>gi|412991447|emb|CCO16292.1| V-type proton ATPase subunit C 1 [Bathycoccus prasinos]	--	--	--	--	--	K02148	ATPeV1C, ATP6C	V-type H+transporting ATPase subunit C	http://www.genome.jp/dbget-bin/www_bget?ko:K02148	Q7T385	240	6.64e-23	V-type proton ATPase subunit C 1-A OS=Danio rerio GN=atp6v1c1a PE=2 SV=1	PF03223	V-ATPase subunit C	GO:0015991//GO:0015992	ATP hydrolysis coupled proton transport//proton transport	GO:0015078	hydrogen ion transmembrane transporter activity	GO:0033180	proton-transporting V-type ATPase, V1 domain	KOG2909	Vacuolar H+ATPase V1 sector, subunit C
c69864_g1	380	475621389	EMT31457.1	215	1.89e-19	V-type proton ATPase subunit C [Aegilops tauschii]	--	--	--	--	--	K02148	ATPeV1C, ATP6C	V-type H+transporting ATPase subunit C	http://www.genome.jp/dbget-bin/www_bget?ko:K02148	Q9SDS7	191	1.65e-16	V-type proton ATPase subunit C OS=Arabidopsis thaliana GN=VHA-C PE=1 SV=1	PF03223	V-ATPase subunit C	GO:0015992//GO:0015991	proton transport//ATP hydrolysis coupled proton transport	GO:0015078	hydrogen ion transmembrane transporter activity	GO:0033180	proton-transporting V-type ATPase, V1 domain	KOG2909	Vacuolar H+ATPase V1 sector, subunit C
c149365_g1	276	301113059	XP_002998300.1	131	8.22e-08	V-type proton ATPase subunit B, putative [Phytophthora infestans T30-4]>gi|262112594|gb|EEY70646.1| V-type proton ATPase subunit B, putative [Phytophthora infestans T30-4]	--	--	--	--	--	--	--	--	--	Q40078	125	8.35e-08	V-type proton ATPase subunit B 1 OS=Hordeum vulgare PE=2 SV=1	--	--	GO:0009987//GO:0015992	cellular process//proton transport	--	--	GO:0033178	proton-transporting two-sector ATPase complex, catalytic domain	KOG1351	Vacuolar H+ATPase V1 sector, subunit B
c178056_g1	420	567989002	ETL39272.1	526	2.57e-62	V-type proton ATPase subunit B, isoform [Phytophthora parasitica]	--	--	--	--	--	K02147	ATPeV1B, ATP6B	V-type H+transporting ATPase subunit B	http://www.genome.jp/dbget-bin/www_bget?ko:K02147	Q76NU1	523	8.49e-63	V-type proton ATPase subunit B OS=Dictyostelium discoideum GN=vatB PE=1 SV=1	PF02874	ATP synthase alpha/beta family, beta-barrel domain	GO:0015992//GO:0046034	proton transport//ATP metabolic process	--	--	--	--	KOG1351	Vacuolar H+ATPase V1 sector, subunit B
c105987_g1	1766	673048295	XP_008878108.1	1883	0	V-type proton ATPase subunit B, isoform [Aphanomyces invadans]>gi|574466242|gb|ETV93273.1| V-type proton ATPase subunit B, isoform [Aphanomyces invadans]	--	--	--	--	--	K02147	ATPeV1B, ATP6B	V-type H+transporting ATPase subunit B	http://www.genome.jp/dbget-bin/www_bget?ko:K02147	P21281	1827	0	V-type proton ATPase subunit B, brain isoform OS=Homo sapiens GN=ATP6V1B2 PE=1 SV=3	PF00306//PF00006//PF02874	ATP synthase alpha/beta chain, C terminal domain//ATP synthase alpha/beta family, nucleotide-binding domain//ATP synthase alpha/beta family, beta-barrel domain	GO:0015991//GO:0046034//GO:0015992	ATP hydrolysis coupled proton transport//ATP metabolic process//proton transport	GO:0016820//GO:0005524	hydrolase activity, acting on acid anhydrides, catalyzing transmembrane movement of substances//ATP binding	GO:0033178	proton-transporting two-sector ATPase complex, catalytic domain	KOG1351	Vacuolar H+ATPase V1 sector, subunit B
c34041_g1	327	673048295	XP_008878108.1	432	4.19e-49	V-type proton ATPase subunit B, isoform [Aphanomyces invadans]>gi|574466242|gb|ETV93273.1| V-type proton ATPase subunit B, isoform [Aphanomyces invadans]	--	--	--	--	--	K02147	ATPeV1B, ATP6B	V-type H+transporting ATPase subunit B	http://www.genome.jp/dbget-bin/www_bget?ko:K02147	Q76NU1	461	3.11e-54	V-type proton ATPase subunit B OS=Dictyostelium discoideum GN=vatB PE=1 SV=1	PF02874	ATP synthase alpha/beta family, beta-barrel domain	GO:0015992//GO:0046034	proton transport//ATP metabolic process	--	--	--	--	KOG1351	Vacuolar H+ATPase V1 sector, subunit B
c111884_g2	1171	475587811	EMT20660.1	1453	0	V-type proton ATPase subunit B 2 [Aegilops tauschii]	--	--	--	--	--	K02147	ATPeV1B, ATP6B	V-type H+transporting ATPase subunit B	http://www.genome.jp/dbget-bin/www_bget?ko:K02147	Q8W4E2	1449	0	V-type proton ATPase subunit B3 OS=Arabidopsis thaliana GN=VHA-B3 PE=2 SV=1	PF00006//PF00306	ATP synthase alpha/beta family, nucleotide-binding domain//ATP synthase alpha/beta chain, C terminal domain	GO:0015991	ATP hydrolysis coupled proton transport	GO:0005524//GO:0016820	ATP binding//hydrolase activity, acting on acid anhydrides, catalyzing transmembrane movement of substances	GO:0033178	proton-transporting two-sector ATPase complex, catalytic domain	KOG1351	Vacuolar H+ATPase V1 sector, subunit B
c240478_g1	565	675192977	XP_008905373.1	377	6.53e-43	V-type proton ATPase proteolipid subunit [Phytophthora parasitica INRA-310]>gi|675192979|ref|XP_008905374.1| V-type proton ATPase proteolipid subunit, variant [Phytophthora parasitica INRA-310]>gi|675192985|ref|XP_008905377.1| V-type proton ATPase proteolipid subunit [Phytophthora parasitica INRA-310]>gi|695406604|ref|XP_009524153.1| hypothetical protein PHYSODRAFT_285608 [Phytophthora sojae]>gi|…	--	--	--	--	--	K02155	ATPeV0C, ATP6L	V-type H+transporting ATPase 16kDa proteolipid subunit	http://www.genome.jp/dbget-bin/www_bget?ko:K02155	Q43362	350	8.42e-40	V-type proton ATPase 16 kDa proteolipid subunit OS=Chrysotila carteri GN=VAP PE=2 SV=1	PF00137	ATP synthase subunit C	GO:0015992//GO:0015991	proton transport//ATP hydrolysis coupled proton transport	GO:0015078	hydrogen ion transmembrane transporter activity	GO:0033179//GO:0016021//GO:0033177	proton-transporting V-type ATPase, V0 domain//integral component of membrane//proton-transporting two-sector ATPase complex, proton-transporting domain	KOG0232	Vacuolar H+ATPase V0 sector, subunits c/c'
c157989_g1	272	698804344	XP_009835201.1	281	4.36e-30	V-type proton ATPase proteolipid subunit [Aphanomyces astaci]>gi|574109651|gb|ETV75153.1| V-type proton ATPase proteolipid subunit [Aphanomyces astaci]	--	--	--	--	--	K02155	ATPeV0C, ATP6L	V-type H+transporting ATPase 16kDa proteolipid subunit	http://www.genome.jp/dbget-bin/www_bget?ko:K02155	P31413	367	5.13e-44	V-type proton ATPase 16 kDa proteolipid subunit OS=Neurospora crassa (strain ATCC 24698 / 74-OR23-1A / CBS 708.71 / DSM 1257 / FGSC 987) GN=vma-3 PE=2 SV=1	PF01350//PF00137	Flavivirus non-structural protein NS4A//ATP synthase subunit C	GO:0015991//GO:0016070//GO:0015992//GO:0016032	ATP hydrolysis coupled proton transport//RNA metabolic process//proton transport//viral process	GO:0015078	hydrogen ion transmembrane transporter activity	GO:0019012//GO:0033177	virion//proton-transporting two-sector ATPase complex, proton-transporting domain	KOG0232	Vacuolar H+ATPase V0 sector, subunits c/c'
c242935_g1	428	760445553	XP_011399845.1	509	4.75e-59	V-type proton ATPase catalytic subunit A isoform 1 [Auxenochlorella protothecoides]>gi|675354457|gb|KFM26897.1| V-type proton ATPase catalytic subunit A isoform 1 [Auxenochlorella protothecoides]	--	--	--	--	--	K02145	ATPeV1A, ATP6A	V-type H+transporting ATPase subunit A	http://www.genome.jp/dbget-bin/www_bget?ko:K02145	Q9XW92	501	1.07e-58	V-type proton ATPase catalytic subunit A OS=Caenorhabditis elegans GN=vha-13 PE=1 SV=3	PF02874	ATP synthase alpha/beta family, beta-barrel domain	GO:0046034//GO:0015992	ATP metabolic process//proton transport	--	--	--	--	KOG1352	Vacuolar H+ATPase V1 sector, subunit A
c24841_g1	321	760445553	XP_011399845.1	355	4.48e-38	V-type proton ATPase catalytic subunit A isoform 1 [Auxenochlorella protothecoides]>gi|675354457|gb|KFM26897.1| V-type proton ATPase catalytic subunit A isoform 1 [Auxenochlorella protothecoides]	--	--	--	--	--	K02145	ATPeV1A, ATP6A	V-type H+transporting ATPase subunit A	http://www.genome.jp/dbget-bin/www_bget?ko:K02145	Q29048	349	3.38e-38	V-type proton ATPase catalytic subunit A OS=Sus scrofa GN=ATP6V1A PE=2 SV=2	--	--	--	--	--	--	--	--	KOG1352	Vacuolar H+ATPase V1 sector, subunit A
c163534_g1	240	813186227	XP_012207285.1	287	5.42e-29	V-type proton ATPase catalytic subunit A [Saprolegnia parasitica CBS 223.65]>gi|641527773|gb|KDO22042.1| V-type proton ATPase catalytic subunit A [Saprolegnia parasitica CBS 223.65]	--	--	--	--	--	K02145	ATPeV1A, ATP6A	V-type H+transporting ATPase subunit A	http://www.genome.jp/dbget-bin/www_bget?ko:K02145	Q38676	261	3.06e-26	V-type proton ATPase catalytic subunit A isoform 1 OS=Acetabularia acetabulum PE=2 SV=1	PF08043	Xin repeat	GO:0030036	actin cytoskeleton organization	GO:0003779	actin binding	GO:0030054	cell junction	KOG1352	Vacuolar H+ATPase V1 sector, subunit A
c147639_g1	239	551556552	XP_005765395.1	243	1.05e-22	V-type proton ATPase [Emiliania huxleyi CCMP1516]>gi|485615343|gb|EOD12966.1| V-type proton ATPase [Emiliania huxleyi CCMP1516]	--	--	--	--	--	K02154	ATPeV0A, ATP6N	V-type H+transporting ATPase subunit a	http://www.genome.jp/dbget-bin/www_bget?ko:K02154	Q9Z1G4	254	4.8e-25	V-type proton ATPase 116 kDa subunit a isoform 1 OS=Mus musculus GN=Atp6v0a1 PE=1 SV=3	PF01496	V-type ATPase 116kDa subunit family	GO:0015992//GO:0015991	proton transport//ATP hydrolysis coupled proton transport	GO:0015078	hydrogen ion transmembrane transporter activity	GO:0033179	proton-transporting V-type ATPase, V0 domain	KOG2189	Vacuolar H+ATPase V0 sector, subunit a
c229660_g1	397	298708128	CBJ30470.1	204	3.86e-18	v-type h-atpase subunit [Ectocarpus siliculosus]	--	--	--	--	--	K03661	ATPeV0B, ATP6F	V-type H+transporting ATPase 21kDa proteolipid subunit	http://www.genome.jp/dbget-bin/www_bget?ko:K03661	Q91V37	229	1.75e-22	V-type proton ATPase 21 kDa proteolipid subunit OS=Mus musculus GN=Atp6v0b PE=1 SV=1	PF00137//PF01101//PF00420//PF07297//PF08019//PF01010	ATP synthase subunit C//HMG14 and HMG17//NADH-ubiquinone/plastoquinone oxidoreductase chain 4L//Dolichol phosphate-mannose biosynthesis regulatory protein (DPM2)//Domain of unknown function (DUF1705)//NADH-Ubiquinone oxidoreductase (complex I) subunit C-terminus	GO:0042773//GO:0006744//GO:0015992//GO:0055114//GO:0006120//GO:0006814//GO:0009059//GO:0015991	ATP synthesis coupled electron transport//ubiquinone biosynthetic process//proton transport//oxidation-reduction process//mitochondrial electron transport, NADH to ubiquinone//sodium ion transport//macromolecule biosynthetic process//ATP hydrolysis coupled proton transport	GO:0031492//GO:0008137//GO:0016651//GO:0015078	nucleosomal DNA binding//NADH dehydrogenase (ubiquinone) activity//oxidoreductase activity, acting on NAD(P)H//hydrogen ion transmembrane transporter activity	GO:0016021//GO:0005634//GO:0030176//GO:0000785//GO:0033177	integral component of membrane//nucleus//integral component of endoplasmic reticulum membrane//chromatin//proton-transporting two-sector ATPase complex, proton-transporting domain	KOG0233	Vacuolar H+ATPase V0 sector, subunit c''
c221152_g1	211	325191986	CCA26454.1	244	5.86e-23	vtype hatpase putative [Albugo laibachii Nc14]	--	--	--	--	--	K02154	ATPeV0A, ATP6N	V-type H+transporting ATPase subunit a	http://www.genome.jp/dbget-bin/www_bget?ko:K02154	Q54E04	217	3.08e-20	Vacuolar proton translocating ATPase 100 kDa subunit OS=Dictyostelium discoideum GN=vatM PE=1 SV=2	PF01496	V-type ATPase 116kDa subunit family	GO:0015992//GO:0015991	proton transport//ATP hydrolysis coupled proton transport	GO:0015078	hydrogen ion transmembrane transporter activity	GO:0033179	proton-transporting V-type ATPase, V0 domain	KOG2189	Vacuolar H+ATPase V0 sector, subunit a
c188361_g1	235	298708255	CBJ48318.1	256	1.74e-24	v-type h-atpase [Ectocarpus siliculosus]	--	--	--	--	--	K02154	ATPeV0A, ATP6N	V-type H+transporting ATPase subunit a	http://www.genome.jp/dbget-bin/www_bget?ko:K02154	Q9HBG4	225	3.09e-21	V-type proton ATPase 116 kDa subunit a isoform 4 OS=Homo sapiens GN=ATP6V0A4 PE=1 SV=2	PF01496	V-type ATPase 116kDa subunit family	GO:0015992//GO:0015991	proton transport//ATP hydrolysis coupled proton transport	GO:0015078	hydrogen ion transmembrane transporter activity	GO:0033179	proton-transporting V-type ATPase, V0 domain	KOG2189	Vacuolar H+ATPase V0 sector, subunit a
c224530_g1	256	298708255	CBJ48318.1	149	4.3e-10	v-type h-atpase [Ectocarpus siliculosus]	--	--	--	--	--	--	--	--	--	A1A5G6	130	1.98e-08	V-type proton ATPase 116 kDa subunit a isoform 1 OS=Xenopus tropicalis GN=atp6v0a1 PE=2 SV=1	PF01496	V-type ATPase 116kDa subunit family	GO:0015991//GO:0015992	ATP hydrolysis coupled proton transport//proton transport	GO:0015078	hydrogen ion transmembrane transporter activity	GO:0033179	proton-transporting V-type ATPase, V0 domain	KOG2189	Vacuolar H+ATPase V0 sector, subunit a
c156847_g1	260	298708255	CBJ48318.1	214	1.18e-18	v-type h-atpase [Ectocarpus siliculosus]	--	--	--	--	--	K02154	ATPeV0A, ATP6N	V-type H+transporting ATPase subunit a	http://www.genome.jp/dbget-bin/www_bget?ko:K02154	Q54E04	203	3.71e-18	Vacuolar proton translocating ATPase 100 kDa subunit OS=Dictyostelium discoideum GN=vatM PE=1 SV=2	PF01496	V-type ATPase 116kDa subunit family	GO:0015992//GO:0015991	proton transport//ATP hydrolysis coupled proton transport	GO:0015078	hydrogen ion transmembrane transporter activity	GO:0033179	proton-transporting V-type ATPase, V0 domain	KOG2189	Vacuolar H+ATPase V0 sector, subunit a
c164200_g1	267	761973266	KIZ03543.1	257	1.08e-26	V-type H+transporting ATPase subunit I [Monoraphidium neglectum]	--	--	--	--	--	K02154	ATPeV0A, ATP6N	V-type H+transporting ATPase subunit a	http://www.genome.jp/dbget-bin/www_bget?ko:K02154	Q54E04	291	6.85e-30	Vacuolar proton translocating ATPase 100 kDa subunit OS=Dictyostelium discoideum GN=vatM PE=1 SV=2	PF01496	V-type ATPase 116kDa subunit family	GO:0015991//GO:0015992	ATP hydrolysis coupled proton transport//proton transport	GO:0015078	hydrogen ion transmembrane transporter activity	GO:0033179	proton-transporting V-type ATPase, V0 domain	KOG2189	Vacuolar H+ATPase V0 sector, subunit a
c118139_g1	245	761973266	KIZ03543.1	188	1.11e-16	V-type H+transporting ATPase subunit I [Monoraphidium neglectum]	--	--	--	--	--	K02154	ATPeV0A, ATP6N	V-type H+transporting ATPase subunit a	http://www.genome.jp/dbget-bin/www_bget?ko:K02154	P30628	217	5.71e-20	Probable V-type proton ATPase 116 kDa subunit a OS=Caenorhabditis elegans GN=unc-32 PE=2 SV=3	PF01496	V-type ATPase 116kDa subunit family	GO:0015992//GO:0015991	proton transport//ATP hydrolysis coupled proton transport	GO:0015078	hydrogen ion transmembrane transporter activity	GO:0033179	proton-transporting V-type ATPase, V0 domain	KOG2189	Vacuolar H+ATPase V0 sector, subunit a
c130861_g1	272	761973266	KIZ03543.1	257	9.78e-27	V-type H+transporting ATPase subunit I [Monoraphidium neglectum]	--	--	--	--	--	K02154	ATPeV0A, ATP6N	V-type H+transporting ATPase subunit a	http://www.genome.jp/dbget-bin/www_bget?ko:K02154	Q54E04	279	2.94e-28	Vacuolar proton translocating ATPase 100 kDa subunit OS=Dictyostelium discoideum GN=vatM PE=1 SV=2	PF04210//PF01496	Tetrahydromethanopterin S-methyltransferase, subunit G//V-type ATPase 116kDa subunit family	GO:0015991//GO:0046656//GO:0015948//GO:0015992	ATP hydrolysis coupled proton transport//folic acid biosynthetic process//methanogenesis//proton transport	GO:0015078//GO:0030269	hydrogen ion transmembrane transporter activity//tetrahydromethanopterin S-methyltransferase activity	GO:0016021//GO:0033179	integral component of membrane//proton-transporting V-type ATPase, V0 domain	KOG2189	Vacuolar H+ATPase V0 sector, subunit a
c192931_g1	226	545703269	XP_005703961.1	129	1.04e-08	V-type H+transporting ATPase subunit g [Galdieria sulphuraria]>gi|452820398|gb|EME27441.1| V-type H+transporting ATPase subunit g [Galdieria sulphuraria]	--	--	--	--	--	--	--	--	--	--	--	--	--	PF01238//PF00430	Phosphomannose isomerase type I//ATP synthase B/B' CF(0)	GO:0015992//GO:0006000//GO:0006013//GO:0005975//GO:0015986	proton transport//fructose metabolic process//mannose metabolic process//carbohydrate metabolic process//ATP synthesis coupled proton transport	GO:0015078//GO:0004476//GO:0008270	hydrogen ion transmembrane transporter activity//mannose-6-phosphate isomerase activity//zinc ion binding	GO:0045263	proton-transporting ATP synthase complex, coupling factor F(o)	--	--
c20583_g1	272	761958867	KIY93242.1	174	1.59e-14	V-type H+transporting ATPase subunit E [Monoraphidium neglectum]	--	--	--	--	--	K02150	ATPeV1E, ATP6E	V-type H+transporting ATPase subunit E	http://www.genome.jp/dbget-bin/www_bget?ko:K02150	O00780	191	1.76e-17	V-type proton ATPase subunit E OS=Dictyostelium discoideum GN=vatE PE=1 SV=1	PF01991	ATP synthase (E/31 kDa) subunit	GO:0015992//GO:0006119//GO:0015991	proton transport//oxidative phosphorylation//ATP hydrolysis coupled proton transport	GO:0046961	proton-transporting ATPase activity, rotational mechanism	GO:0033178	proton-transporting two-sector ATPase complex, catalytic domain	KOG1664	Vacuolar H+ATPase V1 sector, subunit E
c53515_g2	286	545707709	XP_005706168.1	149	7.44e-11	V-type H+transporting ATPase subunit e [Galdieria sulphuraria]>gi|452822631|gb|EME29648.1| V-type H+transporting ATPase subunit e [Galdieria sulphuraria]	--	--	--	--	--	K02150	ATPeV1E, ATP6E	V-type H+transporting ATPase subunit E	http://www.genome.jp/dbget-bin/www_bget?ko:K02150	P54611	205	1.85e-19	V-type proton ATPase subunit E OS=Drosophila melanogaster GN=Vha26 PE=2 SV=1	PF01991	ATP synthase (E/31 kDa) subunit	GO:0015992//GO:0006119//GO:0015991	proton transport//oxidative phosphorylation//ATP hydrolysis coupled proton transport	GO:0046961	proton-transporting ATPase activity, rotational mechanism	GO:0033178	proton-transporting two-sector ATPase complex, catalytic domain	KOG1664	Vacuolar H+ATPase V1 sector, subunit E
c249118_g1	238	545707709	XP_005706168.1	124	1.47e-07	V-type H+transporting ATPase subunit e [Galdieria sulphuraria]>gi|452822631|gb|EME29648.1| V-type H+transporting ATPase subunit e [Galdieria sulphuraria]	--	--	--	--	--	K02150	ATPeV1E, ATP6E	V-type H+transporting ATPase subunit E	http://www.genome.jp/dbget-bin/www_bget?ko:K02150	P11019	153	1.84e-12	V-type proton ATPase subunit E 1 OS=Bos taurus GN=ATP6V1E1 PE=2 SV=1	PF04998//PF01991	RNA polymerase Rpb1, domain 5//ATP synthase (E/31 kDa) subunit	GO:0006144//GO:0015992//GO:0006206//GO:0015991//GO:0006351//GO:0006119	purine nucleobase metabolic process//proton transport//pyrimidine nucleobase metabolic process//ATP hydrolysis coupled proton transport//transcription, DNA-templated//oxidative phosphorylation	GO:0003677//GO:0046961//GO:0003899	DNA binding//proton-transporting ATPase activity, rotational mechanism//DNA-directed RNA polymerase activity	GO:0033178//GO:0005730	proton-transporting two-sector ATPase complex, catalytic domain//nucleolus	KOG1664	Vacuolar H+ATPase V1 sector, subunit E
c97125_g1	576	545702388	XP_005703524.1	422	7.88e-50	V-type H+transporting ATPase subunit c [Galdieria sulphuraria]>gi|452819954|gb|EME27004.1| V-type H+transporting ATPase subunit c [Galdieria sulphuraria]	--	--	--	--	--	K02155	ATPeV0C, ATP6L	V-type H+transporting ATPase 16kDa proteolipid subunit	http://www.genome.jp/dbget-bin/www_bget?ko:K02155	P23957	398	5.25e-47	V-type proton ATPase 16 kDa proteolipid subunit OS=Avena sativa GN=VATP-P1 PE=2 SV=1	PF03323//PF00137	Bacillus/Clostridium GerA spore germination protein//ATP synthase subunit C	GO:0015991//GO:0009847//GO:0015992	ATP hydrolysis coupled proton transport//spore germination//proton transport	GO:0015078	hydrogen ion transmembrane transporter activity	GO:0033177//GO:0016021	proton-transporting two-sector ATPase complex, proton-transporting domain//integral component of membrane	KOG0232	Vacuolar H+ATPase V0 sector, subunits c/c'
c4178_g1	322	545702388	XP_005703524.1	142	6.57e-10	V-type H+transporting ATPase subunit c [Galdieria sulphuraria]>gi|452819954|gb|EME27004.1| V-type H+transporting ATPase subunit c [Galdieria sulphuraria]	--	--	--	--	--	--	--	--	--	Q43434	137	3.88e-10	V-type proton ATPase 16 kDa proteolipid subunit OS=Gossypium hirsutum GN=CVA16-2 PE=2 SV=1	PF00137	ATP synthase subunit C	GO:0015992//GO:0015991	proton transport//ATP hydrolysis coupled proton transport	GO:0015078	hydrogen ion transmembrane transporter activity	GO:0033177	proton-transporting two-sector ATPase complex, proton-transporting domain	KOG0232	Vacuolar H+ATPase V0 sector, subunits c/c'
c119943_g1	392	545702388	XP_005703524.1	177	1.93e-14	V-type H+transporting ATPase subunit c [Galdieria sulphuraria]>gi|452819954|gb|EME27004.1| V-type H+transporting ATPase subunit c [Galdieria sulphuraria]	--	--	--	--	--	K02155	ATPeV0C, ATP6L	V-type H+transporting ATPase 16kDa proteolipid subunit	http://www.genome.jp/dbget-bin/www_bget?ko:K02155	P55277	165	9.3e-14	V-type proton ATPase 16 kDa proteolipid subunit OS=Heliothis virescens GN=VHA16 PE=2 SV=1	PF00137	ATP synthase subunit C	GO:0015991//GO:0015992	ATP hydrolysis coupled proton transport//proton transport	GO:0015078	hydrogen ion transmembrane transporter activity	GO:0033177	proton-transporting two-sector ATPase complex, proton-transporting domain	KOG0232	Vacuolar H+ATPase V0 sector, subunits c/c'
c112360_g2	479	545701333	XP_005703001.1	166	1.85e-11	V-type H+transporting ATPase subunit a isoform 1 [Galdieria sulphuraria]>gi|452819422|gb|EME26481.1| V-type H+transporting ATPase subunit a isoform 1 [Galdieria sulphuraria]	--	--	--	--	--	K02145	ATPeV1A, ATP6A	V-type H+transporting ATPase subunit A	http://www.genome.jp/dbget-bin/www_bget?ko:K02145	P48602	168	1.17e-12	V-type proton ATPase catalytic subunit A isoform 1 OS=Drosophila melanogaster GN=Vha68-1 PE=2 SV=2	PF03396//PF00249	Poxvirus DNA-directed RNA polymerase, 35 kD subunit//Myb-like DNA-binding domain	GO:0006144//GO:0006351//GO:0019083//GO:0006206	purine nucleobase metabolic process//transcription, DNA-templated//viral transcription//pyrimidine nucleobase metabolic process	GO:0003677//GO:0003899//GO:0003682	DNA binding//DNA-directed RNA polymerase activity//chromatin binding	GO:0005730//GO:0000785	nucleolus//chromatin	KOG1352	Vacuolar H+ATPase V1 sector, subunit A
c251493_g1	225	761964054	KIY96482.1	252	1.29e-24	V-type H+transporting ATPase subunit A [Monoraphidium neglectum]	--	--	--	--	--	K02145	ATPeV1A, ATP6A	V-type H+transporting ATPase subunit A	http://www.genome.jp/dbget-bin/www_bget?ko:K02145	Q27331	248	1.24e-24	V-type proton ATPase catalytic subunit A isoform 2 OS=Drosophila melanogaster GN=Vha68-2 PE=1 SV=2	PF02874	ATP synthase alpha/beta family, beta-barrel domain	GO:0046034//GO:0015992	ATP metabolic process//proton transport	--	--	--	--	KOG1352	Vacuolar H+ATPase V1 sector, subunit A
c89104_g1	1028	761973775	KIZ03971.1	439	9.26e-50	V-type H+transporting ATPase 21kDa proteolipid subunit [Monoraphidium neglectum]	--	--	--	--	--	K03661	ATPeV0B, ATP6F	V-type H+transporting ATPase 21kDa proteolipid subunit	http://www.genome.jp/dbget-bin/www_bget?ko:K03661	O14046	593	1.24e-73	Probable V-type proton ATPase 20 kDa proteolipid subunit OS=Schizosaccharomyces pombe (strain 972 / ATCC 24843) GN=vma16 PE=3 SV=1	PF00137	ATP synthase subunit C	GO:0015992//GO:0015991	proton transport//ATP hydrolysis coupled proton transport	GO:0015078	hydrogen ion transmembrane transporter activity	GO:0033177	proton-transporting two-sector ATPase complex, proton-transporting domain	KOG0233	Vacuolar H+ATPase V0 sector, subunit c''
c200663_g1	212	761973775	KIZ03971.1	188	1.31e-16	V-type H+transporting ATPase 21kDa proteolipid subunit [Monoraphidium neglectum]	--	--	--	--	--	K03661	ATPeV0B, ATP6F	V-type H+transporting ATPase 21kDa proteolipid subunit	http://www.genome.jp/dbget-bin/www_bget?ko:K03661	O14046	206	5.22e-20	Probable V-type proton ATPase 20 kDa proteolipid subunit OS=Schizosaccharomyces pombe (strain 972 / ATCC 24843) GN=vma16 PE=3 SV=1	PF00137	ATP synthase subunit C	GO:0015991//GO:0015992	ATP hydrolysis coupled proton transport//proton transport	GO:0015078	hydrogen ion transmembrane transporter activity	GO:0033177	proton-transporting two-sector ATPase complex, proton-transporting domain	KOG0233	Vacuolar H+ATPase V0 sector, subunit c''
c90253_g2	236	761973775	KIZ03971.1	200	3.62e-18	V-type H+transporting ATPase 21kDa proteolipid subunit [Monoraphidium neglectum]	--	--	--	--	--	K03661	ATPeV0B, ATP6F	V-type H+transporting ATPase 21kDa proteolipid subunit	http://www.genome.jp/dbget-bin/www_bget?ko:K03661	O14046	205	9.64e-20	Probable V-type proton ATPase 20 kDa proteolipid subunit OS=Schizosaccharomyces pombe (strain 972 / ATCC 24843) GN=vma16 PE=3 SV=1	PF00137	ATP synthase subunit C	GO:0015992//GO:0015991	proton transport//ATP hydrolysis coupled proton transport	GO:0015078	hydrogen ion transmembrane transporter activity	GO:0033177	proton-transporting two-sector ATPase complex, proton-transporting domain	KOG0233	Vacuolar H+ATPase V0 sector, subunit c''
c59722_g1	700	669171551	XP_008621124.1	424	2.54e-49	V-type H+transporting ATPase 16kDa proteolipid subunit [Saprolegnia diclina VS20]>gi|813151193|ref|XP_012201160.1| hypothetical protein SPRG_06764 [Saprolegnia parasitica CBS 223.65]>gi|530727223|gb|EQC25465.1| V-type H+transporting ATPase 16kDa proteolipid subunit [Saprolegnia diclina VS20]>gi|641534098|gb|KDO28057.1| hypothetical protein SPRG_06764 [Saprolegnia parasitica CBS 223.65]	--	--	--	--	--	K02155	ATPeV0C, ATP6L	V-type H+transporting ATPase 16kDa proteolipid subunit	http://www.genome.jp/dbget-bin/www_bget?ko:K02155	P54642	484	7.32e-59	V-type proton ATPase proteolipid subunit OS=Dictyostelium discoideum GN=vatP PE=2 SV=1	PF00137	ATP synthase subunit C	GO:0015992//GO:0015991	proton transport//ATP hydrolysis coupled proton transport	GO:0015078	hydrogen ion transmembrane transporter activity	GO:0033177	proton-transporting two-sector ATPase complex, proton-transporting domain	KOG0232	Vacuolar H+ATPase V0 sector, subunits c/c'
c229741_g1	224	669171551	XP_008621124.1	185	2.66e-16	V-type H+transporting ATPase 16kDa proteolipid subunit [Saprolegnia diclina VS20]>gi|813151193|ref|XP_012201160.1| hypothetical protein SPRG_06764 [Saprolegnia parasitica CBS 223.65]>gi|530727223|gb|EQC25465.1| V-type H+transporting ATPase 16kDa proteolipid subunit [Saprolegnia diclina VS20]>gi|641534098|gb|KDO28057.1| hypothetical protein SPRG_06764 [Saprolegnia parasitica CBS 223.65]	--	--	--	--	--	K02155	ATPeV0C, ATP6L	V-type H+transporting ATPase 16kDa proteolipid subunit	http://www.genome.jp/dbget-bin/www_bget?ko:K02155	P31413	172	2.5e-15	V-type proton ATPase 16 kDa proteolipid subunit OS=Neurospora crassa (strain ATCC 24698 / 74-OR23-1A / CBS 708.71 / DSM 1257 / FGSC 987) GN=vma-3 PE=2 SV=1	PF00137	ATP synthase subunit C	GO:0015991//GO:0015992	ATP hydrolysis coupled proton transport//proton transport	GO:0015078	hydrogen ion transmembrane transporter activity	GO:0033177	proton-transporting two-sector ATPase complex, proton-transporting domain	KOG0232	Vacuolar H+ATPase V0 sector, subunits c/c'
c108284_g4	243	669171551	XP_008621124.1	299	5.58e-33	V-type H+transporting ATPase 16kDa proteolipid subunit [Saprolegnia diclina VS20]>gi|813151193|ref|XP_012201160.1| hypothetical protein SPRG_06764 [Saprolegnia parasitica CBS 223.65]>gi|530727223|gb|EQC25465.1| V-type H+transporting ATPase 16kDa proteolipid subunit [Saprolegnia diclina VS20]>gi|641534098|gb|KDO28057.1| hypothetical protein SPRG_06764 [Saprolegnia parasitica CBS 223.65]	--	--	--	--	--	K02155	ATPeV0C, ATP6L	V-type H+transporting ATPase 16kDa proteolipid subunit	http://www.genome.jp/dbget-bin/www_bget?ko:K02155	Q43362	273	4.52e-30	V-type proton ATPase 16 kDa proteolipid subunit OS=Chrysotila carteri GN=VAP PE=2 SV=1	PF01102//PF00137	Glycophorin A//ATP synthase subunit C	GO:0015991//GO:0015992	ATP hydrolysis coupled proton transport//proton transport	GO:0015078	hydrogen ion transmembrane transporter activity	GO:0016021//GO:0033177	integral component of membrane//proton-transporting two-sector ATPase complex, proton-transporting domain	KOG0232	Vacuolar H+ATPase V0 sector, subunits c/c'
c245442_g1	207	669171551	XP_008621124.1	205	3e-19	V-type H+transporting ATPase 16kDa proteolipid subunit [Saprolegnia diclina VS20]>gi|813151193|ref|XP_012201160.1| hypothetical protein SPRG_06764 [Saprolegnia parasitica CBS 223.65]>gi|530727223|gb|EQC25465.1| V-type H+transporting ATPase 16kDa proteolipid subunit [Saprolegnia diclina VS20]>gi|641534098|gb|KDO28057.1| hypothetical protein SPRG_06764 [Saprolegnia parasitica CBS 223.65]	--	--	--	--	--	K02155	ATPeV0C, ATP6L	V-type H+transporting ATPase 16kDa proteolipid subunit	http://www.genome.jp/dbget-bin/www_bget?ko:K02155	P31413	261	2.01e-28	V-type proton ATPase 16 kDa proteolipid subunit OS=Neurospora crassa (strain ATCC 24698 / 74-OR23-1A / CBS 708.71 / DSM 1257 / FGSC 987) GN=vma-3 PE=2 SV=1	PF00137	ATP synthase subunit C	GO:0015991//GO:0015992	ATP hydrolysis coupled proton transport//proton transport	GO:0015078	hydrogen ion transmembrane transporter activity	GO:0033177	proton-transporting two-sector ATPase complex, proton-transporting domain	KOG0232	Vacuolar H+ATPase V0 sector, subunits c/c'
c116361_g1	214	669171551	XP_008621124.1	216	7.48e-21	V-type H+transporting ATPase 16kDa proteolipid subunit [Saprolegnia diclina VS20]>gi|813151193|ref|XP_012201160.1| hypothetical protein SPRG_06764 [Saprolegnia parasitica CBS 223.65]>gi|530727223|gb|EQC25465.1| V-type H+transporting ATPase 16kDa proteolipid subunit [Saprolegnia diclina VS20]>gi|641534098|gb|KDO28057.1| hypothetical protein SPRG_06764 [Saprolegnia parasitica CBS 223.65]	--	--	--	--	--	K02155	ATPeV0C, ATP6L	V-type H+transporting ATPase 16kDa proteolipid subunit	http://www.genome.jp/dbget-bin/www_bget?ko:K02155	Q03105	208	1.11e-20	V-type proton ATPase 16 kDa proteolipid subunit OS=Torpedo marmorata PE=1 SV=1	PF00137	ATP synthase subunit C	GO:0015991//GO:0015992	ATP hydrolysis coupled proton transport//proton transport	GO:0015078	hydrogen ion transmembrane transporter activity	GO:0033177	proton-transporting two-sector ATPase complex, proton-transporting domain	KOG0232	Vacuolar H+ATPase V0 sector, subunits c/c'
c97125_g2	609	669171551	XP_008621124.1	483	1.2e-58	V-type H+transporting ATPase 16kDa proteolipid subunit [Saprolegnia diclina VS20]>gi|813151193|ref|XP_012201160.1| hypothetical protein SPRG_06764 [Saprolegnia parasitica CBS 223.65]>gi|530727223|gb|EQC25465.1| V-type H+transporting ATPase 16kDa proteolipid subunit [Saprolegnia diclina VS20]>gi|641534098|gb|KDO28057.1| hypothetical protein SPRG_06764 [Saprolegnia parasitica CBS 223.65]	--	--	--	--	--	K02155	ATPeV0C, ATP6L	V-type H+transporting ATPase 16kDa proteolipid subunit	http://www.genome.jp/dbget-bin/www_bget?ko:K02155	Q43362	474	2.91e-58	V-type proton ATPase 16 kDa proteolipid subunit OS=Chrysotila carteri GN=VAP PE=2 SV=1	PF00137//PF03323	ATP synthase subunit C//Bacillus/Clostridium GerA spore germination protein	GO:0015991//GO:0009847//GO:0015992	ATP hydrolysis coupled proton transport//spore germination//proton transport	GO:0015078	hydrogen ion transmembrane transporter activity	GO:0016021//GO:0033177	integral component of membrane//proton-transporting two-sector ATPase complex, proton-transporting domain	KOG0232	Vacuolar H+ATPase V0 sector, subunits c/c'
c108284_g2	378	669171551	XP_008621124.1	311	4.13e-34	V-type H+transporting ATPase 16kDa proteolipid subunit [Saprolegnia diclina VS20]>gi|813151193|ref|XP_012201160.1| hypothetical protein SPRG_06764 [Saprolegnia parasitica CBS 223.65]>gi|530727223|gb|EQC25465.1| V-type H+transporting ATPase 16kDa proteolipid subunit [Saprolegnia diclina VS20]>gi|641534098|gb|KDO28057.1| hypothetical protein SPRG_06764 [Saprolegnia parasitica CBS 223.65]	--	--	--	--	--	K02155	ATPeV0C, ATP6L	V-type H+transporting ATPase 16kDa proteolipid subunit	http://www.genome.jp/dbget-bin/www_bget?ko:K02155	Q43362	293	2.9e-32	V-type proton ATPase 16 kDa proteolipid subunit OS=Chrysotila carteri GN=VAP PE=2 SV=1	PF01102//PF00137	Glycophorin A//ATP synthase subunit C	GO:0015992//GO:0015991	proton transport//ATP hydrolysis coupled proton transport	GO:0015078	hydrogen ion transmembrane transporter activity	GO:0016021//GO:0033177	integral component of membrane//proton-transporting two-sector ATPase complex, proton-transporting domain	KOG0232	Vacuolar H+ATPase V0 sector, subunits c/c'
c104969_g1	385	813130249	XP_012197638.1	319	2.45e-32	V-type H()-translocating pyrophosphatase [Saprolegnia parasitica CBS 223.65]>gi|641537914|gb|KDO31758.1| V-type H()-translocating pyrophosphatase [Saprolegnia parasitica CBS 223.65]	--	--	--	--	--	K01507	ppa	inorganic pyrophosphatase	http://www.genome.jp/dbget-bin/www_bget?ko:K01507	Q9FWR2	293	1.43e-29	Pyrophosphate-energized membrane proton pump 3 OS=Arabidopsis thaliana GN=AVPL2 PE=3 SV=1	PF03030	Inorganic H pyrophosphatase	GO:0006119//GO:0015992	oxidative phosphorylation//proton transport	GO:0009678//GO:0004427	hydrogen-translocating pyrophosphatase activity//inorganic diphosphatase activity	GO:0016020	membrane	--	--
c205175_g1	221	669151478	XP_008611301.1	267	4.2e-26	V-type H()-translocating pyrophosphatase [Saprolegnia diclina VS20]>gi|530736775|gb|EQC35017.1| V-type H()-translocating pyrophosphatase [Saprolegnia diclina VS20]	--	--	--	--	--	K01507	ppa	inorganic pyrophosphatase	http://www.genome.jp/dbget-bin/www_bget?ko:K01507	Q9FWR2	220	1.31e-20	Pyrophosphate-energized membrane proton pump 3 OS=Arabidopsis thaliana GN=AVPL2 PE=3 SV=1	PF03030	Inorganic H pyrophosphatase	GO:0006119//GO:0015992	oxidative phosphorylation//proton transport	GO:0009678//GO:0004427	hydrogen-translocating pyrophosphatase activity//inorganic diphosphatase activity	GO:0016020	membrane	--	--
c238180_g1	550	612399880	XP_007515459.1	296	2.04e-28	V-type H()-translocating pyrophosphatase [Bathycoccus prasinos]>gi|412993827|emb|CCO14338.1| V-type H()-translocating pyrophosphatase [Bathycoccus prasinos]	--	--	--	--	--	K01507	ppa	inorganic pyrophosphatase	http://www.genome.jp/dbget-bin/www_bget?ko:K01507	Q3AFC6	287	3.57e-28	K()-stimulated pyrophosphate-energized sodium pump OS=Carboxydothermus hydrogenoformans (strain ATCC BAA-161 / DSM 6008 / Z-2901) GN=hppA PE=1 SV=1	PF03030	Inorganic H pyrophosphatase	GO:0006119//GO:0015992	oxidative phosphorylation//proton transport	GO:0009678//GO:0004427	hydrogen-translocating pyrophosphatase activity//inorganic diphosphatase activity	GO:0016020	membrane	--	--
c95664_g1	553	612399880	XP_007515459.1	393	1.03e-41	V-type H()-translocating pyrophosphatase [Bathycoccus prasinos]>gi|412993827|emb|CCO14338.1| V-type H()-translocating pyrophosphatase [Bathycoccus prasinos]	--	--	--	--	--	K01507	ppa	inorganic pyrophosphatase	http://www.genome.jp/dbget-bin/www_bget?ko:K01507	Q8PH20	348	1.4e-36	K()-insensitive pyrophosphate-energized proton pump OS=Xanthomonas axonopodis pv. citri (strain 306) GN=hppA PE=3 SV=1	PF03030	Inorganic H pyrophosphatase	GO:0006119//GO:0015992	oxidative phosphorylation//proton transport	GO:0004427//GO:0009678	inorganic diphosphatase activity//hydrogen-translocating pyrophosphatase activity	GO:0016020	membrane	--	--
c197235_g1	601	612399880	XP_007515459.1	341	2.79e-34	V-type H()-translocating pyrophosphatase [Bathycoccus prasinos]>gi|412993827|emb|CCO14338.1| V-type H()-translocating pyrophosphatase [Bathycoccus prasinos]	--	--	--	--	--	K15987	hppA	K()-stimulated pyrophosphate-energized sodium pump	http://www.genome.jp/dbget-bin/www_bget?ko:K15987	Q2RIS7	250	5e-23	Putative K()-stimulated pyrophosphate-energized sodium pump OS=Moorella thermoacetica (strain ATCC 39073) GN=hppA1 PE=1 SV=1	PF03030	Inorganic H pyrophosphatase	GO:0015992//GO:0006119	proton transport//oxidative phosphorylation	GO:0009678//GO:0004427	hydrogen-translocating pyrophosphatase activity//inorganic diphosphatase activity	GO:0016020	membrane	--	--
c67170_g1	249	698791064	XP_009828564.1	264	1.48e-25	V-type H()-translocating pyrophosphatase [Aphanomyces astaci]>gi|574116343|gb|ETV81827.1| V-type H()-translocating pyrophosphatase [Aphanomyces astaci]	--	--	--	--	--	K01507	ppa	inorganic pyrophosphatase	http://www.genome.jp/dbget-bin/www_bget?ko:K01507	Q9FWR2	242	2.26e-23	Pyrophosphate-energized membrane proton pump 3 OS=Arabidopsis thaliana GN=AVPL2 PE=3 SV=1	PF03030	Inorganic H pyrophosphatase	GO:0006119//GO:0015992	oxidative phosphorylation//proton transport	GO:0009678//GO:0004427	hydrogen-translocating pyrophosphatase activity//inorganic diphosphatase activity	GO:0016020	membrane	--	--
c215421_g1	265	633907609	KDD73719.1	132	6.55e-08	V-type ATPase, partial [Helicosporidium sp. ATCC 50920]	--	--	--	--	--	--	--	--	--	Q8RWZ7	122	2e-07	V-type proton ATPase subunit a1 OS=Arabidopsis thaliana GN=VHA-a1 PE=2 SV=1	PF01496	V-type ATPase 116kDa subunit family	GO:0015992//GO:0015991	proton transport//ATP hydrolysis coupled proton transport	GO:0015078	hydrogen ion transmembrane transporter activity	GO:0033179	proton-transporting V-type ATPase, V0 domain	KOG2189	Vacuolar H+ATPase V0 sector, subunit a
c115337_g1	204	669150272	XP_008610698.1	141	1.91e-10	V-type ATPase, F subunit [Saprolegnia diclina VS20]>gi|813142230|ref|XP_012199222.1| V-type ATPase [Saprolegnia parasitica CBS 223.65]>gi|530737694|gb|EQC35936.1| V-type ATPase, F subunit [Saprolegnia diclina VS20]>gi|641536145|gb|KDO30041.1| V-type ATPase [Saprolegnia parasitica CBS 223.65]	--	--	--	--	--	--	--	--	--	Q55AH5	146	5.3e-12	V-type proton ATPase subunit F OS=Dictyostelium discoideum GN=vatF PE=3 SV=1	PF01990	ATP synthase (F/14-kDa) subunit	GO:0034220	ion transmembrane transport	--	--	--	--	KOG3432	Vacuolar H+ATPase V1 sector, subunit F
c225536_g1	223	675205271	XP_008911520.1	242	1e-24	V-type ATPase, C subunit, variant [Phytophthora parasitica INRA-310]>gi|566014756|gb|ETI37667.1| V-type ATPase, C subunit, variant [Phytophthora parasitica P1569]>gi|567952252|gb|ETK77932.1| V-type ATPase, C subunit, variant [Phytophthora parasitica]>gi|567980915|gb|ETL31365.1| V-type ATPase, C subunit, variant [Phytophthora parasitica]>gi|568010396|gb|ETL84584.1| V-type ATPase, C subunit, varian…	--	--	--	--	--	K03661	ATPeV0B, ATP6F	V-type H+transporting ATPase 21kDa proteolipid subunit	http://www.genome.jp/dbget-bin/www_bget?ko:K03661	O14046	225	8.48e-23	Probable V-type proton ATPase 20 kDa proteolipid subunit OS=Schizosaccharomyces pombe (strain 972 / ATCC 24843) GN=vma16 PE=3 SV=1	PF00137	ATP synthase subunit C	GO:0015992//GO:0015991	proton transport//ATP hydrolysis coupled proton transport	GO:0015078	hydrogen ion transmembrane transporter activity	GO:0033177	proton-transporting two-sector ATPase complex, proton-transporting domain	KOG0233	Vacuolar H+ATPase V0 sector, subunit c''
c36646_g1	582	675205269	XP_008911519.1	364	1.04e-40	V-type ATPase, C subunit [Phytophthora parasitica INRA-310]>gi|566014755|gb|ETI37666.1| V-type ATPase, C subunit [Phytophthora parasitica P1569]>gi|567952251|gb|ETK77931.1| V-type ATPase, C subunit [Phytophthora parasitica]>gi|567980914|gb|ETL31364.1| V-type ATPase, C subunit [Phytophthora parasitica]>gi|568010395|gb|ETL84583.1| V-type ATPase, C subunit [Phytophthora parasitica]>gi|568040264|gb|E…	--	--	--	--	--	K03661	ATPeV0B, ATP6F	V-type H+transporting ATPase 21kDa proteolipid subunit	http://www.genome.jp/dbget-bin/www_bget?ko:K03661	Q99437	367	7.96e-42	V-type proton ATPase 21 kDa proteolipid subunit OS=Homo sapiens GN=ATP6V0B PE=2 SV=1	PF00137	ATP synthase subunit C	GO:0015991//GO:0015992	ATP hydrolysis coupled proton transport//proton transport	GO:0015078	hydrogen ion transmembrane transporter activity	GO:0033177	proton-transporting two-sector ATPase complex, proton-transporting domain	KOG0233	Vacuolar H+ATPase V0 sector, subunit c''
c20508_g1	263	673015650	XP_008861786.1	140	7.81e-10	V-type ATPase, C subunit [Aphanomyces invadans]>gi|574483384|gb|ETW10375.1| V-type ATPase, C subunit [Aphanomyces invadans]	--	--	--	--	--	--	--	--	--	Q99437	124	1.82e-08	V-type proton ATPase 21 kDa proteolipid subunit OS=Homo sapiens GN=ATP6V0B PE=2 SV=1	PF00137	ATP synthase subunit C	GO:0015991//GO:0015992	ATP hydrolysis coupled proton transport//proton transport	GO:0015078	hydrogen ion transmembrane transporter activity	GO:0033177	proton-transporting two-sector ATPase complex, proton-transporting domain	KOG0233	Vacuolar H+ATPase V0 sector, subunit c''
c2276_g1	216	673015650	XP_008861786.1	255	1.85e-26	V-type ATPase, C subunit [Aphanomyces invadans]>gi|574483384|gb|ETW10375.1| V-type ATPase, C subunit [Aphanomyces invadans]	--	--	--	--	--	K03661	ATPeV0B, ATP6F	V-type H+transporting ATPase 21kDa proteolipid subunit	http://www.genome.jp/dbget-bin/www_bget?ko:K03661	Q9SZY7	221	2.59e-22	V-type proton ATPase subunit c''1 OS=Arabidopsis thaliana GN=VHA-c''1 PE=1 SV=1	PF00137	ATP synthase subunit C	GO:0015992//GO:0015991	proton transport//ATP hydrolysis coupled proton transport	GO:0015078	hydrogen ion transmembrane transporter activity	GO:0033177	proton-transporting two-sector ATPase complex, proton-transporting domain	KOG0233	Vacuolar H+ATPase V0 sector, subunit c''
c102826_g1	1437	698789044	XP_009827554.1	482	5.56e-55	V-type ATPase, C subunit [Aphanomyces astaci]>gi|574117401|gb|ETV82883.1| V-type ATPase, C subunit [Aphanomyces astaci]	470251031	XM_004358556.1	65	4.73e-23	Dictyostelium fasciculatum Vacuolar ATP synthase 21 kDa proteolipid subunit (DFA_00626) mRNA, complete cds	K03661	ATPeV0B, ATP6F	V-type H+transporting ATPase 21kDa proteolipid subunit	http://www.genome.jp/dbget-bin/www_bget?ko:K03661	Q9SLA2	456	4.3e-52	V-type proton ATPase subunit c''2 OS=Arabidopsis thaliana GN=VHA-c''2 PE=1 SV=1	PF03184//PF00137	DDE superfamily endonuclease//ATP synthase subunit C	GO:0015992//GO:0015991	proton transport//ATP hydrolysis coupled proton transport	GO:0003676//GO:0015078	nucleic acid binding//hydrogen ion transmembrane transporter activity	GO:0033177	proton-transporting two-sector ATPase complex, proton-transporting domain	KOG0233	Vacuolar H+ATPase V0 sector, subunit c''
c112360_g1	2175	698822401	XP_009844229.1	1642	0	V-type ATPase, A subunit, variant [Aphanomyces astaci]>gi|574100668|gb|ETV66243.1| V-type ATPase, A subunit, variant [Aphanomyces astaci]	--	--	--	--	--	K02145	ATPeV1A, ATP6A	V-type H+transporting ATPase subunit A	http://www.genome.jp/dbget-bin/www_bget?ko:K02145	P54647	1656	0	V-type proton ATPase catalytic subunit A OS=Dictyostelium discoideum GN=vatA PE=1 SV=2	PF02874//PF01565//PF00006	ATP synthase alpha/beta family, beta-barrel domain//FAD binding domain//ATP synthase alpha/beta family, nucleotide-binding domain	GO:0006040//GO:0055114//GO:0046034//GO:0015992	amino sugar metabolic process//oxidation-reduction process//ATP metabolic process//proton transport	GO:0008762//GO:0050660//GO:0016491//GO:0005524	UDP-N-acetylmuramate dehydrogenase activity//flavin adenine dinucleotide binding//oxidoreductase activity//ATP binding	--	--	KOG1352	Vacuolar H+ATPase V1 sector, subunit A
c92117_g2	345	698822401	XP_009844229.1	549	1.86e-65	V-type ATPase, A subunit, variant [Aphanomyces astaci]>gi|574100668|gb|ETV66243.1| V-type ATPase, A subunit, variant [Aphanomyces astaci]	--	--	--	--	--	K02145	ATPeV1A, ATP6A	V-type H+transporting ATPase subunit A	http://www.genome.jp/dbget-bin/www_bget?ko:K02145	P54647	529	3.25e-63	V-type proton ATPase catalytic subunit A OS=Dictyostelium discoideum GN=vatA PE=1 SV=2	PF00006	ATP synthase alpha/beta family, nucleotide-binding domain	--	--	GO:0005524	ATP binding	--	--	KOG1352	Vacuolar H+ATPase V1 sector, subunit A
c173409_g1	308	675207339	XP_008912554.1	492	2.97e-57	V-type ATPase, A subunit [Phytophthora parasitica INRA-310]>gi|566013771|gb|ETI36682.1| V-type ATPase, A subunit [Phytophthora parasitica P1569]>gi|567951200|gb|ETK76903.1| V-type ATPase, A subunit [Phytophthora parasitica]>gi|567979857|gb|ETL30329.1| V-type ATPase, A subunit [Phytophthora parasitica]>gi|568009366|gb|ETL83571.1| V-type ATPase, A subunit [Phytophthora parasitica]>gi|568039271|gb|E…	--	--	--	--	--	K02145	ATPeV1A, ATP6A	V-type H+transporting ATPase subunit A	http://www.genome.jp/dbget-bin/www_bget?ko:K02145	Q9XW92	478	4.03e-56	V-type proton ATPase catalytic subunit A OS=Caenorhabditis elegans GN=vha-13 PE=1 SV=3	PF00006	ATP synthase alpha/beta family, nucleotide-binding domain	--	--	GO:0005524	ATP binding	--	--	KOG1352	Vacuolar H+ATPase V1 sector, subunit A
c56410_g1	403	427188204	BAM69087.1	310	1.9e-32	V-type ATPase V1 subunit B, partial [Peranema trichophorum]	--	--	--	--	--	K02147	ATPeV1B, ATP6B	V-type H+transporting ATPase subunit B	http://www.genome.jp/dbget-bin/www_bget?ko:K02147	P31410	310	1.08e-32	V-type proton ATPase subunit B OS=Heliothis virescens GN=VHA55 PE=2 SV=1	PF00306	ATP synthase alpha/beta chain, C terminal domain	GO:0015991	ATP hydrolysis coupled proton transport	GO:0016820	hydrolase activity, acting on acid anhydrides, catalyzing transmembrane movement of substances	GO:0033178	proton-transporting two-sector ATPase complex, catalytic domain	KOG1351	Vacuolar H+ATPase V1 sector, subunit B
c206268_g1	342	544217614	XP_005538951.1	155	1.73e-11	V-type ATPase V0 subunit c [Cyanidioschyzon merolae strain 10D]>gi|449019513|dbj|BAM82915.1| V-type ATPase V0 subunit c [Cyanidioschyzon merolae strain 10D]	--	--	--	--	--	K03661	ATPeV0B, ATP6F	V-type H+transporting ATPase 21kDa proteolipid subunit	http://www.genome.jp/dbget-bin/www_bget?ko:K03661	Q2TA24	171	1.55e-14	V-type proton ATPase 21 kDa proteolipid subunit OS=Bos taurus GN=ATP6V0B PE=2 SV=1	PF00137	ATP synthase subunit C	GO:0015991//GO:0015992	ATP hydrolysis coupled proton transport//proton transport	GO:0015078	hydrogen ion transmembrane transporter activity	GO:0033177	proton-transporting two-sector ATPase complex, proton-transporting domain	KOG0233	Vacuolar H+ATPase V0 sector, subunit c''
c153376_g1	236	544210107	XP_005535455.1	155	6.11e-11	V-type ATPase V0 subunit a [Cyanidioschyzon merolae strain 10D]>gi|449015767|dbj|BAM79169.1| V-type ATPase V0 subunit a [Cyanidioschyzon merolae strain 10D]	--	--	--	--	--	K02154	ATPeV0A, ATP6N	V-type H+transporting ATPase subunit a	http://www.genome.jp/dbget-bin/www_bget?ko:K02154	Q01290	146	1.18e-10	V-type proton ATPase subunit a OS=Neurospora crassa (strain ATCC 24698 / 74-OR23-1A / CBS 708.71 / DSM 1257 / FGSC 987) GN=vph-1 PE=3 SV=1	PF01496	V-type ATPase 116kDa subunit family	GO:0015991//GO:0015992	ATP hydrolysis coupled proton transport//proton transport	GO:0015078	hydrogen ion transmembrane transporter activity	GO:0033179	proton-transporting V-type ATPase, V0 domain	KOG2189	Vacuolar H+ATPase V0 sector, subunit a
c69858_g1	501	545375934	XP_005652095.1	287	8.52e-30	V-type ATPase [Coccomyxa subellipsoidea C-169]>gi|384254077|gb|EIE27551.1| V-type ATPase [Coccomyxa subellipsoidea C-169]	--	--	--	--	--	K02155	ATPeV0C, ATP6L	V-type H+transporting ATPase 16kDa proteolipid subunit	http://www.genome.jp/dbget-bin/www_bget?ko:K02155	O24011	273	9.15e-29	V-type proton ATPase 16 kDa proteolipid subunit OS=Solanum lycopersicum PE=2 SV=1	PF00137//PF03323//PF01102	ATP synthase subunit C//Bacillus/Clostridium GerA spore germination protein//Glycophorin A	GO:0015992//GO:0009847//GO:0015991	proton transport//spore germination//ATP hydrolysis coupled proton transport	GO:0015078	hydrogen ion transmembrane transporter activity	GO:0033177//GO:0016021	proton-transporting two-sector ATPase complex, proton-transporting domain//integral component of membrane	KOG0232	Vacuolar H+ATPase V0 sector, subunits c/c'
c246411_g1	218	545375934	XP_005652095.1	177	3.5e-15	V-type ATPase [Coccomyxa subellipsoidea C-169]>gi|384254077|gb|EIE27551.1| V-type ATPase [Coccomyxa subellipsoidea C-169]	--	--	--	--	--	K02155	ATPeV0C, ATP6L	V-type H+transporting ATPase 16kDa proteolipid subunit	http://www.genome.jp/dbget-bin/www_bget?ko:K02155	Q0IUB5	167	1.22e-14	V-type proton ATPase 16 kDa proteolipid subunit OS=Oryza sativa subsp. japonica GN=VATP-P1 PE=2 SV=1	PF00137	ATP synthase subunit C	GO:0015992//GO:0015991	proton transport//ATP hydrolysis coupled proton transport	GO:0015078	hydrogen ion transmembrane transporter activity	GO:0033179//GO:0033177//GO:0016021	proton-transporting V-type ATPase, V0 domain//proton-transporting two-sector ATPase complex, proton-transporting domain//integral component of membrane	KOG0232	Vacuolar H+ATPase V0 sector, subunits c/c'
c84642_g1	519	546322384	XP_005717787.1	134	1.21e-07	V-type ATP synthase, Subunit V1C, partial [Chondrus crispus]>gi|507114357|emb|CDF37917.1| V-type ATP synthase, Subunit V1C, partial [Chondrus crispus]	--	--	--	--	--	--	--	--	--	Q612A4	124	3.16e-07	V-type proton ATPase subunit C OS=Caenorhabditis briggsae GN=vha-11 PE=3 SV=1	PF03223//PF01698//PF09726//PF11593	V-ATPase subunit C//Floricaula / Leafy protein//Transmembrane protein//Mediator complex subunit 3 fungal	GO:0006355//GO:0015992//GO:0015991//GO:0006357	regulation of transcription, DNA-templated//proton transport//ATP hydrolysis coupled proton transport//regulation of transcription from RNA polymerase II promoter	GO:0003677//GO:0001104//GO:0015078	DNA binding//RNA polymerase II transcription cofactor activity//hydrogen ion transmembrane transporter activity	GO:0033180//GO:0016592//GO:0016021	proton-transporting V-type ATPase, V1 domain//mediator complex//integral component of membrane	KOG2909	Vacuolar H+ATPase V1 sector, subunit C
c183181_g1	247	546322384	XP_005717787.1	135	1.63e-08	V-type ATP synthase, Subunit V1C, partial [Chondrus crispus]>gi|507114357|emb|CDF37917.1| V-type ATP synthase, Subunit V1C, partial [Chondrus crispus]	--	--	--	--	--	--	--	--	--	--	--	--	--	PF03223//PF00881	V-ATPase subunit C//Nitroreductase family	GO:0015991//GO:0015992	ATP hydrolysis coupled proton transport//proton transport	GO:0015078//GO:0016491	hydrogen ion transmembrane transporter activity//oxidoreductase activity	GO:0033180	proton-transporting V-type ATPase, V1 domain	KOG2909	Vacuolar H+ATPase V1 sector, subunit C
c90402_g1	550	546316705	XP_005716221.1	126	1.04e-07	V-type ATP synthase, Subunit V0-e [Chondrus crispus]>gi|507112737|emb|CDF36402.1| V-type ATP synthase, Subunit V0-e [Chondrus crispus]	--	--	--	--	--	--	--	--	--	--	--	--	--	PF05493	ATP synthase subunit H	GO:0015991//GO:0015992	ATP hydrolysis coupled proton transport//proton transport	GO:0015078	hydrogen ion transmembrane transporter activity	GO:0033179	proton-transporting V-type ATPase, V0 domain	--	--
c90402_g2	609	546316705	XP_005716221.1	123	3.08e-07	V-type ATP synthase, Subunit V0-e [Chondrus crispus]>gi|507112737|emb|CDF36402.1| V-type ATP synthase, Subunit V0-e [Chondrus crispus]	--	--	--	--	--	--	--	--	--	--	--	--	--	PF05493	ATP synthase subunit H	GO:0015991//GO:0015992	ATP hydrolysis coupled proton transport//proton transport	GO:0015078	hydrogen ion transmembrane transporter activity	GO:0033179	proton-transporting V-type ATPase, V0 domain	--	--
c36007_g1	302	546299470	XP_005710830.1	270	4.45e-26	V-type ATP synthase, Subunit V0a [Chondrus crispus]>gi|507106976|emb|CDF40536.1| V-type ATP synthase, Subunit V0a [Chondrus crispus]	--	--	--	--	--	K02154	ATPeV0A, ATP6N	V-type H+transporting ATPase subunit a	http://www.genome.jp/dbget-bin/www_bget?ko:K02154	Q8W4S4	257	3.66e-25	V-type proton ATPase subunit a3 OS=Arabidopsis thaliana GN=VHA-a3 PE=1 SV=1	PF01496	V-type ATPase 116kDa subunit family	GO:0015991//GO:0015992	ATP hydrolysis coupled proton transport//proton transport	GO:0015078	hydrogen ion transmembrane transporter activity	GO:0033179	proton-transporting V-type ATPase, V0 domain	KOG2189	Vacuolar H+ATPase V0 sector, subunit a
c77874_g1	361	546299470	XP_005710830.1	404	6.15e-44	V-type ATP synthase, Subunit V0a [Chondrus crispus]>gi|507106976|emb|CDF40536.1| V-type ATP synthase, Subunit V0a [Chondrus crispus]	--	--	--	--	--	K02154	ATPeV0A, ATP6N	V-type H+transporting ATPase subunit a	http://www.genome.jp/dbget-bin/www_bget?ko:K02154	Q5R422	360	7.03e-39	V-type proton ATPase 116 kDa subunit a isoform 1 OS=Pongo abelii GN=ATP6V0A1 PE=2 SV=1	PF01496//PF01333	V-type ATPase 116kDa subunit family//Apocytochrome F, C-terminal	GO:0006118//GO:0015979//GO:0015991//GO:0015992	obsolete electron transport//photosynthesis//ATP hydrolysis coupled proton transport//proton transport	GO:0005506//GO:0015078//GO:0020037//GO:0009055	iron ion binding//hydrogen ion transmembrane transporter activity//heme binding//electron carrier activity	GO:0031361//GO:0033179	integral component of thylakoid membrane//proton-transporting V-type ATPase, V0 domain	KOG2189	Vacuolar H+ATPase V0 sector, subunit a
c160156_g1	240	551625444	XP_005792860.1	178	4.79e-14	Vps45, SM superfamily protein [Emiliania huxleyi CCMP1516]>gi|485647205|gb|EOD40431.1| Vps45, SM superfamily protein [Emiliania huxleyi CCMP1516]	--	--	--	--	--	K12479	VPS45	vacuolar protein sorting-associated protein 45	http://www.genome.jp/dbget-bin/www_bget?ko:K12479	P97390	189	1.67e-16	Vacuolar protein sorting-associated protein 45 OS=Mus musculus GN=Vps45 PE=1 SV=1	PF00995	Sec1 family	GO:0016192//GO:0006904	vesicle-mediated transport//vesicle docking involved in exocytosis	--	--	--	--	KOG1299	Vacuolar sorting protein VPS45/Stt10 (Sec1 family)
c197896_g1	582	551625444	XP_005792860.1	346	1.4e-35	Vps45, SM superfamily protein [Emiliania huxleyi CCMP1516]>gi|485647205|gb|EOD40431.1| Vps45, SM superfamily protein [Emiliania huxleyi CCMP1516]	--	--	--	--	--	K12479	VPS45	vacuolar protein sorting-associated protein 45	http://www.genome.jp/dbget-bin/www_bget?ko:K12479	O08700	311	9.73e-32	Vacuolar protein sorting-associated protein 45 OS=Rattus norvegicus GN=Vps45 PE=1 SV=1	PF00995	Sec1 family	GO:0006904//GO:0016192	vesicle docking involved in exocytosis//vesicle-mediated transport	--	--	--	--	KOG1299	Vacuolar sorting protein VPS45/Stt10 (Sec1 family)
c95335_g1	2834	551625444	XP_005792860.1	1140	5.01e-141	Vps45, SM superfamily protein [Emiliania huxleyi CCMP1516]>gi|485647205|gb|EOD40431.1| Vps45, SM superfamily protein [Emiliania huxleyi CCMP1516]	--	--	--	--	--	K12479	VPS45	vacuolar protein sorting-associated protein 45	http://www.genome.jp/dbget-bin/www_bget?ko:K12479	Q09805	1074	1.69e-149	Vacuolar protein sorting-associated protein 45 OS=Schizosaccharomyces pombe (strain 972 / ATCC 24843) GN=vps45 PE=3 SV=1	PF00995//PF02310	Sec1 family//B12 binding domain	GO:0016192//GO:0006904	vesicle-mediated transport//vesicle docking involved in exocytosis	GO:0046872//GO:0031419	metal ion binding//cobalamin binding	--	--	KOG1299	Vacuolar sorting protein VPS45/Stt10 (Sec1 family)
c186622_g1	260	224078874	XP_002305661.1	229	3.59e-22	VPS28 protein 2 [Populus trichocarpa]>gi|743914386|ref|XP_011001121.1| PREDICTED: vacuolar protein sorting-associated protein 28 homolog 1 [Populus euphratica]>gi|743914388|ref|XP_011001122.1| PREDICTED: vacuolar protein sorting-associated protein 28 homolog 1 [Populus euphratica]>gi|118483725|gb|ABK93756.1| unknown [Populus trichocarpa]>gi|222848625|gb|EEE86172.1| VPS28 protein 2 [Populus tricho…	--	--	--	--	--	K12184	VPS28	ESCRT-I complex subunit VPS28	http://www.genome.jp/dbget-bin/www_bget?ko:K12184	Q9S9T7	219	1.15e-21	Vacuolar protein sorting-associated protein 28 homolog 2 OS=Arabidopsis thaliana GN=VPS28-2 PE=1 SV=2	--	--	--	--	--	--	--	--	KOG3284	Vacuolar sorting protein VPS28
c241383_g1	263	224078874	XP_002305661.1	266	1.3e-27	VPS28 protein 2 [Populus trichocarpa]>gi|743914386|ref|XP_011001121.1| PREDICTED: vacuolar protein sorting-associated protein 28 homolog 1 [Populus euphratica]>gi|743914388|ref|XP_011001122.1| PREDICTED: vacuolar protein sorting-associated protein 28 homolog 1 [Populus euphratica]>gi|118483725|gb|ABK93756.1| unknown [Populus trichocarpa]>gi|222848625|gb|EEE86172.1| VPS28 protein 2 [Populus tricho…	--	--	--	--	--	K12184	VPS28	ESCRT-I complex subunit VPS28	http://www.genome.jp/dbget-bin/www_bget?ko:K12184	O65421	260	1.32e-27	Vacuolar protein sorting-associated protein 28 homolog 1 OS=Arabidopsis thaliana GN=VPS28-1 PE=1 SV=1	PF00048	Small cytokines (intecrine/chemokine), interleukin-8 like	GO:0007165//GO:0006955//GO:0006935	signal transduction//immune response//chemotaxis	GO:0008009	chemokine activity	GO:0005576	extracellular region	KOG3284	Vacuolar sorting protein VPS28
c233799_g1	234	568039223	ETM36728.1	156	5.45e-11	VPS15 protein kinase [Phytophthora parasitica]	--	--	--	--	--	--	--	--	--	Q54S77	119	5.53e-07	Probable serine/threonine-protein kinase vps15 OS=Dictyostelium discoideum GN=vps15 PE=3 SV=1	--	--	--	--	--	--	--	--	KOG1240	Protein kinase containing WD40 repeats
c89618_g1	655	673018788	XP_008863355.1	367	5.19e-37	VPS15 protein kinase [Aphanomyces invadans]>gi|574480269|gb|ETW07262.1| VPS15 protein kinase [Aphanomyces invadans]	--	--	--	--	--	--	--	--	--	Q54S77	295	2.21e-28	Probable serine/threonine-protein kinase vps15 OS=Dictyostelium discoideum GN=vps15 PE=3 SV=1	PF00400	WD domain, G-beta repeat	--	--	GO:0005515	protein binding	--	--	KOG1240	Protein kinase containing WD40 repeats
c240262_g1	210	241911783	ACS71751.1	139	8.68e-10	V-PPase [Camellia sinensis]	--	--	--	--	--	--	--	--	--	P31414	136	1.98e-09	Pyrophosphate-energized vacuolar membrane proton pump 1 OS=Arabidopsis thaliana GN=AVP1 PE=1 SV=1	PF03030	Inorganic H pyrophosphatase	GO:0006119//GO:0015992	oxidative phosphorylation//proton transport	GO:0004427//GO:0009678	inorganic diphosphatase activity//hydrogen-translocating pyrophosphatase activity	GO:0016020	membrane	--	--
c120015_g1	265	693501751	CEF96755.1	289	2.04e-28	von Willebrand factor, type A [Ostreococcus tauri]	--	--	--	--	--	K14572	MDN1, REA1	midasin	http://www.genome.jp/dbget-bin/www_bget?ko:K14572	Q869L3	301	6.45e-31	Midasin OS=Dictyostelium discoideum GN=mdn1 PE=3 SV=2	PF00158//PF07728//PF00004//PF07931//PF00437	Sigma-54 interaction domain//AAA domain (dynein-related subfamily)//ATPase family associated with various cellular activities (AAA)//Chloramphenicol phosphotransferase-like protein//Type II/IV secretion system protein	GO:0006810//GO:0006355	transport//regulation of transcription, DNA-templated	GO:0016887//GO:0008134//GO:0005524//GO:0016740	ATPase activity//transcription factor binding//ATP binding//transferase activity	GO:0005667	transcription factor complex	KOG1808	AAA ATPase containing von Willebrand factor type A (vWA) domain
c24560_g1	233	551551873	XP_005763358.1	173	5.79e-14	von Willebrand factor type A domain-containing protein [Emiliania huxleyi CCMP1516]>gi|485612686|gb|EOD10929.1| von Willebrand factor type A domain-containing protein [Emiliania huxleyi CCMP1516]	--	--	--	--	--	--	--	--	--	--	--	--	--	--	--	--	--	--	--	--	--	--	--
c187467_g1	352	551551873	XP_005763358.1	189	9.51e-16	von Willebrand factor type A domain-containing protein [Emiliania huxleyi CCMP1516]>gi|485612686|gb|EOD10929.1| von Willebrand factor type A domain-containing protein [Emiliania huxleyi CCMP1516]	--	--	--	--	--	--	--	--	--	--	--	--	--	--	--	--	--	--	--	--	--	--	--
c255802_g1	450	551542817	XP_005759595.1	172	1.3e-12	von Willebrand factor type A domain-containing protein [Emiliania huxleyi CCMP1516]>gi|485607722|gb|EOD07166.1| von Willebrand factor type A domain-containing protein [Emiliania huxleyi CCMP1516]	--	--	--	--	--	--	--	--	--	--	--	--	--	PF05757	Oxygen evolving enhancer protein 3 (PsbQ)	GO:0015979	photosynthesis	GO:0005509	calcium ion binding	GO:0009523//GO:0009654//GO:0019898	photosystem II//photosystem II oxygen evolving complex//extrinsic component of membrane	--	--
c502_g1	1310	255081134	XP_002507789.1	334	7.38e-31	voltage-gated ion channel superfamily, partial [Micromonas sp. RCC299]>gi|226523065|gb|ACO69047.1| voltage-gated ion channel superfamily, partial [Micromonas sp. RCC299]	--	--	--	--	--	--	--	--	--	O14234	486	5e-51	Calcium-channel protein cch1 OS=Schizosaccharomyces pombe (strain 972 / ATCC 24843) GN=cch1 PE=3 SV=1	PF00520//PF00036//PF13499//PF13405	Ion transport protein//EF hand//EF-hand domain pair//EF-hand domain	GO:0055085//GO:0006811	transmembrane transport//ion transport	GO:0005216//GO:0005509	ion channel activity//calcium ion binding	GO:0016020	membrane	KOG2301	Voltage-gated Ca2 channels, alpha1 subunits
c206493_g1	332	303285954	XP_003062267.1	181	5.98e-14	voltage-gated ion channel superfamily, partial [Micromonas pusilla CCMP1545]>gi|226456678|gb|EEH53979.1| voltage-gated ion channel superfamily, partial [Micromonas pusilla CCMP1545]	--	--	--	--	--	--	--	--	--	P50077	204	9.71e-18	Calcium-channel protein CCH1 OS=Saccharomyces cerevisiae (strain ATCC 204508 / S288c) GN=CCH1 PE=1 SV=1	PF00520	Ion transport protein	GO:0055085//GO:0006811	transmembrane transport//ion transport	GO:0005216	ion channel activity	GO:0016020	membrane	KOG2301	Voltage-gated Ca2 channels, alpha1 subunits
c100419_g13	2514	255082886	XP_002504429.1	237	6.67e-18	voltage-gated ion channel superfamily [Micromonas sp. RCC299]>gi|226519697|gb|ACO65687.1| voltage-gated ion channel superfamily [Micromonas sp. RCC299]	--	--	--	--	--	K16889	CATSPER1	cation channel sperm-associated protein 1	http://www.genome.jp/dbget-bin/www_bget?ko:K16889	Q91ZR5	334	8.02e-31	Cation channel sperm-associated protein 1 OS=Mus musculus GN=Catsper1 PE=1 SV=1	PF00520	Ion transport protein	GO:0006810//GO:0006811//GO:0055085	transport//ion transport//transmembrane transport	GO:0005216	ion channel activity	GO:0016020	membrane	KOG2302	T-type voltage-gated Ca2 channel, pore-forming alpha1I subunit
c253807_g1	342	255078282	XP_002502721.1	131	2.32e-07	voltage-gated ion channel superfamily [Micromonas sp. RCC299]>gi|226517987|gb|ACO63979.1| voltage-gated ion channel superfamily [Micromonas sp. RCC299]	--	--	--	--	--	--	--	--	--	Q9W0Y8	133	2.11e-08	Sodium channel protein 60E OS=Drosophila melanogaster GN=NaCP60E PE=2 SV=5	--	--	GO:0044765	single-organism transport	--	--	--	--	--	--
c124685_g1	216	303285434	XP_003062007.1	147	6.64e-10	voltage-gated ion channel superfamily [Micromonas pusilla CCMP1545]>gi|226456418|gb|EEH53719.1| voltage-gated ion channel superfamily [Micromonas pusilla CCMP1545]	--	--	--	--	--	--	--	--	--	O60840	136	2.64e-09	Voltage-dependent L-type calcium channel subunit alpha-1F OS=Homo sapiens GN=CACNA1F PE=1 SV=2	PF00520	Ion transport protein	GO:0006811//GO:0055085	ion transport//transmembrane transport	GO:0005216	ion channel activity	GO:0016020	membrane	KOG2301	Voltage-gated Ca2 channels, alpha1 subunits
c136795_g1	238	301100019	XP_002899100.1	139	6.82e-09	Voltage-gated Ion Channel (VIC) Superfamily [Phytophthora infestans T30-4]>gi|262104412|gb|EEY62464.1| Voltage-gated Ion Channel (VIC) Superfamily [Phytophthora infestans T30-4]	--	--	--	--	--	--	--	--	--	Q38998	117	8.81e-07	Potassium channel AKT1 OS=Arabidopsis thaliana GN=AKT1 PE=1 SV=2	PF00520	Ion transport protein	GO:0055085//GO:0006811//GO:0006810	transmembrane transport//ion transport//transport	GO:0005216	ion channel activity	GO:0016020	membrane	KOG0498	K+channel ERG and related proteins, contain PAS/PAC sensor domain
c235840_g1	822	301111810	XP_002904984.1	138	2.51e-07	Voltage-gated Ion Channel (VIC) Superfamily [Phytophthora infestans T30-4]>gi|262095314|gb|EEY53366.1| Voltage-gated Ion Channel (VIC) Superfamily [Phytophthora infestans T30-4]	--	--	--	--	--	--	--	--	--	Q86XQ3	269	1.24e-25	Cation channel sperm-associated protein 3 OS=Homo sapiens GN=CATSPER3 PE=1 SV=1	PF00520//PF14171	Ion transport protein//Toxin SpoIISA, type II toxin-antitoxin system	GO:0009405//GO:0006811//GO:0055085	pathogenesis//ion transport//transmembrane transport	GO:0005216	ion channel activity	GO:0016020//GO:0016021	membrane//integral component of membrane	KOG2301	Voltage-gated Ca2 channels, alpha1 subunits
c168475_g1	453	159469522	XP_001692912.1	220	1.92e-18	voltage-gated Ca2 channel, alpha subunit [Chlamydomonas reinhardtii]>gi|158277714|gb|EDP03481.1| voltage-gated Ca2 channel, alpha subunit [Chlamydomonas reinhardtii]	--	--	--	--	--	--	--	--	--	O14234	259	2.16e-24	Calcium-channel protein cch1 OS=Schizosaccharomyces pombe (strain 972 / ATCC 24843) GN=cch1 PE=3 SV=1	PF00520	Ion transport protein	GO:0006811//GO:0055085	ion transport//transmembrane transport	GO:0005216	ion channel activity	GO:0016020	membrane	KOG2301	Voltage-gated Ca2 channels, alpha1 subunits
c95313_g1	897	159486741	XP_001701396.1	155	3.19e-09	voltage-gated Ca2 channel, alpha subunit [Chlamydomonas reinhardtii]>gi|158271698|gb|EDO97512.1| voltage-gated Ca2 channel, alpha subunit [Chlamydomonas reinhardtii]	--	--	--	--	--	--	--	--	--	--	--	--	--	PF05837	Centromere protein H (CENP-H)	GO:0051382	kinetochore assembly	--	--	GO:0000776	kinetochore	--	--
c259070_g1	236	693499526	CEF98340.1	170	7.37e-13	Voltage-dependent calcium channel, alpha-1 subunit [Ostreococcus tauri]	--	--	--	--	--	K04849	CACNA1B	voltage-dependent calcium channel N type alpha-1B	http://www.genome.jp/dbget-bin/www_bget?ko:K04849	Q02294	159	3.4e-12	Voltage-dependent N-type calcium channel subunit alpha-1B OS=Rattus norvegicus GN=Cacna1b PE=1 SV=1	PF00520	Ion transport protein	GO:0055085//GO:0006811	transmembrane transport//ion transport	GO:0005216	ion channel activity	GO:0016020	membrane	KOG2301	Voltage-gated Ca2 channels, alpha1 subunits
c108317_g2	952	325192647	CCA27070.1	166	4.71e-11	voltagedependent anionselective channel protein puta [Albugo laibachii Nc14]	--	--	--	--	--	--	--	--	--	Q9SMX3	152	3.91e-10	Mitochondrial outer membrane protein porin 3 OS=Arabidopsis thaliana GN=VDAC3 PE=1 SV=3	PF00168//PF01459	C2 domain//Eukaryotic porin	GO:0055085	transmembrane transport	GO:0005515	protein binding	GO:0005741	mitochondrial outer membrane	KOG3126	Porin/voltage-dependent anion-selective channel protein
c100114_g1	747	44894747	AAS48868.1	147	3.48e-16	voltage-dependent anion-selective channel [Brassica rapa subsp. pekinensis]>gi|674861038|emb|CDY69321.1| BnaA10g29750D [Brassica napus]	--	--	--	--	--	--	--	--	--	Q9SRH5	138	2.37e-12	Mitochondrial outer membrane protein porin 1 OS=Arabidopsis thaliana GN=VDAC1 PE=1 SV=3	--	--	--	--	--	--	--	--	--	--
c106996_g1	1389	44894747	AAS48868.1	1432	0	voltage-dependent anion-selective channel [Brassica rapa subsp. pekinensis]>gi|674861038|emb|CDY69321.1| BnaA10g29750D [Brassica napus]	--	--	--	--	--	K15040	VDAC2	voltage-dependent anion channel protein 2	http://www.genome.jp/dbget-bin/www_bget?ko:K15040	Q9SMX3	1160	3.31e-156	Mitochondrial outer membrane protein porin 3 OS=Arabidopsis thaliana GN=VDAC3 PE=1 SV=3	PF01459	Eukaryotic porin	GO:0055085	transmembrane transport	--	--	GO:0005741	mitochondrial outer membrane	KOG3126	Porin/voltage-dependent anion-selective channel protein
c171793_g1	371	299471067	CBN78926.1	122	1.74e-06	Voltage dependent anion channel [Ectocarpus siliculosus]	--	--	--	--	--	--	--	--	--	--	--	--	--	PF01459	Eukaryotic porin	GO:0055085	transmembrane transport	--	--	GO:0005741	mitochondrial outer membrane	--	--
c72202_g3	387	544212467	XP_005534953.1	263	9.08e-25	vitamine B12-independent methionine synthase [Cyanidioschyzon merolae strain 10D]>gi|449016944|dbj|BAM80346.1| vitamine B12-independent methionine synthase [Cyanidioschyzon merolae strain 10D]	--	--	--	--	--	K00549	metE	5-methyltetrahydropteroyltriglutamate--homocysteine methyltransferase	http://www.genome.jp/dbget-bin/www_bget?ko:K00549	Q9UT19	281	5.27e-28	Probable 5-methyltetrahydropteroyltriglutamate--homocysteine methyltransferase OS=Schizosaccharomyces pombe (strain 972 / ATCC 24843) GN=met26 PE=1 SV=1	PF01717	Cobalamin-independent synthase, Catalytic domain	GO:0009086	methionine biosynthetic process	GO:0003871	5-methyltetrahydropteroyltriglutamate-homocysteine S-methyltransferase activity	--	--	KOG2263	Methionine synthase II (cobalamin-independent)
c72202_g1	423	544212467	XP_005534953.1	140	2.18e-08	vitamine B12-independent methionine synthase [Cyanidioschyzon merolae strain 10D]>gi|449016944|dbj|BAM80346.1| vitamine B12-independent methionine synthase [Cyanidioschyzon merolae strain 10D]	--	--	--	--	--	--	--	--	--	Q39AN3	147	4.49e-10	5-methyltetrahydropteroyltriglutamate--homocysteine methyltransferase OS=Burkholderia lata (strain ATCC 17760 / LMG 22485 / NCIMB 9086 / R18194 / 383) GN=metE PE=3 SV=1	PF01717	Cobalamin-independent synthase, Catalytic domain	GO:0009086	methionine biosynthetic process	GO:0003871	5-methyltetrahydropteroyltriglutamate-homocysteine S-methyltransferase activity	--	--	KOG2263	Methionine synthase II (cobalamin-independent)
c60534_g1	789	544212467	XP_005534953.1	830	1.36e-102	vitamine B12-independent methionine synthase [Cyanidioschyzon merolae strain 10D]>gi|449016944|dbj|BAM80346.1| vitamine B12-independent methionine synthase [Cyanidioschyzon merolae strain 10D]	--	--	--	--	--	K00549	metE	5-methyltetrahydropteroyltriglutamate--homocysteine methyltransferase	http://www.genome.jp/dbget-bin/www_bget?ko:K00549	A5FJR8	883	3.42e-111	5-methyltetrahydropteroyltriglutamate--homocysteine methyltransferase OS=Flavobacterium johnsoniae (strain ATCC 17061 / DSM 2064 / UW101) GN=metE PE=3 SV=1	PF08267//PF01717	Cobalamin-independent synthase, N-terminal domain//Cobalamin-independent synthase, Catalytic domain	GO:0009086//GO:0008652	methionine biosynthetic process//cellular amino acid biosynthetic process	GO:0003871//GO:0008270	5-methyltetrahydropteroyltriglutamate-homocysteine S-methyltransferase activity//zinc ion binding	--	--	KOG2263	Methionine synthase II (cobalamin-independent)
c62177_g1	386	544212467	XP_005534953.1	409	6.87e-45	vitamine B12-independent methionine synthase [Cyanidioschyzon merolae strain 10D]>gi|449016944|dbj|BAM80346.1| vitamine B12-independent methionine synthase [Cyanidioschyzon merolae strain 10D]	--	--	--	--	--	K00549	metE	5-methyltetrahydropteroyltriglutamate--homocysteine methyltransferase	http://www.genome.jp/dbget-bin/www_bget?ko:K00549	B5ELU7	430	1.47e-48	5-methyltetrahydropteroyltriglutamate--homocysteine methyltransferase OS=Acidithiobacillus ferrooxidans (strain ATCC 53993) GN=metE PE=3 SV=1	PF01717	Cobalamin-independent synthase, Catalytic domain	GO:0009086	methionine biosynthetic process	GO:0003871	5-methyltetrahydropteroyltriglutamate-homocysteine S-methyltransferase activity	--	--	KOG2263	Methionine synthase II (cobalamin-independent)
c133189_g1	201	325180504	CCA14910.1	129	1.23e-07	villinlike protein putative [Albugo laibachii Nc14]	--	--	--	--	--	--	--	--	--	O88398	110	4.08e-06	Advillin OS=Mus musculus GN=Avil PE=1 SV=2	PF02209	Villin headpiece domain	GO:0007010	cytoskeleton organization	GO:0003779	actin binding	--	--	KOG0445	Actin regulatory protein supervillin (gelsolin/villin family)
c19588_g1	241	301105535	XP_002901851.1	136	2.04e-08	villin-like protein [Phytophthora infestans T30-4]>gi|262099189|gb|EEY57241.1| villin-like protein [Phytophthora infestans T30-4]	--	--	--	--	--	--	--	--	--	--	--	--	--	--	--	--	--	--	--	--	--	--	--
c187714_g1	241	301105535	XP_002901851.1	120	2.71e-06	villin-like protein [Phytophthora infestans T30-4]>gi|262099189|gb|EEY57241.1| villin-like protein [Phytophthora infestans T30-4]	--	--	--	--	--	--	--	--	--	--	--	--	--	--	--	--	--	--	--	--	--	--	--
c218547_g1	223	301105535	XP_002901851.1	214	7.09e-19	villin-like protein [Phytophthora infestans T30-4]>gi|262099189|gb|EEY57241.1| villin-like protein [Phytophthora infestans T30-4]	--	--	--	--	--	K05768	GSN	gelsolin	http://www.genome.jp/dbget-bin/www_bget?ko:K05768	Q7JQD3	224	4.45e-22	Gelsolin-like protein 1 OS=Lumbricus terrestris GN=AM PE=1 SV=1	--	--	--	--	--	--	--	--	--	--
c125631_g1	267	298709187	CBJ31130.1	162	9.71e-12	Villin villin [Ectocarpus siliculosus]	--	--	--	--	--	--	--	--	--	Q9WU06	131	1.33e-08	Advillin OS=Rattus norvegicus GN=Avil PE=2 SV=1	--	--	--	--	--	--	--	--	--	--
c206983_g1	274	298709187	CBJ31130.1	170	8.49e-13	Villin villin [Ectocarpus siliculosus]	--	--	--	--	--	K05761	VIL1	villin 1	http://www.genome.jp/dbget-bin/www_bget?ko:K05761	P36418	155	1.31e-11	Protovillin OS=Dictyostelium discoideum GN=vilB PE=1 SV=1	--	--	--	--	--	--	--	--	--	--
c195584_g1	310	298709187	CBJ31130.1	211	3.54e-18	Villin villin [Ectocarpus siliculosus]	--	--	--	--	--	K08017	AVIL	advillin	http://www.genome.jp/dbget-bin/www_bget?ko:K08017	Q9WU06	199	2.28e-17	Advillin OS=Rattus norvegicus GN=Avil PE=2 SV=1	--	--	--	--	--	--	--	--	--	--
c18314_g2	324	298709187	CBJ31130.1	201	9.94e-17	Villin villin [Ectocarpus siliculosus]	--	--	--	--	--	--	--	--	--	Q29261	177	2.43e-14	Villin-1 OS=Sus scrofa GN=VIL1 PE=2 SV=2	--	--	--	--	--	--	--	--	--	--
c213558_g1	235	298709187	CBJ31130.1	163	4.89e-12	Villin villin [Ectocarpus siliculosus]	--	--	--	--	--	K05761	VIL1	villin 1	http://www.genome.jp/dbget-bin/www_bget?ko:K05761	O88398	143	2.94e-10	Advillin OS=Mus musculus GN=Avil PE=1 SV=2	--	--	--	--	--	--	--	--	--	--
c101445_g1	1454	298709187	CBJ31130.1	806	8.87e-96	Villin villin [Ectocarpus siliculosus]	--	--	--	--	--	K05761	VIL1	villin 1	http://www.genome.jp/dbget-bin/www_bget?ko:K05761	P02640	643	5.6e-73	Villin-1 OS=Gallus gallus GN=VIL1 PE=1 SV=2	PF02209	Villin headpiece domain	GO:0007010	cytoskeleton organization	GO:0003779	actin binding	--	--	KOG0445	Actin regulatory protein supervillin (gelsolin/villin family)
c18995_g1	368	298709187	CBJ31130.1	237	2.62e-21	Villin villin [Ectocarpus siliculosus]	--	--	--	--	--	K05761	VIL1	villin 1	http://www.genome.jp/dbget-bin/www_bget?ko:K05761	O75366	247	1.84e-23	Advillin OS=Homo sapiens GN=AVIL PE=1 SV=3	--	--	--	--	--	--	--	--	--	--
c137096_g1	231	255585352	XP_002533373.1	125	6.38e-08	villin 1-4, putative [Ricinus communis]>gi|223526795|gb|EEF29018.1| villin 1-4, putative [Ricinus communis]	--	--	--	--	--	--	--	--	--	Q54K81	118	6.12e-07	Talin-B OS=Dictyostelium discoideum GN=talB PE=2 SV=1	PF02209	Villin headpiece domain	GO:0007010	cytoskeleton organization	GO:0003779	actin binding	--	--	KOG1044	Actin-binding LIM Zn-finger protein Limatin involved in axon guidance
c103592_g3	699	475531063	EMT08022.1	405	1.54e-44	Vignain [Aegilops tauschii]	--	--	--	--	--	K16290	XCP	xylem cysteine proteinase	http://www.genome.jp/dbget-bin/www_bget?ko:K16290	P25779	435	1.03e-48	Cruzipain OS=Trypanosoma cruzi PE=1 SV=1	PF00112	Papain family cysteine protease	GO:0006508	proteolysis	GO:0008234	cysteine-type peptidase activity	--	--	KOG1543	Cysteine proteinase Cathepsin L
c207288_g1	201	475369618	EMT00545.1	159	1.6e-12	Vignain [Aegilops tauschii]	--	--	--	--	--	K16292	CEP, CYSEP	KDEL-tailed cysteine endopeptidase	http://www.genome.jp/dbget-bin/www_bget?ko:K16292	Q94B08	139	4.12e-10	Germination-specific cysteine protease 1 OS=Arabidopsis thaliana GN=GCP1 PE=2 SV=2	PF03051//PF00112	Peptidase C1-like family//Papain family cysteine protease	GO:0006508	proteolysis	GO:0008234//GO:0004197	cysteine-type peptidase activity//cysteine-type endopeptidase activity	--	--	KOG1543	Cysteine proteinase Cathepsin L
c70525_g1	262	475588236	EMT20795.1	131	5.39e-08	Vignain [Aegilops tauschii]	--	--	--	--	--	--	--	--	--	Q7XWK5	120	2.46e-07	Senescence-specific cysteine protease SAG39 OS=Oryza sativa subsp. japonica GN=SAG39 PE=2 SV=2	PF15202	Adipogenin	GO:0045444	fat cell differentiation	--	--	--	--	--	--
c149280_g1	201	731910485	AIZ68140.1	271	7.37e-27	vesicle-fusing ATPase-like isoform X1 [Ornithogalum saundersiae]	--	--	--	--	--	K06027	NSF	vesicle-fusing ATPase	http://www.genome.jp/dbget-bin/www_bget?ko:K06027	Q75JI3	278	1.11e-28	Vesicle-fusing ATPase OS=Dictyostelium discoideum GN=nsfA PE=1 SV=1	PF00004	ATPase family associated with various cellular activities (AAA)	--	--	GO:0005524	ATP binding	--	--	KOG0741	AAA+type ATPase
c239483_g1	531	731910485	AIZ68140.1	174	1.74e-12	vesicle-fusing ATPase-like isoform X1 [Ornithogalum saundersiae]	--	--	--	--	--	--	--	--	--	P46459	173	4.09e-13	Vesicle-fusing ATPase OS=Homo sapiens GN=NSF PE=1 SV=3	--	--	--	--	--	--	--	--	KOG0741	AAA+type ATPase
c160916_g1	270	761955416	KIY91482.1	225	2.23e-21	vesicle-fusing ATPase [Monoraphidium neglectum]	--	--	--	--	--	K06027	NSF	vesicle-fusing ATPase	http://www.genome.jp/dbget-bin/www_bget?ko:K06027	Q75JI3	203	3.74e-18	Vesicle-fusing ATPase OS=Dictyostelium discoideum GN=nsfA PE=1 SV=1	PF00121	Triosephosphate isomerase	GO:0008152//GO:0015976//GO:0006096//GO:0006013//GO:0006000//GO:0006094//GO:0046486//GO:0006020	metabolic process//carbon utilization//glycolytic process//mannose metabolic process//fructose metabolic process//gluconeogenesis//glycerolipid metabolic process//inositol metabolic process	GO:0004807	triose-phosphate isomerase activity	--	--	KOG0741	AAA+type ATPase
c216577_g1	266	255565693	XP_002523836.1	193	4.58e-17	Vesicle-associated membrane protein, putative [Ricinus communis]>gi|223536924|gb|EEF38562.1| Vesicle-associated membrane protein, putative [Ricinus communis]	--	--	--	--	--	K08515	VAMP7	vesicle-associated membrane protein 7	http://www.genome.jp/dbget-bin/www_bget?ko:K08515	Q9FMR5	182	2.48e-16	Vesicle-associated membrane protein 714 OS=Arabidopsis thaliana GN=VAMP714 PE=1 SV=1	PF02790//PF00957	Cytochrome C oxidase subunit II, transmembrane domain//Synaptobrevin	GO:0006810//GO:0016192//GO:0022900	transport//vesicle-mediated transport//electron transport chain	--	--	GO:0016020//GO:0016021	membrane//integral component of membrane	KOG0859	Synaptobrevin/VAMP-like protein
c152967_g1	225	551642168	XP_005823882.1	119	6.29e-07	vesicle-associated membrane protein 7A [Guillardia theta CCMP2712]>gi|428167951|gb|EKX36902.1| vesicle-associated membrane protein 7A [Guillardia theta CCMP2712]	--	--	--	--	--	--	--	--	--	Q9JHW5	117	2.1e-07	Vesicle-associated membrane protein 7 OS=Rattus norvegicus GN=Vamp7 PE=1 SV=1	--	--	--	--	--	--	--	--	KOG0859	Synaptobrevin/VAMP-like protein
c88391_g1	345	15232475	NP_190998.1	258	9.2e-26	vesicle-associated membrane protein 727 [Arabidopsis thaliana]>gi|145332835|ref|NP_001078283.1| vesicle-associated membrane protein 727 [Arabidopsis thaliana]>gi|27805764|sp|Q9M376.1|VA727_ARATH RecName: Full=Vesicle-associated membrane protein 727; Short=AtVAMP727>gi|6822076|emb|CAB71004.1| synaptobrevin-like protein [Arabidopsis thaliana]>gi|44681344|gb|AAS47612.1| At3g54300 [Arabidopsis thalia…	--	--	--	--	--	K08511	ATVAMP72	vesicle-associated membrane protein 72	http://www.genome.jp/dbget-bin/www_bget?ko:K08511	Q9M376	258	1.29e-26	Vesicle-associated membrane protein 727 OS=Arabidopsis thaliana GN=VAMP727 PE=2 SV=1	--	--	GO:0016192//GO:0006623//GO:0007033	vesicle-mediated transport//protein targeting to vacuole//vacuole organization	--	--	GO:0005768//GO:0031201	endosome//SNARE complex	--	--
c97977_g1	533	545712882	XP_005708745.1	157	3.88e-11	vesicle-associated membrane protein 7 [Galdieria sulphuraria]>gi|452825227|gb|EME32225.1| vesicle-associated membrane protein 7 [Galdieria sulphuraria]	--	--	--	--	--	--	--	--	--	Q9JHW5	119	1.14e-06	Vesicle-associated membrane protein 7 OS=Rattus norvegicus GN=Vamp7 PE=1 SV=1	PF00957//PF05478	Synaptobrevin//Prominin	GO:0016192	vesicle-mediated transport	--	--	GO:0016021	integral component of membrane	KOG0860	Synaptobrevin/VAMP-like protein
c146515_g1	607	545711406	XP_005708009.1	151	6.54e-10	vesicle-associated membrane protein 7 [Galdieria sulphuraria]>gi|452824487|gb|EME31489.1| vesicle-associated membrane protein 7 [Galdieria sulphuraria]	--	--	--	--	--	--	--	--	--	O02495	114	1.45e-06	Synaptobrevin-1 OS=Caenorhabditis elegans GN=snb-1 PE=1 SV=1	PF00957	Synaptobrevin	GO:0016192	vesicle-mediated transport	--	--	GO:0016021	integral component of membrane	KOG0860	Synaptobrevin/VAMP-like protein
c135252_g1	320	545376238	XP_005652222.1	152	4.11e-11	vesicle-associated membrane protein [Coccomyxa subellipsoidea C-169]>gi|384254204|gb|EIE27678.1| vesicle-associated membrane protein [Coccomyxa subellipsoidea C-169]	--	--	--	--	--	--	--	--	--	Q92356	137	2.66e-10	Synaptobrevin homolog 1 OS=Schizosaccharomyces pombe (strain 972 / ATCC 24843) GN=syb1 PE=3 SV=1	PF15050//PF00957//PF10717//PF00517	SCIMP protein//Synaptobrevin//Occlusion-derived virus envelope protein ODV-E18//Retroviral envelope protein	GO:0006810//GO:0016192	transport//vesicle-mediated transport	GO:0005198	structural molecule activity	GO:0019031//GO:0097197//GO:0016021//GO:0016020//GO:0001772	viral envelope//tetraspanin-enriched microdomain//integral component of membrane//membrane//immunological synapse	KOG0859	Synaptobrevin/VAMP-like protein
c166796_g1	234	693500511	CEF97756.1	118	6.38e-07	Vesicle transport protein, SFT2-like [Ostreococcus tauri]	--	--	--	--	--	--	--	--	--	--	--	--	--	PF04178	Got1/Sft2-like family	GO:0016192	vesicle-mediated transport	--	--	--	--	--	--
c247132_g1	204	553193980	XP_005855868.1	176	5.66e-15	vesicle transport protein [Nannochloropsis gaditana CCMP526]>gi|422293193|gb|EKU20493.1| vesicle transport protein [Nannochloropsis gaditana CCMP526]>gi|585108417|gb|EWM26400.1| vesicle transport protein [Nannochloropsis gaditana]	--	--	--	--	--	--	--	--	--	Q5U3Y5	148	4.06e-12	Vesicle transport protein SFT2A OS=Rattus norvegicus GN=Sft2d1 PE=2 SV=1	PF04178	Got1/Sft2-like family	GO:0016192	vesicle-mediated transport	--	--	--	--	KOG2887	Membrane protein involved in ER to Golgi transport
c146295_g1	469	302838253	XP_002950685.1	440	1.01e-47	vesicle coat protein clathrin, heavy chain [Volvox carteri f. nagariensis]>gi|300264234|gb|EFJ48431.1| vesicle coat protein clathrin, heavy chain [Volvox carteri f. nagariensis]	--	--	--	--	--	K04646	CLTC	clathrin heavy chain	http://www.genome.jp/dbget-bin/www_bget?ko:K04646	P53675	453	2.34e-50	Clathrin heavy chain 2 OS=Homo sapiens GN=CLTCL1 PE=1 SV=2	PF00637	Region in Clathrin and VPS	GO:0006886//GO:0006810//GO:0016192	intracellular protein transport//transport//vesicle-mediated transport	--	--	GO:0030118//GO:0012505	clathrin coat//endomembrane system	KOG0985	Vesicle coat protein clathrin, heavy chain
c131219_g1	233	302838253	XP_002950685.1	268	7.26e-26	vesicle coat protein clathrin, heavy chain [Volvox carteri f. nagariensis]>gi|300264234|gb|EFJ48431.1| vesicle coat protein clathrin, heavy chain [Volvox carteri f. nagariensis]	--	--	--	--	--	K04646	CLTC	clathrin heavy chain	http://www.genome.jp/dbget-bin/www_bget?ko:K04646	P22137	282	1.26e-28	Clathrin heavy chain OS=Saccharomyces cerevisiae (strain ATCC 204508 / S288c) GN=CHC1 PE=1 SV=1	PF00637	Region in Clathrin and VPS	GO:0016192//GO:0006886	vesicle-mediated transport//intracellular protein transport	GO:0005198	structural molecule activity	GO:0030132//GO:0030130	clathrin coat of coated pit//clathrin coat of trans-Golgi network vesicle	KOG0985	Vesicle coat protein clathrin, heavy chain
c153083_g1	295	302838253	XP_002950685.1	140	1.01e-08	vesicle coat protein clathrin, heavy chain [Volvox carteri f. nagariensis]>gi|300264234|gb|EFJ48431.1| vesicle coat protein clathrin, heavy chain [Volvox carteri f. nagariensis]	--	--	--	--	--	--	--	--	--	P29742	137	3.32e-09	Clathrin heavy chain OS=Drosophila melanogaster GN=Chc PE=1 SV=1	--	--	--	--	--	--	--	--	KOG0985	Vesicle coat protein clathrin, heavy chain
c165593_g1	324	299469920	CBN76774.1	135	5.24e-08	Vesicle coat complex COPII, subunit SEC31 [Ectocarpus siliculosus]	--	--	--	--	--	--	--	--	--	Q55CT5	165	1.27e-12	Protein transport protein SEC31 OS=Dictyostelium discoideum GN=sec31 PE=3 SV=1	--	--	--	--	--	--	--	--	--	--
c54384_g1	704	299470215	CBN79519.1	465	5.75e-51	Vesicle coat complex COPII, subunit SEC23 [Ectocarpus siliculosus]	--	--	--	--	--	K14006	SEC23	protein transport protein SEC23	http://www.genome.jp/dbget-bin/www_bget?ko:K14006	Q7SZE5	455	1.98e-50	Protein transport protein Sec23A OS=Danio rerio GN=sec23a PE=2 SV=1	PF04815	Sec23/Sec24 helical domain	GO:0006886//GO:0006888	intracellular protein transport//ER to Golgi vesicle-mediated transport	--	--	GO:0030127	COPII vesicle coat	KOG1986	Vesicle coat complex COPII, subunit SEC23
c40830_g1	342	546320795	XP_005717382.1	177	2.2e-13	vesicle coat complex COPII, subunit Sec23 [Chondrus crispus]>gi|507113915|emb|CDF37511.1| vesicle coat complex COPII, subunit Sec23 [Chondrus crispus]	--	--	--	--	--	K14006	SEC23	protein transport protein SEC23	http://www.genome.jp/dbget-bin/www_bget?ko:K14006	A2Q8L1	199	3.42e-17	Protein transport protein sec23 OS=Aspergillus niger (strain CBS 513.88 / FGSC A1513) GN=sec23 PE=3 SV=1	--	--	--	--	--	--	--	--	KOG1986	Vesicle coat complex COPII, subunit SEC23
c158718_g1	262	546320795	XP_005717382.1	287	1.06e-28	vesicle coat complex COPII, subunit Sec23 [Chondrus crispus]>gi|507113915|emb|CDF37511.1| vesicle coat complex COPII, subunit Sec23 [Chondrus crispus]	--	--	--	--	--	K14006	SEC23	protein transport protein SEC23	http://www.genome.jp/dbget-bin/www_bget?ko:K14006	Q4PE39	385	5.16e-43	Protein transport protein SEC23 OS=Ustilago maydis (strain 521 / FGSC 9021) GN=SEC23 PE=3 SV=1	PF04815	Sec23/Sec24 helical domain	GO:0006886//GO:0006888	intracellular protein transport//ER to Golgi vesicle-mediated transport	--	--	GO:0030127	COPII vesicle coat	KOG1986	Vesicle coat complex COPII, subunit SEC23
c159574_g1	205	308807897	XP_003081259.1	160	3.03e-12	Vesicle coat complex COPII, subunit SEC23 (ISS), partial [Ostreococcus tauri]	--	--	--	--	--	K14006	SEC23	protein transport protein SEC23	http://www.genome.jp/dbget-bin/www_bget?ko:K14006	Q7SZE5	195	2.43e-17	Protein transport protein Sec23A OS=Danio rerio GN=sec23a PE=2 SV=1	--	--	--	--	--	--	--	--	KOG1986	Vesicle coat complex COPII, subunit SEC23
c144596_g1	276	695407754	XP_009524464.1	270	2.99e-26	vesicle coat complex COPII subunit SEC23 [Phytophthora sojae]>gi|348681931|gb|EGZ21747.1| vesicle coat complex COPII subunit SEC23 [Phytophthora sojae]	--	--	--	--	--	K14006	SEC23	protein transport protein SEC23	http://www.genome.jp/dbget-bin/www_bget?ko:K14006	Q54T59	295	1.7e-30	Protein transport protein SEC23 OS=Dictyostelium discoideum GN=sec23 PE=3 SV=2	PF04811	Sec23/Sec24 trunk domain	GO:0006888//GO:0006886//GO:0006810	ER to Golgi vesicle-mediated transport//intracellular protein transport//transport	--	--	GO:0030127	COPII vesicle coat	KOG1986	Vesicle coat complex COPII, subunit SEC23
c99917_g1	1586	695407754	XP_009524464.1	1286	2.49e-166	vesicle coat complex COPII subunit SEC23 [Phytophthora sojae]>gi|348681931|gb|EGZ21747.1| vesicle coat complex COPII subunit SEC23 [Phytophthora sojae]	--	--	--	--	--	K14006	SEC23	protein transport protein SEC23	http://www.genome.jp/dbget-bin/www_bget?ko:K14006	Q05AS9	1325	5.07e-173	Protein transport protein Sec23A OS=Xenopus tropicalis GN=sec23a PE=2 SV=1	PF04811//PF04815	Sec23/Sec24 trunk domain//Sec23/Sec24 helical domain	GO:0006886//GO:0006810//GO:0006888	intracellular protein transport//transport//ER to Golgi vesicle-mediated transport	--	--	GO:0030127	COPII vesicle coat	KOG1986	Vesicle coat complex COPII, subunit SEC23
c251166_g1	239	299472108	CBN77093.1	158	3.04e-11	Vesicle coat complex COPI, alpha subunit [Ectocarpus siliculosus]	--	--	--	--	--	--	--	--	--	Q9SJT9	129	2.47e-08	Coatomer subunit alpha-2 OS=Arabidopsis thaliana GN=At2g21390 PE=2 SV=1	PF04053	Coatomer WD associated region	GO:0006886//GO:0016192	intracellular protein transport//vesicle-mediated transport	GO:0005198	structural molecule activity	GO:0030117	membrane coat	KOG0292	Vesicle coat complex COPI, alpha subunit
c127237_g1	252	255086793	XP_002509363.1	181	2.61e-14	vesicle coat complex AP-1/AP-2/AP-4, beta subunit [Micromonas sp. RCC299]>gi|226524641|gb|ACO70621.1| vesicle coat complex AP-1/AP-2/AP-4, beta subunit [Micromonas sp. RCC299]	--	--	--	--	--	K12397	AP3B	AP-3 complex subunit beta	http://www.genome.jp/dbget-bin/www_bget?ko:K12397	Q13367	193	1.1e-16	AP-3 complex subunit beta-2 OS=Homo sapiens GN=AP3B2 PE=1 SV=2	PF01602	Adaptin N terminal region	GO:0006810//GO:0006886//GO:0016192	transport//intracellular protein transport//vesicle-mediated transport	--	--	GO:0030117	membrane coat	KOG1060	Vesicle coat complex AP-3, beta subunit
c221977_g1	236	258649707	ACV86635.1	138	3.33e-10	vernalization protein, partial [Triticum aestivum]	--	--	--	--	--	--	--	--	--	Q38876	137	3.22e-10	Agamous-like MADS-box protein AGL8 OS=Arabidopsis thaliana GN=AGL8 PE=1 SV=1	PF00319	SRF-type transcription factor (DNA-binding and dimerisation domain)	--	--	GO:0046983//GO:0003677	protein dimerization activity//DNA binding	--	--	KOG0014	MADS box transcription factor
c159254_g1	320	612392479	XP_007511760.1	141	6.97e-09	VCBS [Bathycoccus prasinos]>gi|412988545|emb|CCO17881.1| VCBS [Bathycoccus prasinos]	--	--	--	--	--	--	--	--	--	--	--	--	--	--	--	--	--	--	--	--	--	--	--
c239640_g1	239	612392479	XP_007511760.1	128	1.78e-07	VCBS [Bathycoccus prasinos]>gi|412988545|emb|CCO17881.1| VCBS [Bathycoccus prasinos]	--	--	--	--	--	--	--	--	--	--	--	--	--	--	--	--	--	--	--	--	--	--	--
c90253_g1	240	38640797	AAR26002.1	113	3.12e-06	V-ATPase subunit c'' proteolipid [Xerophyta viscosa]	--	--	--	--	--	K03661	ATPeV0B, ATP6F	V-type H+transporting ATPase 21kDa proteolipid subunit	http://www.genome.jp/dbget-bin/www_bget?ko:K03661	P23968	173	3.36e-15	V-type proton ATPase subunit c'' OS=Saccharomyces cerevisiae (strain ATCC 204508 / S288c) GN=VMA16 PE=1 SV=1	PF00137	ATP synthase subunit C	GO:0015991//GO:0015992	ATP hydrolysis coupled proton transport//proton transport	GO:0015078	hydrogen ion transmembrane transporter activity	GO:0033177	proton-transporting two-sector ATPase complex, proton-transporting domain	KOG0233	Vacuolar H+ATPase V0 sector, subunit c''
c212876_g1	321	731185903	AIZ49540.1	131	1.78e-07	V-ATPase subunit A3 [Eriobotrya japonica]	--	--	--	--	--	--	--	--	--	--	--	--	--	PF01496	V-type ATPase 116kDa subunit family	GO:0015991//GO:0015992	ATP hydrolysis coupled proton transport//proton transport	GO:0015078	hydrogen ion transmembrane transporter activity	GO:0033179	proton-transporting V-type ATPase, V0 domain	KOG2189	Vacuolar H+ATPase V0 sector, subunit a
c136992_g1	348	159486617	XP_001701335.1	148	1.49e-09	variable flagella protein 1 [Chlamydomonas reinhardtii]>gi|5814346|gb|AAD52203.1|AF154916_1 variable flagellar number protein [Chlamydomonas reinhardtii]>gi|158271818|gb|EDO97630.1| variable flagella protein 1 [Chlamydomonas reinhardtii]	--	--	--	--	--	--	--	--	--	O74473	183	6.21e-15	Septation initiation network scaffold protein cdc11 OS=Schizosaccharomyces pombe (strain 972 / ATCC 24843) GN=cdc11 PE=1 SV=1	PF00560	Leucine Rich Repeat	--	--	GO:0005515	protein binding	--	--	KOG0531	Protein phosphatase 1, regulatory subunit, and related proteins
c66096_g1	350	226499790	NP_001148985.1	258	5.8e-26	VAMP-like protein YKT62 [Zea mays]>gi|224034773|gb|ACN36462.1| unknown [Zea mays]	--	--	--	--	--	K08516	YKT6	synaptobrevin homolog YKT6	http://www.genome.jp/dbget-bin/www_bget?ko:K08516	Q9ZRD6	234	2.21e-23	VAMP-like protein YKT61 OS=Arabidopsis thaliana GN=YKT61 PE=2 SV=1	PF04961//PF00957	Formiminotransferase-cyclodeaminase//Synaptobrevin	GO:0006810//GO:0016192//GO:0044237	transport//vesicle-mediated transport//cellular metabolic process	GO:0003824	catalytic activity	GO:0016021//GO:0016020	integral component of membrane//membrane	KOG0861	SNARE protein YKT6, synaptobrevin/VAMP syperfamily
c122372_g1	275	761970177	KIZ01023.1	160	1.84e-12	VAMP-like protein YKT61 [Monoraphidium neglectum]	--	--	--	--	--	--	--	--	--	Q6BSL0	151	3.96e-12	Synaptobrevin homolog YKT6 OS=Debaryomyces hansenii (strain ATCC 36239 / CBS 767 / JCM 1990 / NBRC 0083 / IGC 2968) GN=YKT6 PE=3 SV=1	--	--	--	--	--	--	--	--	KOG0861	SNARE protein YKT6, synaptobrevin/VAMP syperfamily
c155429_g1	259	761970177	KIZ01023.1	158	2.64e-12	VAMP-like protein YKT61 [Monoraphidium neglectum]	--	--	--	--	--	--	--	--	--	--	--	--	--	PF02135	TAZ zinc finger	GO:0006355//GO:0042967	regulation of transcription, DNA-templated//acyl-carrier-protein biosynthetic process	GO:0003712//GO:0004402//GO:0008270	transcription cofactor activity//histone acetyltransferase activity//zinc ion binding	GO:0005667//GO:0005634//GO:0000123	transcription factor complex//nucleus//histone acetyltransferase complex	KOG0861	SNARE protein YKT6, synaptobrevin/VAMP syperfamily
c247953_g1	417	760449753	XP_011401945.1	167	7.72e-13	VAMP-like protein YKT61 [Auxenochlorella protothecoides]>gi|675356456|gb|KFM28896.1| VAMP-like protein YKT61 [Auxenochlorella protothecoides]	--	--	--	--	--	--	--	--	--	Q6C537	120	2.33e-07	Synaptobrevin homolog YKT6 OS=Yarrowia lipolytica (strain CLIB 122 / E 150) GN=YKT6 PE=3 SV=1	--	--	--	--	--	--	--	--	KOG0861	SNARE protein YKT6, synaptobrevin/VAMP syperfamily
c207366_g1	210	546302755	XP_005711800.1	132	7.79e-09	VAMP7a [Chondrus crispus]>gi|507108135|emb|CDF32135.1| VAMP7a [Chondrus crispus]	--	--	--	--	--	--	--	--	--	Q54GB3	146	4.21e-12	Synaptobrevin-B OS=Dictyostelium discoideum GN=sybB PE=3 SV=1	PF00957//PF08136	Synaptobrevin//30S ribosomal protein subunit S22 family	GO:0042254//GO:0016192//GO:0006412	ribosome biogenesis//vesicle-mediated transport//translation	GO:0003735	structural constituent of ribosome	GO:0005840//GO:0016021	ribosome//integral component of membrane	KOG0860	Synaptobrevin/VAMP-like protein
c101962_g1	1123	226498084	NP_001146876.1	946	2.6e-125	VAMP protein SEC22 [Zea mays]>gi|78214840|gb|ABB36603.1| hairpin-induced 1-like protein NHL18A [Brassica napus]>gi|195604574|gb|ACG24117.1| VAMP protein SEC22 [Zea mays]>gi|674846086|emb|CDY72430.1| BnaAnng41110D [Brassica napus]	--	--	--	--	--	--	--	--	--	Q9SJ52	174	3.87e-13	Protein YLS9 OS=Arabidopsis thaliana GN=YLS9 PE=2 SV=1	--	--	--	--	--	--	--	--	--	--
c203803_g1	228	224011401	XP_002295475.1	275	5.51e-27	valyl-tRNA synthetase [Thalassiosira pseudonana CCMP1335]>gi|209583506|gb|ACI64192.1| valyl-tRNA synthetase [Thalassiosira pseudonana CCMP1335]	--	--	--	--	--	K01873	VARS, valS	valyl-tRNA synthetase	http://www.genome.jp/dbget-bin/www_bget?ko:K01873	Q9Z1Q9	261	5.75e-26	Valine--tRNA ligase OS=Mus musculus GN=Vars PE=2 SV=1	--	--	GO:0009098//GO:0006438//GO:0009099//GO:0006450//GO:0009097	leucine biosynthetic process//valyl-tRNA aminoacylation//valine biosynthetic process//regulation of translational fidelity//isoleucine biosynthetic process	GO:0005524//GO:0004832//GO:0002161	ATP binding//valine-tRNA ligase activity//aminoacyl-tRNA editing activity	GO:0005737	cytoplasm	KOG0432	Valyl-tRNA synthetase
c130292_g1	271	813127016	XP_012197210.1	362	1.78e-38	valyl-tRNA synthetase [Saprolegnia parasitica CBS 223.65]>gi|641538186|gb|KDO32020.1| valyl-tRNA synthetase [Saprolegnia parasitica CBS 223.65]	--	--	--	--	--	K01873	VARS, valS	valyl-tRNA synthetase	http://www.genome.jp/dbget-bin/www_bget?ko:K01873	P26640	363	2.09e-39	Valine--tRNA ligase OS=Homo sapiens GN=VARS PE=1 SV=4	PF00133//PF00750//PF09334	tRNA synthetases class I (I, L, M and V)//tRNA synthetases class I (R)//tRNA synthetases class I (M)	GO:0006420//GO:0006560//GO:0006525//GO:0006418	arginyl-tRNA aminoacylation//proline metabolic process//arginine metabolic process//tRNA aminoacylation for protein translation	GO:0004814//GO:0000166//GO:0005524//GO:0004812	arginine-tRNA ligase activity//nucleotide binding//ATP binding//aminoacyl-tRNA ligase activity	--	--	KOG0432	Valyl-tRNA synthetase
c75616_g1	855	813156242	XP_012201470.1	170	2.58e-11	valyl-tRNA synthetase [Saprolegnia parasitica CBS 223.65]>gi|641533857|gb|KDO27823.1| valyl-tRNA synthetase [Saprolegnia parasitica CBS 223.65]	--	--	--	--	--	K01873	VARS, valS	valyl-tRNA synthetase	http://www.genome.jp/dbget-bin/www_bget?ko:K01873	Q6MG21	146	5.25e-09	Valine--tRNA ligase, mitochondrial OS=Rattus norvegicus GN=Vars2 PE=3 SV=1	PF09334//PF00133	tRNA synthetases class I (M)//tRNA synthetases class I (I, L, M and V)	GO:0006418	tRNA aminoacylation for protein translation	GO:0000166//GO:0004812//GO:0005524	nucleotide binding//aminoacyl-tRNA ligase activity//ATP binding	--	--	KOG0432	Valyl-tRNA synthetase
c80915_g1	800	301120103	XP_002907779.1	155	1.8e-09	valyl-tRNA synthetase [Phytophthora infestans T30-4]>gi|262106291|gb|EEY64343.1| valyl-tRNA synthetase [Phytophthora infestans T30-4]	--	--	--	--	--	--	--	--	--	P49696	133	1.42e-07	Valine--tRNA ligase OS=Takifugu rubripes GN=vars PE=3 SV=1	PF07464//PF05929//PF08264//PF10458	Apolipophorin-III precursor (apoLp-III)//Phage capsid scaffolding protein (GPO) serine peptidase//Anticodon-binding domain of tRNA//Valyl tRNA synthetase tRNA binding arm	GO:0009098//GO:0006438//GO:0009099//GO:0006418//GO:0006869//GO:0019069//GO:0009097	leucine biosynthetic process//valyl-tRNA aminoacylation//valine biosynthetic process//tRNA aminoacylation for protein translation//lipid transport//viral capsid assembly//isoleucine biosynthetic process	GO:0004832//GO:0005524//GO:0008289//GO:0000166	valine-tRNA ligase activity//ATP binding//lipid binding//nucleotide binding	GO:0005737//GO:0005576	cytoplasm//extracellular region	--	--
c31463_g1	1930	301109357	XP_002903759.1	1085	1.17e-132	valyl-tRNA synthetase [Phytophthora infestans T30-4]>gi|262096762|gb|EEY54814.1| valyl-tRNA synthetase [Phytophthora infestans T30-4]	--	--	--	--	--	K01873	VARS, valS	valyl-tRNA synthetase	http://www.genome.jp/dbget-bin/www_bget?ko:K01873	P93736	944	6.69e-112	Valine--tRNA ligase, mitochondrial 1 OS=Arabidopsis thaliana GN=TWN2 PE=2 SV=2	PF10458//PF01921//PF00579//PF09334//PF00133//PF08264	Valyl tRNA synthetase tRNA binding arm//tRNA synthetases class I (K)//tRNA synthetases class I (W and Y)//tRNA synthetases class I (M)//tRNA synthetases class I (I, L, M and V)//Anticodon-binding domain of tRNA	GO:0006430//GO:0009097//GO:0009085//GO:0009099//GO:0006418//GO:0006412//GO:0009098//GO:0006438	lysyl-tRNA aminoacylation//isoleucine biosynthetic process//lysine biosynthetic process//valine biosynthetic process//tRNA aminoacylation for protein translation//translation//leucine biosynthetic process//valyl-tRNA aminoacylation	GO:0000166//GO:0003824//GO:0004812//GO:0004824//GO:0004832//GO:0005524	nucleotide binding//catalytic activity//aminoacyl-tRNA ligase activity//lysine-tRNA ligase activity//valine-tRNA ligase activity//ATP binding	GO:0005737	cytoplasm	KOG0432	Valyl-tRNA synthetase
c73715_g1	522	545712485	XP_005708547.1	575	3.83e-66	valyl-tRNA synthetase [Galdieria sulphuraria]>gi|452825028|gb|EME32027.1| valyl-tRNA synthetase [Galdieria sulphuraria]	--	--	--	--	--	K01873	VARS, valS	valyl-tRNA synthetase	http://www.genome.jp/dbget-bin/www_bget?ko:K01873	Q04462	540	5.11e-62	Valine--tRNA ligase OS=Rattus norvegicus GN=Vars PE=2 SV=2	PF00133//PF09334	tRNA synthetases class I (I, L, M and V)//tRNA synthetases class I (M)	GO:0006418	tRNA aminoacylation for protein translation	GO:0000166//GO:0004812//GO:0005524	nucleotide binding//aminoacyl-tRNA ligase activity//ATP binding	--	--	KOG0432	Valyl-tRNA synthetase
c53194_g1	631	545712485	XP_005708547.1	709	4.38e-84	valyl-tRNA synthetase [Galdieria sulphuraria]>gi|452825028|gb|EME32027.1| valyl-tRNA synthetase [Galdieria sulphuraria]	--	--	--	--	--	K01873	VARS, valS	valyl-tRNA synthetase	http://www.genome.jp/dbget-bin/www_bget?ko:K01873	Q9U1Q4	713	1.06e-85	Valine--tRNA ligase OS=Caenorhabditis elegans GN=vrs-2 PE=1 SV=1	PF09334//PF00133	tRNA synthetases class I (M)//tRNA synthetases class I (I, L, M and V)	GO:0006418	tRNA aminoacylation for protein translation	GO:0005524//GO:0000166//GO:0004812	ATP binding//nucleotide binding//aminoacyl-tRNA ligase activity	--	--	KOG0432	Valyl-tRNA synthetase
c224552_g1	724	612391184	XP_007511113.1	556	1.28e-62	valyl-tRNA synthetase [Bathycoccus prasinos]>gi|424513089|emb|CCO66673.1| valyl-tRNA synthetase [Bathycoccus prasinos]	--	--	--	--	--	K01873	VARS, valS	valyl-tRNA synthetase	http://www.genome.jp/dbget-bin/www_bget?ko:K01873	P93736	505	5.43e-59	Valine--tRNA ligase, mitochondrial 1 OS=Arabidopsis thaliana GN=TWN2 PE=2 SV=2	PF13603//PF00133	Leucyl-tRNA synthetase, Domain 2//tRNA synthetases class I (I, L, M and V)	GO:0006418	tRNA aminoacylation for protein translation	GO:0000166//GO:0004812//GO:0002161//GO:0005524	nucleotide binding//aminoacyl-tRNA ligase activity//aminoacyl-tRNA editing activity//ATP binding	--	--	KOG0432	Valyl-tRNA synthetase
c172143_g1	438	375267620	CCD28260.1	301	1.97e-31	valyl/Leucyl/Isoleucyl-tRNA synthetase, partial [Plasmopara viticola]	--	--	--	--	--	--	--	--	--	P93736	208	7.5e-18	Valine--tRNA ligase, mitochondrial 1 OS=Arabidopsis thaliana GN=TWN2 PE=2 SV=2	PF08264	Anticodon-binding domain of tRNA	GO:0006418	tRNA aminoacylation for protein translation	GO:0000166	nucleotide binding	--	--	KOG0432	Valyl-tRNA synthetase
c161015_g1	220	544215637	XP_005537964.1	298	3.3e-30	valine--tRNA ligase, cytoplasmic [Cyanidioschyzon merolae strain 10D]>gi|449018526|dbj|BAM81928.1| valine--tRNA ligase, cytoplasmic [Cyanidioschyzon merolae strain 10D]	--	--	--	--	--	K01873	VARS, valS	valyl-tRNA synthetase	http://www.genome.jp/dbget-bin/www_bget?ko:K01873	Q04462	272	1.92e-27	Valine--tRNA ligase OS=Rattus norvegicus GN=Vars PE=2 SV=2	PF01921//PF00133//PF09334	tRNA synthetases class I (K)//tRNA synthetases class I (I, L, M and V)//tRNA synthetases class I (M)	GO:0006430//GO:0009085//GO:0006418	lysyl-tRNA aminoacylation//lysine biosynthetic process//tRNA aminoacylation for protein translation	GO:0000166//GO:0004824//GO:0004812//GO:0005524	nucleotide binding//lysine-tRNA ligase activity//aminoacyl-tRNA ligase activity//ATP binding	GO:0005737	cytoplasm	KOG0432	Valyl-tRNA synthetase
c131099_g1	204	544215637	XP_005537964.1	268	3.55e-26	valine--tRNA ligase, cytoplasmic [Cyanidioschyzon merolae strain 10D]>gi|449018526|dbj|BAM81928.1| valine--tRNA ligase, cytoplasmic [Cyanidioschyzon merolae strain 10D]	--	--	--	--	--	K01873	VARS, valS	valyl-tRNA synthetase	http://www.genome.jp/dbget-bin/www_bget?ko:K01873	Q54I78	221	1.06e-20	Probable valine--tRNA ligase, mitochondrial OS=Dictyostelium discoideum GN=valS2 PE=3 SV=2	PF00133//PF09334	tRNA synthetases class I (I, L, M and V)//tRNA synthetases class I (M)	GO:0006418	tRNA aminoacylation for protein translation	GO:0000166//GO:0004812//GO:0005524	nucleotide binding//aminoacyl-tRNA ligase activity//ATP binding	--	--	KOG0432	Valyl-tRNA synthetase
c130864_g1	528	570943823	ETP09080.1	417	1.28e-44	valine-tRNA ligase [Phytophthora parasitica CJ01A1]	--	--	--	--	--	K01873	VARS, valS	valyl-tRNA synthetase	http://www.genome.jp/dbget-bin/www_bget?ko:K01873	Q86KU2	493	7.63e-56	Probable valine--tRNA ligase, cytoplasmic OS=Dictyostelium discoideum GN=valS1 PE=3 SV=1	PF08264	Anticodon-binding domain of tRNA	GO:0006418	tRNA aminoacylation for protein translation	GO:0000166	nucleotide binding	--	--	KOG0432	Valyl-tRNA synthetase
c156914_g1	274	673019992	XP_008863957.1	201	8.38e-17	valine-tRNA ligase [Aphanomyces invadans]>gi|574480871|gb|ETW07864.1| valine-tRNA ligase [Aphanomyces invadans]	--	--	--	--	--	K01873	VARS, valS	valyl-tRNA synthetase	http://www.genome.jp/dbget-bin/www_bget?ko:K01873	P26640	193	1.49e-16	Valine--tRNA ligase OS=Homo sapiens GN=VARS PE=1 SV=4	PF08264	Anticodon-binding domain of tRNA	GO:0006418	tRNA aminoacylation for protein translation	GO:0000166	nucleotide binding	--	--	KOG0432	Valyl-tRNA synthetase
c214547_g1	309	673051023	XP_008879472.1	311	2.35e-31	valine-tRNA ligase [Aphanomyces invadans]>gi|574464791|gb|ETV91835.1| valine-tRNA ligase [Aphanomyces invadans]	--	--	--	--	--	K01873	VARS, valS	valyl-tRNA synthetase	http://www.genome.jp/dbget-bin/www_bget?ko:K01873	Q9Z1Q9	325	4.29e-34	Valine--tRNA ligase OS=Mus musculus GN=Vars PE=2 SV=1	PF09334//PF00133	tRNA synthetases class I (M)//tRNA synthetases class I (I, L, M and V)	GO:0006418	tRNA aminoacylation for protein translation	GO:0005524//GO:0000166//GO:0004812	ATP binding//nucleotide binding//aminoacyl-tRNA ligase activity	--	--	KOG0432	Valyl-tRNA synthetase
c199976_g1	228	298714790	CBJ25689.1	327	3.77e-34	vacuolar-type H-translocating inorganic pyrophosphatase [Ectocarpus siliculosus]	--	--	--	--	--	K01507	ppa	inorganic pyrophosphatase	http://www.genome.jp/dbget-bin/www_bget?ko:K01507	Q56ZN6	271	1.64e-27	Pyrophosphate-energized membrane proton pump 2 OS=Arabidopsis thaliana GN=AVPL1 PE=1 SV=2	PF03030	Inorganic H pyrophosphatase	GO:0006119//GO:0015992	oxidative phosphorylation//proton transport	GO:0009678//GO:0004427	hydrogen-translocating pyrophosphatase activity//inorganic diphosphatase activity	GO:0016020	membrane	--	--
c58613_g1	278	545364284	XP_005647206.1	196	2.78e-16	vacuolar-type H-pyrophosphatase [Coccomyxa subellipsoidea C-169]>gi|384249180|gb|EIE22662.1| vacuolar-type H-pyrophosphatase [Coccomyxa subellipsoidea C-169]	--	--	--	--	--	K01507	ppa	inorganic pyrophosphatase	http://www.genome.jp/dbget-bin/www_bget?ko:K01507	P31414	165	6.02e-13	Pyrophosphate-energized vacuolar membrane proton pump 1 OS=Arabidopsis thaliana GN=AVP1 PE=1 SV=1	PF03030	Inorganic H pyrophosphatase	GO:0015992//GO:0006119//GO:0006810	proton transport//oxidative phosphorylation//transport	GO:0004427//GO:0009678	inorganic diphosphatase activity//hydrogen-translocating pyrophosphatase activity	GO:0016020	membrane	--	--
c67060_g1	286	545364284	XP_005647206.1	138	1.47e-08	vacuolar-type H-pyrophosphatase [Coccomyxa subellipsoidea C-169]>gi|384249180|gb|EIE22662.1| vacuolar-type H-pyrophosphatase [Coccomyxa subellipsoidea C-169]	--	--	--	--	--	--	--	--	--	--	--	--	--	PF03030	Inorganic H pyrophosphatase	GO:0006119//GO:0015992	oxidative phosphorylation//proton transport	GO:0009678//GO:0004427	hydrogen-translocating pyrophosphatase activity//inorganic diphosphatase activity	GO:0016020	membrane	--	--
c215022_g1	345	62321641	BAD95251.1	535	1.94e-66	vacuolar-type H+ATPase subunit B2 [Arabidopsis thaliana]	--	--	--	--	--	K02147	ATPeV1B, ATP6B	V-type H+transporting ATPase subunit B	http://www.genome.jp/dbget-bin/www_bget?ko:K02147	P16140	554	1.37e-67	V-type proton ATPase subunit B OS=Saccharomyces cerevisiae (strain ATCC 204508 / S288c) GN=VMA2 PE=1 SV=2	PF00006	ATP synthase alpha/beta family, nucleotide-binding domain	--	--	GO:0005524	ATP binding	--	--	KOG1351	Vacuolar H+ATPase V1 sector, subunit B
c216436_g1	625	62321641	BAD95251.1	997	1.02e-134	vacuolar-type H+ATPase subunit B2 [Arabidopsis thaliana]	--	--	--	--	--	K02147	ATPeV1B, ATP6B	V-type H+transporting ATPase subunit B	http://www.genome.jp/dbget-bin/www_bget?ko:K02147	Q43433	995	1.24e-133	V-type proton ATPase subunit B 2 (Fragment) OS=Gossypium hirsutum PE=2 SV=1	PF00006	ATP synthase alpha/beta family, nucleotide-binding domain	--	--	GO:0005524	ATP binding	--	--	KOG1351	Vacuolar H+ATPase V1 sector, subunit B
c79422_g1	254	62321641	BAD95251.1	426	1.07e-50	vacuolar-type H+ATPase subunit B2 [Arabidopsis thaliana]	--	--	--	--	--	K02147	ATPeV1B, ATP6B	V-type H+transporting ATPase subunit B	http://www.genome.jp/dbget-bin/www_bget?ko:K02147	Q38681	430	2.84e-50	V-type proton ATPase subunit B 1 OS=Acetabularia acetabulum PE=2 SV=1	PF00006	ATP synthase alpha/beta family, nucleotide-binding domain	--	--	GO:0005524	ATP binding	--	--	KOG1351	Vacuolar H+ATPase V1 sector, subunit B
c129673_g1	319	62321641	BAD95251.1	544	4.76e-68	vacuolar-type H+ATPase subunit B2 [Arabidopsis thaliana]	--	--	--	--	--	K02147	ATPeV1B, ATP6B	V-type H+transporting ATPase subunit B	http://www.genome.jp/dbget-bin/www_bget?ko:K02147	P49712	552	4.83e-68	V-type proton ATPase subunit B OS=Gallus gallus GN=ATP6V1B PE=3 SV=1	PF00006	ATP synthase alpha/beta family, nucleotide-binding domain	--	--	GO:0005524	ATP binding	--	--	KOG1351	Vacuolar H+ATPase V1 sector, subunit B
c59707_g1	531	62321049	BAD94121.1	590	4.38e-73	vacuolar-type H+ATPase subunit A [Arabidopsis thaliana]	--	--	--	--	--	K02145	ATPeV1A, ATP6A	V-type H+transporting ATPase subunit A	http://www.genome.jp/dbget-bin/www_bget?ko:K02145	P48414	593	1.07e-71	V-type proton ATPase catalytic subunit A OS=Cyanidium caldarium PE=3 SV=1	PF00306//PF00006//PF05563	ATP synthase alpha/beta chain, C terminal domain//ATP synthase alpha/beta family, nucleotide-binding domain//Salmonella plasmid virulence protein SpvD	GO:0015991//GO:0009405	ATP hydrolysis coupled proton transport//pathogenesis	GO:0016820//GO:0005524	hydrolase activity, acting on acid anhydrides, catalyzing transmembrane movement of substances//ATP binding	GO:0033178	proton-transporting two-sector ATPase complex, catalytic domain	KOG1352	Vacuolar H+ATPase V1 sector, subunit A
c100991_g2	293	394987135	AFN42825.1	375	9.27e-42	vacuolar-type H pump pyrophosphatase-like protein, partial [Marsilea vestita]>gi|397194686|gb|AFO37822.1| vacuolar-type H pump pyrophosphatase-like protein, partial [Marsilea vestita]	--	--	--	--	--	K01507	ppa	inorganic pyrophosphatase	http://www.genome.jp/dbget-bin/www_bget?ko:K01507	P31414	364	6.77e-40	Pyrophosphate-energized vacuolar membrane proton pump 1 OS=Arabidopsis thaliana GN=AVP1 PE=1 SV=1	PF03030	Inorganic H pyrophosphatase	GO:0006119//GO:0015992	oxidative phosphorylation//proton transport	GO:0004427//GO:0009678	inorganic diphosphatase activity//hydrogen-translocating pyrophosphatase activity	GO:0016020	membrane	--	--
c179706_g1	238	394987133	AFN42824.1	142	3.02e-10	vacuolar-type H pump pyrophosphatase-like protein, partial [Marsilea vestita]	--	--	--	--	--	--	--	--	--	Q06572	136	2.23e-09	Pyrophosphate-energized vacuolar membrane proton pump OS=Hordeum vulgare PE=2 SV=2	PF03030	Inorganic H pyrophosphatase	GO:0006119//GO:0015992	oxidative phosphorylation//proton transport	GO:0004427//GO:0009678	inorganic diphosphatase activity//hydrogen-translocating pyrophosphatase activity	GO:0016020	membrane	--	--
c21944_g1	316	301122137	XP_002908795.1	172	5.74e-13	vacuolar-sorting receptor, putative [Phytophthora infestans T30-4]>gi|262099557|gb|EEY57609.1| vacuolar-sorting receptor, putative [Phytophthora infestans T30-4]	--	--	--	--	--	--	--	--	--	Q8L7E3	131	2.26e-08	Vacuolar-sorting receptor 7 OS=Arabidopsis thaliana GN=VSR7 PE=2 SV=2	--	--	--	--	--	--	--	--	--	--
c111511_g2	1270	301122137	XP_002908795.1	420	3.9e-43	vacuolar-sorting receptor, putative [Phytophthora infestans T30-4]>gi|262099557|gb|EEY57609.1| vacuolar-sorting receptor, putative [Phytophthora infestans T30-4]	--	--	--	--	--	--	--	--	--	P93484	284	6.1e-26	Vacuolar-sorting receptor 1 OS=Pisum sativum GN=BP80 PE=1 SV=1	--	--	--	--	--	--	--	--	--	--
c96367_g1	515	2293353	BAA21683.1	334	1.05e-36	vacuolar type H+ATPase proteolipid subunit [Acetabularia acetabulum]	--	--	--	--	--	K02155	ATPeV0C, ATP6L	V-type H+transporting ATPase 16kDa proteolipid subunit	http://www.genome.jp/dbget-bin/www_bget?ko:K02155	P59228	317	3.72e-35	V-type proton ATPase subunit c2 OS=Arabidopsis thaliana GN=VHA-c2 PE=2 SV=1	PF00137//PF01102	ATP synthase subunit C//Glycophorin A	GO:0015991//GO:0015992	ATP hydrolysis coupled proton transport//proton transport	GO:0015078	hydrogen ion transmembrane transporter activity	GO:0016021//GO:0033177	integral component of membrane//proton-transporting two-sector ATPase complex, proton-transporting domain	KOG0232	Vacuolar H+ATPase V0 sector, subunits c/c'
c68537_g1	253	2293351	BAA21682.1	253	3.77e-26	vacuolar type H+ATPase proteolipid subunit [Acetabularia acetabulum]	--	--	--	--	--	K02155	ATPeV0C, ATP6L	V-type H+transporting ATPase 16kDa proteolipid subunit	http://www.genome.jp/dbget-bin/www_bget?ko:K02155	P31413	228	2.48e-23	V-type proton ATPase 16 kDa proteolipid subunit OS=Neurospora crassa (strain ATCC 24698 / 74-OR23-1A / CBS 708.71 / DSM 1257 / FGSC 987) GN=vma-3 PE=2 SV=1	PF00137	ATP synthase subunit C	GO:0015991//GO:0015992	ATP hydrolysis coupled proton transport//proton transport	GO:0015078	hydrogen ion transmembrane transporter activity	GO:0033177	proton-transporting two-sector ATPase complex, proton-transporting domain	KOG0232	Vacuolar H+ATPase V0 sector, subunits c/c'
c237467_g1	249	2293353	BAA21683.1	257	1.11e-26	vacuolar type H+ATPase proteolipid subunit [Acetabularia acetabulum]	--	--	--	--	--	K02155	ATPeV0C, ATP6L	V-type H+transporting ATPase 16kDa proteolipid subunit	http://www.genome.jp/dbget-bin/www_bget?ko:K02155	Q0IUB5	242	1.96e-25	V-type proton ATPase 16 kDa proteolipid subunit OS=Oryza sativa subsp. japonica GN=VATP-P1 PE=2 SV=1	PF01102//PF00137	Glycophorin A//ATP synthase subunit C	GO:0015992//GO:0015991	proton transport//ATP hydrolysis coupled proton transport	GO:0015078	hydrogen ion transmembrane transporter activity	GO:0016021//GO:0033177	integral component of membrane//proton-transporting two-sector ATPase complex, proton-transporting domain	KOG0232	Vacuolar H+ATPase V0 sector, subunits c/c'
c58436_g1	338	302148438	BAJ14098.1	392	1.73e-46	vacuolar type ATPase subunit A [Fagopyrum esculentum]	--	--	--	--	--	K02145	ATPeV1A, ATP6A	V-type H+transporting ATPase subunit A	http://www.genome.jp/dbget-bin/www_bget?ko:K02145	P54647	435	6.04e-50	V-type proton ATPase catalytic subunit A OS=Dictyostelium discoideum GN=vatA PE=1 SV=2	PF00306	ATP synthase alpha/beta chain, C terminal domain	GO:0015991	ATP hydrolysis coupled proton transport	GO:0016820	hydrolase activity, acting on acid anhydrides, catalyzing transmembrane movement of substances	GO:0033178	proton-transporting two-sector ATPase complex, catalytic domain	KOG1352	Vacuolar H+ATPase V1 sector, subunit A
c7798_g1	739	159465465	XP_001690943.1	160	1.09e-11	vacuolar trafficking protein [Chlamydomonas reinhardtii]>gi|158279629|gb|EDP05389.1| vacuolar trafficking protein [Chlamydomonas reinhardtii]	--	--	--	--	--	--	--	--	--	Q9UUH1	193	6.29e-17	Vacuolar protein sorting-associated protein 55 OS=Schizosaccharomyces pombe (strain 972 / ATCC 24843) GN=vps55 PE=3 SV=2	PF00304//PF05297	Gamma-thionin family//Herpesvirus latent membrane protein 1 (LMP1)	GO:0019087//GO:0006952	transformation of host cell by virus//defense response	--	--	GO:0016021	integral component of membrane	KOG2174	Leptin receptor gene-related protein
c217079_g1	201	159465465	XP_001690943.1	116	6.15e-07	vacuolar trafficking protein [Chlamydomonas reinhardtii]>gi|158279629|gb|EDP05389.1| vacuolar trafficking protein [Chlamydomonas reinhardtii]	--	--	--	--	--	--	--	--	--	Q54VP1	153	5.56e-13	Vacuolar protein sorting-associated protein 55 homolog OS=Dictyostelium discoideum GN=vps55 PE=3 SV=1	--	--	--	--	--	--	--	--	KOG2174	Leptin receptor gene-related protein
c205711_g1	250	553196196	XP_005856288.1	175	1.59e-13	vacuolar sorting protein 35, partial [Nannochloropsis gaditana CCMP526]>gi|422292766|gb|EKU20068.1| vacuolar sorting protein 35, partial [Nannochloropsis gaditana CCMP526]	--	--	--	--	--	K18468	VPS35	vacuolar protein sorting-associated protein 35	http://www.genome.jp/dbget-bin/www_bget?ko:K18468	Q96QK1	147	9.58e-11	Vacuolar protein sorting-associated protein 35 OS=Homo sapiens GN=VPS35 PE=1 SV=2	PF03635	Vacuolar protein sorting-associated protein 35	GO:0015031//GO:0042147	protein transport//retrograde transport, endosome to Golgi	--	--	GO:0030904	retromer complex	KOG1107	Membrane coat complex Retromer, subunit VPS35
c70366_g1	218	255072003	XP_002499676.1	204	1.43e-17	vacuolar sorting protein 35 [Micromonas sp. RCC299]>gi|226514938|gb|ACO60934.1| vacuolar sorting protein 35 [Micromonas sp. RCC299]	--	--	--	--	--	K18468	VPS35	vacuolar protein sorting-associated protein 35	http://www.genome.jp/dbget-bin/www_bget?ko:K18468	F4I0P8	184	9.69e-16	Vacuolar protein sorting-associated protein 35B OS=Arabidopsis thaliana GN=VPS35B PE=1 SV=1	PF03635	Vacuolar protein sorting-associated protein 35	GO:0042147//GO:0015031	retrograde transport, endosome to Golgi//protein transport	--	--	GO:0030904	retromer complex	KOG1107	Membrane coat complex Retromer, subunit VPS35
c192696_g1	212	551671913	XP_005838713.1	121	6.63e-07	vacuolar sorting protein 23A [Guillardia theta CCMP2712]>gi|428182874|gb|EKX51733.1| vacuolar sorting protein 23A [Guillardia theta CCMP2712]	--	--	--	--	--	--	--	--	--	Q66KB7	128	1.49e-08	Ubiquitin-conjugating enzyme E2 variant 3 OS=Xenopus tropicalis GN=uevld PE=2 SV=1	PF02563//PF00179//PF05743	Polysaccharide biosynthesis/export protein//Ubiquitin-conjugating enzyme//UEV domain	GO:0015031//GO:0006464//GO:0015774	protein transport//cellular protein modification process//polysaccharide transport	GO:0016881//GO:0015159	acid-amino acid ligase activity//polysaccharide transmembrane transporter activity	GO:0016020	membrane	KOG2391	Vacuolar sorting protein/ubiquitin receptor VPS23
c33526_g1	297	125634058	ABN48304.1	378	1.21e-44	vacuolar pyrophosphatase [Cucumis sativus]	--	--	--	--	--	K01507	ppa	inorganic pyrophosphatase	http://www.genome.jp/dbget-bin/www_bget?ko:K01507	Q06572	378	8.9e-42	Pyrophosphate-energized vacuolar membrane proton pump OS=Hordeum vulgare PE=2 SV=2	PF03030	Inorganic H pyrophosphatase	GO:0006119//GO:0015992	oxidative phosphorylation//proton transport	GO:0004427//GO:0009678	inorganic diphosphatase activity//hydrogen-translocating pyrophosphatase activity	GO:0016020	membrane	--	--
c60324_g1	286	116048188	ABJ53282.1	247	2.24e-24	vacuolar proton-pumping PPase [Ligularia fischeri]	--	--	--	--	--	K01507	ppa	inorganic pyrophosphatase	http://www.genome.jp/dbget-bin/www_bget?ko:K01507	P31414	240	5.99e-23	Pyrophosphate-energized vacuolar membrane proton pump 1 OS=Arabidopsis thaliana GN=AVP1 PE=1 SV=1	PF03030	Inorganic H pyrophosphatase	GO:0015992//GO:0006119	proton transport//oxidative phosphorylation	GO:0004427//GO:0009678	inorganic diphosphatase activity//hydrogen-translocating pyrophosphatase activity	GO:0016020	membrane	--	--
c58202_g1	215	551626246	XP_005793199.1	223	2.16e-20	vacuolar proton-ATPase A-subunit [Emiliania huxleyi CCMP1516]>gi|485647670|gb|EOD40770.1| vacuolar proton-ATPase A-subunit [Emiliania huxleyi CCMP1516]	--	--	--	--	--	K02145	ATPeV1A, ATP6A	V-type H+transporting ATPase subunit A	http://www.genome.jp/dbget-bin/www_bget?ko:K02145	P54647	226	1.14e-21	V-type proton ATPase catalytic subunit A OS=Dictyostelium discoideum GN=vatA PE=1 SV=2	--	--	--	--	--	--	--	--	KOG1352	Vacuolar H+ATPase V1 sector, subunit A
c257543_g1	222	551626246	XP_005793199.1	203	1.39e-17	vacuolar proton-ATPase A-subunit [Emiliania huxleyi CCMP1516]>gi|485647670|gb|EOD40770.1| vacuolar proton-ATPase A-subunit [Emiliania huxleyi CCMP1516]	--	--	--	--	--	K02145	ATPeV1A, ATP6A	V-type H+transporting ATPase subunit A	http://www.genome.jp/dbget-bin/www_bget?ko:K02145	P54647	215	5.15e-20	V-type proton ATPase catalytic subunit A OS=Dictyostelium discoideum GN=vatA PE=1 SV=2	PF00306	ATP synthase alpha/beta chain, C terminal domain	GO:0015991	ATP hydrolysis coupled proton transport	GO:0016820	hydrolase activity, acting on acid anhydrides, catalyzing transmembrane movement of substances	GO:0033178	proton-transporting two-sector ATPase complex, catalytic domain	KOG1352	Vacuolar H+ATPase V1 sector, subunit A
c242385_g1	256	551626246	XP_005793199.1	269	2.26e-26	vacuolar proton-ATPase A-subunit [Emiliania huxleyi CCMP1516]>gi|485647670|gb|EOD40770.1| vacuolar proton-ATPase A-subunit [Emiliania huxleyi CCMP1516]	--	--	--	--	--	K02145	ATPeV1A, ATP6A	V-type H+transporting ATPase subunit A	http://www.genome.jp/dbget-bin/www_bget?ko:K02145	P54647	268	3.68e-27	V-type proton ATPase catalytic subunit A OS=Dictyostelium discoideum GN=vatA PE=1 SV=2	PF02874	ATP synthase alpha/beta family, beta-barrel domain	GO:0015992//GO:0046034	proton transport//ATP metabolic process	--	--	--	--	KOG1352	Vacuolar H+ATPase V1 sector, subunit A
c180629_g1	349	551626246	XP_005793199.1	372	2.25e-40	vacuolar proton-ATPase A-subunit [Emiliania huxleyi CCMP1516]>gi|485647670|gb|EOD40770.1| vacuolar proton-ATPase A-subunit [Emiliania huxleyi CCMP1516]	--	--	--	--	--	K02145	ATPeV1A, ATP6A	V-type H+transporting ATPase subunit A	http://www.genome.jp/dbget-bin/www_bget?ko:K02145	P54647	381	2.12e-42	V-type proton ATPase catalytic subunit A OS=Dictyostelium discoideum GN=vatA PE=1 SV=2	PF00306	ATP synthase alpha/beta chain, C terminal domain	GO:0015991	ATP hydrolysis coupled proton transport	GO:0016820	hydrolase activity, acting on acid anhydrides, catalyzing transmembrane movement of substances	GO:0033178	proton-transporting two-sector ATPase complex, catalytic domain	KOG1352	Vacuolar H+ATPase V1 sector, subunit A
c110208_g1	2111	62147616	CAI72310.1	1084	5.04e-133	vacuolar proton translocating ATPase A subunit, putative [Phytophthora infestans]	--	--	--	--	--	K02154	ATPeV0A, ATP6N	V-type H+transporting ATPase subunit a	http://www.genome.jp/dbget-bin/www_bget?ko:K02154	Q54E04	999	1.14e-121	Vacuolar proton translocating ATPase 100 kDa subunit OS=Dictyostelium discoideum GN=vatM PE=1 SV=2	PF01496	V-type ATPase 116kDa subunit family	GO:0015991//GO:0015992	ATP hydrolysis coupled proton transport//proton transport	GO:0015078	hydrogen ion transmembrane transporter activity	GO:0033179	proton-transporting V-type ATPase, V0 domain	KOG2189	Vacuolar H+ATPase V0 sector, subunit a
c167226_g1	220	159467993	XP_001692167.1	178	4.54e-14	vacuolar proton ATPase subunit A [Chlamydomonas reinhardtii]>gi|158278353|gb|EDP04117.1| vacuolar proton ATPase subunit A [Chlamydomonas reinhardtii]	--	--	--	--	--	K02154	ATPeV0A, ATP6N	V-type H+transporting ATPase subunit a	http://www.genome.jp/dbget-bin/www_bget?ko:K02154	Q8AVM5	191	1.23e-16	V-type proton ATPase 116 kDa subunit a isoform 1 OS=Xenopus laevis GN=atp6v0a1 PE=2 SV=1	PF12137//PF01496	RNA polymerase recycling family C-terminal//V-type ATPase 116kDa subunit family	GO:0015991//GO:0015992	ATP hydrolysis coupled proton transport//proton transport	GO:0015078//GO:0016817	hydrogen ion transmembrane transporter activity//hydrolase activity, acting on acid anhydrides	GO:0005773//GO:0044446//GO:0031090//GO:0033179	vacuole//intracellular organelle part//organelle membrane//proton-transporting V-type ATPase, V0 domain	KOG2189	Vacuolar H+ATPase V0 sector, subunit a
c70803_g1	299	32394614	AAM94005.1	193	5.82e-17	vacuolar proton ATPase 100 kDa subunit [Griffithsia japonica]	--	--	--	--	--	K02154	ATPeV0A, ATP6N	V-type H+transporting ATPase subunit a	http://www.genome.jp/dbget-bin/www_bget?ko:K02154	Q54E04	197	4.11e-17	Vacuolar proton translocating ATPase 100 kDa subunit OS=Dictyostelium discoideum GN=vatM PE=1 SV=2	PF01496	V-type ATPase 116kDa subunit family	GO:0015991//GO:0015992	ATP hydrolysis coupled proton transport//proton transport	GO:0015078	hydrogen ion transmembrane transporter activity	GO:0033179	proton-transporting V-type ATPase, V0 domain	KOG2189	Vacuolar H+ATPase V0 sector, subunit a
c203523_g1	222	657370850	KEH16900.1	232	2.3e-21	vacuolar protein sorting-associated-like protein [Medicago truncatula]	--	--	--	--	--	--	--	--	--	Q55C58	252	7.19e-25	Vacuolar protein sorting-associated protein 16 homolog OS=Dictyostelium discoideum GN=vps16 PE=3 SV=2	PF04841	Vps16, N-terminal region	GO:0006886	intracellular protein transport	--	--	GO:0005737	cytoplasm	KOG2280	Vacuolar assembly/sorting protein VPS16
c94740_g1	2720	357441295	XP_003590925.1	1163	8.3e-144	Vacuolar protein sorting-associated protein-like protein [Medicago truncatula]>gi|355479973|gb|AES61176.1| vacuolar protein sorting-associated protein [Medicago truncatula]	--	--	--	--	--	--	--	--	--	Q8N1B4	1108	2.39e-136	Vacuolar protein sorting-associated protein 52 homolog OS=Homo sapiens GN=VPS52 PE=1 SV=1	PF08716	nsp7 replicase	GO:0006508	proteolysis	GO:0016740//GO:0008242//GO:0004197	transferase activity//omega peptidase activity//cysteine-type endopeptidase activity	--	--	KOG1961	Vacuolar sorting protein VPS52/suppressor of actin Sac2
c149411_g1	202	761974946	KIZ04970.1	274	5.36e-30	Vacuolar protein sorting-associated protein-like 55 [Monoraphidium neglectum]	--	--	--	--	--	--	--	--	--	Q9AST6	161	5.17e-14	Vacuolar protein sorting-associated protein 55 homolog OS=Arabidopsis thaliana GN=At1g32410 PE=2 SV=1	--	--	--	--	--	--	--	--	--	--
c244885_g1	238	301115035	XP_002999287.1	154	8.57e-11	vacuolar protein sorting-associated protein, putative [Phytophthora infestans T30-4]>gi|262111381|gb|EEY69433.1| vacuolar protein sorting-associated protein, putative [Phytophthora infestans T30-4]	--	--	--	--	--	--	--	--	--	Q5SPW0	144	2.71e-10	Vacuolar protein sorting-associated protein 54 OS=Mus musculus GN=Vps54 PE=1 SV=1	PF07928	Vps54-like protein	GO:0042147	retrograde transport, endosome to Golgi	--	--	--	--	KOG2115	Vacuolar sorting protein VPS45
c136613_g1	214	301119745	XP_002907600.1	140	5.96e-09	vacuolar protein sorting-associated protein, putative [Phytophthora infestans T30-4]>gi|262106112|gb|EEY64164.1| vacuolar protein sorting-associated protein, putative [Phytophthora infestans T30-4]	--	--	--	--	--	--	--	--	--	Q54KX3	125	6.99e-08	Putative vacuolar protein sorting-associated protein 13F OS=Dictyostelium discoideum GN=vps13F PE=3 SV=1	--	--	--	--	--	--	--	--	KOG1809	Vacuolar protein sorting-associated protein
c213162_g1	242	301117818	XP_002906637.1	206	1.51e-18	vacuolar protein sorting-associated protein VTA1 [Phytophthora infestans T30-4]>gi|262107986|gb|EEY66038.1| vacuolar protein sorting-associated protein VTA1 [Phytophthora infestans T30-4]	--	--	--	--	--	--	--	--	--	Q9SZ15	136	1.92e-09	Protein HOMOLOG OF MAMMALIAN LYST-INTERACTING PROTEIN 5 OS=Arabidopsis thaliana GN=LIP5 PE=1 SV=1	--	--	--	--	--	--	--	--	--	--
c167752_g1	252	325189333	CCA23853.1	221	1.77e-19	vacuolar protein sortingassociated protein putative [Albugo laibachii Nc14]>gi|325189550|emb|CCA24037.1| vacuolar protein sortingassociated protein putative [Albugo laibachii Nc14]	--	--	--	--	--	K19525	VPS13A_C	vacuolar protein sorting-associated protein 13A/C	http://www.genome.jp/dbget-bin/www_bget?ko:K19525	Q54LB8	253	1.21e-24	Putative vacuolar protein sorting-associated protein 13A OS=Dictyostelium discoideum GN=vps13A PE=2 SV=1	--	--	--	--	--	--	--	--	KOG1809	Vacuolar protein sorting-associated protein
c205103_g1	262	325189333	CCA23853.1	298	1.09e-29	vacuolar protein sortingassociated protein putative [Albugo laibachii Nc14]>gi|325189550|emb|CCA24037.1| vacuolar protein sortingassociated protein putative [Albugo laibachii Nc14]	--	--	--	--	--	K19525	VPS13A_C	vacuolar protein sorting-associated protein 13A/C	http://www.genome.jp/dbget-bin/www_bget?ko:K19525	Q54LB8	298	1.35e-30	Putative vacuolar protein sorting-associated protein 13A OS=Dictyostelium discoideum GN=vps13A PE=2 SV=1	--	--	GO:0008104	protein localization	--	--	--	--	KOG1809	Vacuolar protein sorting-associated protein
c64103_g1	244	325188889	CCA23419.1	140	4.44e-09	vacuolar protein sortingassociated protein putative [Albugo laibachii Nc14]	--	--	--	--	--	--	--	--	--	O08700	141	4.89e-10	Vacuolar protein sorting-associated protein 45 OS=Rattus norvegicus GN=Vps45 PE=1 SV=1	PF00995	Sec1 family	GO:0006904//GO:0016192	vesicle docking involved in exocytosis//vesicle-mediated transport	--	--	--	--	KOG1299	Vacuolar sorting protein VPS45/Stt10 (Sec1 family)
c173031_g1	207	301106951	XP_002902558.1	159	1.72e-11	vacuolar protein sorting-associated protein 8 [Phytophthora infestans T30-4]>gi|262098432|gb|EEY56484.1| vacuolar protein sorting-associated protein 8 [Phytophthora infestans T30-4]	--	--	--	--	--	--	--	--	--	--	--	--	--	PF00211//PF00400	Adenylate and Guanylate cyclase catalytic domain//WD domain, G-beta repeat	GO:0035556//GO:0009190	intracellular signal transduction//cyclic nucleotide biosynthetic process	GO:0005515//GO:0016849	protein binding//phosphorus-oxygen lyase activity	--	--	--	--
c16763_g2	301	301106951	XP_002902558.1	120	3.94e-06	vacuolar protein sorting-associated protein 8 [Phytophthora infestans T30-4]>gi|262098432|gb|EEY56484.1| vacuolar protein sorting-associated protein 8 [Phytophthora infestans T30-4]	--	--	--	--	--	--	--	--	--	Q0P5W1	117	1.62e-06	Vacuolar protein sorting-associated protein 8 homolog OS=Mus musculus GN=Vps8 PE=2 SV=1	--	--	--	--	--	--	--	--	--	--
c63353_g1	674	760439907	XP_011397022.1	127	3.84e-07	Vacuolar protein sorting-associated protein 55-like protein [Auxenochlorella protothecoides]>gi|675351696|gb|KFM24136.1| Vacuolar protein sorting-associated protein 55-like protein [Auxenochlorella protothecoides]	--	--	--	--	--	--	--	--	--	Q54VP1	112	5.83e-06	Vacuolar protein sorting-associated protein 55 homolog OS=Dictyostelium discoideum GN=vps55 PE=3 SV=1	--	--	--	--	--	--	--	--	KOG2174	Leptin receptor gene-related protein
c72676_g1	605	301096557	XP_002897375.1	389	1.14e-40	vacuolar protein sorting-associated protein 53 [Phytophthora infestans T30-4]>gi|262107066|gb|EEY65118.1| vacuolar protein sorting-associated protein 53 [Phytophthora infestans T30-4]	--	--	--	--	--	--	--	--	--	Q5VIR6	341	2.81e-35	Vacuolar protein sorting-associated protein 53 homolog OS=Homo sapiens GN=VPS53 PE=1 SV=1	PF04124//PF01367	Dor1-like family//5'-3' exonuclease, C-terminal SAM fold	--	--	GO:0003677//GO:0003824	DNA binding//catalytic activity	GO:0017119	Golgi transport complex	KOG2180	Late Golgi protein sorting complex, subunit Vps53
c161130_g1	226	545705692	XP_005705165.1	211	1.08e-18	vacuolar protein sorting-associated protein 45 [Galdieria sulphuraria]>gi|452821617|gb|EME28645.1| vacuolar protein sorting-associated protein 45 [Galdieria sulphuraria]	--	--	--	--	--	K12479	VPS45	vacuolar protein sorting-associated protein 45	http://www.genome.jp/dbget-bin/www_bget?ko:K12479	P97390	242	7.68e-24	Vacuolar protein sorting-associated protein 45 OS=Mus musculus GN=Vps45 PE=1 SV=1	PF00995	Sec1 family	GO:0016192//GO:0006904	vesicle-mediated transport//vesicle docking involved in exocytosis	--	--	--	--	KOG1299	Vacuolar sorting protein VPS45/Stt10 (Sec1 family)
c132502_g1	263	474008713	EMS52473.1	135	4.38e-09	Vacuolar protein sorting-associated protein 33-like protein [Triticum urartu]	--	--	--	--	--	--	--	--	--	Q9D2N9	128	3.1e-08	Vacuolar protein sorting-associated protein 33A OS=Mus musculus GN=Vps33a PE=1 SV=2	PF00995	Sec1 family	GO:0016192//GO:0006904	vesicle-mediated transport//vesicle docking involved in exocytosis	--	--	--	--	KOG1302	Vacuolar sorting protein VPS33/slp1 (Sec1 family)
c238347_g1	380	301090613	XP_002895514.1	215	1.78e-18	vacuolar protein sorting-associated protein 33A, putative [Phytophthora infestans T30-4]>gi|262098196|gb|EEY56248.1| vacuolar protein sorting-associated protein 33A, putative [Phytophthora infestans T30-4]	--	--	--	--	--	--	--	--	--	Q63615	208	2.29e-18	Vacuolar protein sorting-associated protein 33A OS=Rattus norvegicus GN=Vps33a PE=1 SV=1	PF00995	Sec1 family	GO:0016192//GO:0006904	vesicle-mediated transport//vesicle docking involved in exocytosis	--	--	--	--	KOG1302	Vacuolar sorting protein VPS33/slp1 (Sec1 family)
c251225_g1	615	734428457	KHN44762.1	670	1.59e-86	Vacuolar protein sorting-associated protein 29 [Glycine soja]	--	--	--	--	--	K18467	VPS29	vacuolar protein sorting-associated protein 29	http://www.genome.jp/dbget-bin/www_bget?ko:K18467	Q7ZV68	688	3.49e-90	Vacuolar protein sorting-associated protein 29 OS=Danio rerio GN=vps29 PE=2 SV=1	PF00149	Calcineurin-like phosphoesterase	--	--	GO:0016787	hydrolase activity	--	--	KOG3325	Membrane coat complex Retromer, subunit VPS29/PEP11
c38768_g1	263	821324847	NP_001295643.1	300	1.14e-32	vacuolar protein sorting-associated protein 28 homolog 2 [Jatropha curcas]>gi|284433796|gb|ADB85104.1| vacuolar protein sorting-associated protein VPS28 [Jatropha curcas]	--	--	--	--	--	K12184	VPS28	ESCRT-I complex subunit VPS28	http://www.genome.jp/dbget-bin/www_bget?ko:K12184	Q9S9T7	294	1.47e-32	Vacuolar protein sorting-associated protein 28 homolog 2 OS=Arabidopsis thaliana GN=VPS28-2 PE=1 SV=2	PF08653	DASH complex subunit Dam1	GO:0008608	attachment of spindle microtubules to kinetochore	--	--	GO:0042729//GO:0072686	DASH complex//mitotic spindle	KOG3284	Vacuolar sorting protein VPS28
c75117_g1	2548	734393437	KHN28168.1	187	5.56e-12	Vacuolar protein sorting-associated protein 13C [Glycine soja]	--	--	--	--	--	--	--	--	--	Q07878	245	1.2e-19	Vacuolar protein sorting-associated protein 13 OS=Saccharomyces cerevisiae (strain ATCC 204508 / S288c) GN=VPS13 PE=1 SV=1	--	--	--	--	--	--	--	--	KOG1809	Vacuolar protein sorting-associated protein
c195813_g1	318	224014850	XP_002297087.1	178	6.4e-14	vacuolar protein sorting-associated protein [Thalassiosira pseudonana CCMP1335]>gi|220968467|gb|EED86815.1| vacuolar protein sorting-associated protein [Thalassiosira pseudonana CCMP1335]	--	--	--	--	--	--	--	--	--	Q09803	132	1.02e-08	Suppressor protein of bem1/bed5 double mutants OS=Schizosaccharomyces pombe (strain 972 / ATCC 24843) GN=vps4 PE=3 SV=1	--	--	--	--	--	--	--	--	KOG0739	AAA+type ATPase
c128022_g1	202	551634975	XP_005820325.1	117	3.17e-06	vacuolar protein sorting protein 4 [Guillardia theta CCMP2712]>gi|428164315|gb|EKX33345.1| vacuolar protein sorting protein 4 [Guillardia theta CCMP2712]	--	--	--	--	--	--	--	--	--	P52917	111	2.91e-06	Vacuolar protein sorting-associated protein 4 OS=Saccharomyces cerevisiae (strain ATCC 204508 / S288c) GN=VPS4 PE=1 SV=1	--	--	--	--	--	--	--	--	KOG0739	AAA+type ATPase
c116398_g1	297	551634975	XP_005820325.1	157	3.65e-11	vacuolar protein sorting protein 4 [Guillardia theta CCMP2712]>gi|428164315|gb|EKX33345.1| vacuolar protein sorting protein 4 [Guillardia theta CCMP2712]	--	--	--	--	--	K12196	VPS4	vacuolar protein-sorting-associated protein 4	http://www.genome.jp/dbget-bin/www_bget?ko:K12196	Q54PT2	224	2.46e-21	Vacuolar protein sorting-associated protein 4 OS=Dictyostelium discoideum GN=vps4 PE=3 SV=1	--	--	--	--	--	--	--	--	KOG0739	AAA+type ATPase
c223349_g1	231	551646465	XP_005826019.1	157	3.47e-12	vacuolar protein sorting protein 24 [Guillardia theta CCMP2712]>gi|428170111|gb|EKX39039.1| vacuolar protein sorting protein 24 [Guillardia theta CCMP2712]	--	--	--	--	--	K12193	VPS24, CHMP3	charged multivesicular body protein 3	http://www.genome.jp/dbget-bin/www_bget?ko:K12193	Q8CGS4	222	3.6e-22	Charged multivesicular body protein 3 OS=Rattus norvegicus GN=Chmp3 PE=1 SV=3	PF03357//PF08653	Snf7//DASH complex subunit Dam1	GO:0008608//GO:0015031	attachment of spindle microtubules to kinetochore//protein transport	--	--	GO:0042729//GO:0072686	DASH complex//mitotic spindle	KOG3229	Vacuolar sorting protein VPS24
c80503_g1	375	551542633	XP_005759503.1	180	1.01e-14	vacuolar protein sorting protein 24 [Emiliania huxleyi CCMP1516]>gi|485607630|gb|EOD07074.1| vacuolar protein sorting protein 24 [Emiliania huxleyi CCMP1516]	--	--	--	--	--	K12193	VPS24, CHMP3	charged multivesicular body protein 3	http://www.genome.jp/dbget-bin/www_bget?ko:K12193	Q6NRM7	162	3.56e-13	Charged multivesicular body protein 3 OS=Xenopus laevis GN=chmp3 PE=2 SV=3	PF03357//PF04999	Snf7//Cell division protein FtsL	GO:0007049//GO:0015031//GO:0051301	cell cycle//protein transport//cell division	--	--	GO:0016021	integral component of membrane	KOG3229	Vacuolar sorting protein VPS24
c92157_g2	1646	551542633	XP_005759503.1	390	4.96e-41	vacuolar protein sorting protein 24 [Emiliania huxleyi CCMP1516]>gi|485607630|gb|EOD07074.1| vacuolar protein sorting protein 24 [Emiliania huxleyi CCMP1516]	--	--	--	--	--	K12193	VPS24, CHMP3	charged multivesicular body protein 3	http://www.genome.jp/dbget-bin/www_bget?ko:K12193	Q8CGS4	406	4.68e-44	Charged multivesicular body protein 3 OS=Rattus norvegicus GN=Chmp3 PE=1 SV=3	PF08711//PF06459//PF01496//PF04889//PF00969//PF03357	TFIIS helical bundle-like domain//Ryanodine Receptor TM 4-6//V-type ATPase 116kDa subunit family//Cwf15/Cwc15 cell cycle control protein//Class II histocompatibility antigen, beta domain//Snf7	GO:0006351//GO:0015031//GO:0015991//GO:0006955//GO:0006874//GO:0000398//GO:0019882//GO:0006816//GO:0015992	transcription, DNA-templated//protein transport//ATP hydrolysis coupled proton transport//immune response//cellular calcium ion homeostasis//mRNA splicing, via spliceosome//antigen processing and presentation//calcium ion transport//proton transport	GO:0015078//GO:0003677//GO:0005219	hydrogen ion transmembrane transporter activity//DNA binding//ryanodine-sensitive calcium-release channel activity	GO:0042613//GO:0005681//GO:0005634//GO:0005622//GO:0016021//GO:0033179//GO:0016020	MHC class II protein complex//spliceosomal complex//nucleus//intracellular//integral component of membrane//proton-transporting V-type ATPase, V0 domain//membrane	KOG3229	Vacuolar sorting protein VPS24
c243539_g1	343	551542633	XP_005759503.1	131	2.89e-08	vacuolar protein sorting protein 24 [Emiliania huxleyi CCMP1516]>gi|485607630|gb|EOD07074.1| vacuolar protein sorting protein 24 [Emiliania huxleyi CCMP1516]	--	--	--	--	--	K12193	VPS24, CHMP3	charged multivesicular body protein 3	http://www.genome.jp/dbget-bin/www_bget?ko:K12193	Q8CGS4	164	1.61e-13	Charged multivesicular body protein 3 OS=Rattus norvegicus GN=Chmp3 PE=1 SV=3	PF03938//PF03357//PF10018	Outer membrane protein (OmpH-like)//Snf7//Vitamin-D-receptor interacting Mediator subunit 4	GO:0006357//GO:0015031	regulation of transcription from RNA polymerase II promoter//protein transport	GO:0051082//GO:0001104	unfolded protein binding//RNA polymerase II transcription cofactor activity	GO:0016592	mediator complex	KOG3229	Vacuolar sorting protein VPS24
c205317_g1	237	551632184	XP_005818967.1	187	3.98e-15	vacuolar protein sorting 54 [Guillardia theta CCMP2712]>gi|428162882|gb|EKX31987.1| vacuolar protein sorting 54 [Guillardia theta CCMP2712]	--	--	--	--	--	K17600	VPS54	vacuolar protein sorting-associated protein 54	http://www.genome.jp/dbget-bin/www_bget?ko:K17600	Q5SPW0	174	2.9e-14	Vacuolar protein sorting-associated protein 54 OS=Mus musculus GN=Vps54 PE=1 SV=1	PF07928	Vps54-like protein	GO:0042147	retrograde transport, endosome to Golgi	--	--	--	--	KOG2115	Vacuolar sorting protein VPS45
c235056_g1	275	551632184	XP_005818967.1	182	2.42e-14	vacuolar protein sorting 54 [Guillardia theta CCMP2712]>gi|428162882|gb|EKX31987.1| vacuolar protein sorting 54 [Guillardia theta CCMP2712]	--	--	--	--	--	K17600	VPS54	vacuolar protein sorting-associated protein 54	http://www.genome.jp/dbget-bin/www_bget?ko:K17600	Q9P1Q0	166	4.16e-13	Vacuolar protein sorting-associated protein 54 OS=Homo sapiens GN=VPS54 PE=1 SV=2	PF07531//PF07928	NHR1 homology to TAF//Vps54-like protein	GO:0006355//GO:0042147	regulation of transcription, DNA-templated//retrograde transport, endosome to Golgi	GO:0003700	transcription factor activity, sequence-specific DNA binding	GO:0005667	transcription factor complex	--	--
c121952_g1	643	551535039	XP_005756345.1	237	4.08e-21	vacuolar protein sorting 52 [Emiliania huxleyi CCMP1516]>gi|485603184|gb|EOD03916.1| vacuolar protein sorting 52 [Emiliania huxleyi CCMP1516]	--	--	--	--	--	--	--	--	--	Q8N1B4	232	1.68e-20	Vacuolar protein sorting-associated protein 52 homolog OS=Homo sapiens GN=VPS52 PE=1 SV=1	--	--	--	--	--	--	--	--	KOG1961	Vacuolar sorting protein VPS52/suppressor of actin Sac2
c209900_g1	225	551648955	XP_005827259.1	197	1.36e-16	vacuolar protein sorting 41 [Guillardia theta CCMP2712]>gi|428171361|gb|EKX40279.1| vacuolar protein sorting 41 [Guillardia theta CCMP2712]	--	--	--	--	--	--	--	--	--	Q5KU39	175	1.78e-14	Vacuolar protein sorting-associated protein 41 homolog OS=Mus musculus GN=Vps41 PE=2 SV=1	--	--	--	--	--	--	--	--	KOG2066	Vacuolar assembly/sorting protein VPS41
c189638_g1	224	551648955	XP_005827259.1	268	3.43e-26	vacuolar protein sorting 41 [Guillardia theta CCMP2712]>gi|428171361|gb|EKX40279.1| vacuolar protein sorting 41 [Guillardia theta CCMP2712]	--	--	--	--	--	--	--	--	--	P49754	191	1.1e-16	Vacuolar protein sorting-associated protein 41 homolog OS=Homo sapiens GN=VPS41 PE=1 SV=3	--	--	--	--	--	--	--	--	KOG2066	Vacuolar assembly/sorting protein VPS41
c159766_g1	338	551648955	XP_005827259.1	236	3.13e-21	vacuolar protein sorting 41 [Guillardia theta CCMP2712]>gi|428171361|gb|EKX40279.1| vacuolar protein sorting 41 [Guillardia theta CCMP2712]	--	--	--	--	--	--	--	--	--	Q5KU39	286	8.05e-29	Vacuolar protein sorting-associated protein 41 homolog OS=Mus musculus GN=Vps41 PE=2 SV=1	--	--	--	--	--	--	--	--	KOG2066	Vacuolar assembly/sorting protein VPS41
c188874_g1	254	551648955	XP_005827259.1	266	9.93e-26	vacuolar protein sorting 41 [Guillardia theta CCMP2712]>gi|428171361|gb|EKX40279.1| vacuolar protein sorting 41 [Guillardia theta CCMP2712]	--	--	--	--	--	--	--	--	--	P49754	237	9.85e-23	Vacuolar protein sorting-associated protein 41 homolog OS=Homo sapiens GN=VPS41 PE=1 SV=3	PF00400	WD domain, G-beta repeat	--	--	GO:0005515	protein binding	--	--	KOG2066	Vacuolar assembly/sorting protein VPS41
c154979_g1	208	551679154	XP_005842329.1	203	1.81e-17	vacuolar protein sorting 39 [Guillardia theta CCMP2712]>gi|428186499|gb|EKX55349.1| vacuolar protein sorting 39 [Guillardia theta CCMP2712]	--	--	--	--	--	--	--	--	--	Q96JC1	215	5.62e-20	Vam6/Vps39-like protein OS=Homo sapiens GN=VPS39 PE=1 SV=2	PF00637	Region in Clathrin and VPS	GO:0006886//GO:0016192	intracellular protein transport//vesicle-mediated transport	--	--	--	--	KOG2063	Vacuolar assembly/sorting proteins VPS39/VAM6/VPS3
c94421_g1	2009	551679154	XP_005842329.1	510	1.71e-52	vacuolar protein sorting 39 [Guillardia theta CCMP2712]>gi|428186499|gb|EKX55349.1| vacuolar protein sorting 39 [Guillardia theta CCMP2712]	--	--	--	--	--	--	--	--	--	Q8R5L3	910	2.2e-108	Vam6/Vps39-like protein OS=Mus musculus GN=Vps39 PE=2 SV=1	PF07525//PF00637	SOCS box//Region in Clathrin and VPS	GO:0006886//GO:0035556//GO:0016192	intracellular protein transport//intracellular signal transduction//vesicle-mediated transport	--	--	--	--	KOG2063	Vacuolar assembly/sorting proteins VPS39/VAM6/VPS3
c233051_g1	219	551679154	XP_005842329.1	148	3.71e-10	vacuolar protein sorting 39 [Guillardia theta CCMP2712]>gi|428186499|gb|EKX55349.1| vacuolar protein sorting 39 [Guillardia theta CCMP2712]	--	--	--	--	--	--	--	--	--	Q8R5L3	128	2.57e-08	Vam6/Vps39-like protein OS=Mus musculus GN=Vps39 PE=2 SV=1	--	--	--	--	--	--	--	--	--	--
c121804_g1	258	551679154	XP_005842329.1	142	4.07e-09	vacuolar protein sorting 39 [Guillardia theta CCMP2712]>gi|428186499|gb|EKX55349.1| vacuolar protein sorting 39 [Guillardia theta CCMP2712]	--	--	--	--	--	--	--	--	--	--	--	--	--	PF00780//PF05481	CNH domain//Mycobacterium 19 kDa lipoprotein antigen	--	--	--	--	GO:0016020	membrane	--	--
c165141_g1	212	551646078	XP_005825826.1	279	7.81e-28	vacuolar protein sorting 35 [Guillardia theta CCMP2712]>gi|428169917|gb|EKX38846.1| vacuolar protein sorting 35 [Guillardia theta CCMP2712]	--	--	--	--	--	K18468	VPS35	vacuolar protein sorting-associated protein 35	http://www.genome.jp/dbget-bin/www_bget?ko:K18468	Q54C24	268	4.13e-27	Vacuolar protein sorting-associated protein 35 OS=Dictyostelium discoideum GN=vps35 PE=3 SV=1	PF03635	Vacuolar protein sorting-associated protein 35	GO:0015031//GO:0042147	protein transport//retrograde transport, endosome to Golgi	--	--	GO:0030904	retromer complex	KOG1107	Membrane coat complex Retromer, subunit VPS35
c131492_g1	212	551646078	XP_005825826.1	126	3.06e-07	vacuolar protein sorting 35 [Guillardia theta CCMP2712]>gi|428169917|gb|EKX38846.1| vacuolar protein sorting 35 [Guillardia theta CCMP2712]	--	--	--	--	--	--	--	--	--	Q2HJG5	142	2.92e-10	Vacuolar protein sorting-associated protein 35 OS=Bos taurus GN=VPS35 PE=2 SV=1	PF03635//PF00799	Vacuolar protein sorting-associated protein 35//Geminivirus Rep catalytic domain	GO:0015031//GO:0042147//GO:0006260	protein transport//retrograde transport, endosome to Golgi//DNA replication	--	--	GO:0030904	retromer complex	KOG1107	Membrane coat complex Retromer, subunit VPS35
c249789_g1	260	551646078	XP_005825826.1	227	1.66e-20	vacuolar protein sorting 35 [Guillardia theta CCMP2712]>gi|428169917|gb|EKX38846.1| vacuolar protein sorting 35 [Guillardia theta CCMP2712]	--	--	--	--	--	K18468	VPS35	vacuolar protein sorting-associated protein 35	http://www.genome.jp/dbget-bin/www_bget?ko:K18468	Q9EQH3	284	4.4e-29	Vacuolar protein sorting-associated protein 35 OS=Mus musculus GN=Vps35 PE=1 SV=1	PF03635	Vacuolar protein sorting-associated protein 35	GO:0015031//GO:0042147	protein transport//retrograde transport, endosome to Golgi	--	--	GO:0030904	retromer complex	KOG1107	Membrane coat complex Retromer, subunit VPS35
c198352_g1	207	551657293	XP_005831418.1	174	1.09e-14	vacuolar protein sorting 2B [Guillardia theta CCMP2712]>gi|428175549|gb|EKX44438.1| vacuolar protein sorting 2B [Guillardia theta CCMP2712]	--	--	--	--	--	K12191	CHMP2A	charged multivesicular body protein 2A	http://www.genome.jp/dbget-bin/www_bget?ko:K12191	Q54DB1	198	5.16e-19	Charged multivesicular body protein 2a homolog 2 OS=Dictyostelium discoideum GN=chmp2a2 PE=3 SV=1	PF03357	Snf7	GO:0015031	protein transport	--	--	--	--	KOG3230	Vacuolar assembly/sorting protein DID4
c233139_g1	291	551653387	XP_005829471.1	298	2.23e-32	vacuolar protein sorting 29 [Guillardia theta CCMP2712]>gi|428173590|gb|EKX42491.1| vacuolar protein sorting 29 [Guillardia theta CCMP2712]	--	--	--	--	--	K18467	VPS29	vacuolar protein sorting-associated protein 29	http://www.genome.jp/dbget-bin/www_bget?ko:K18467	Q7ZV68	310	4.33e-35	Vacuolar protein sorting-associated protein 29 OS=Danio rerio GN=vps29 PE=2 SV=1	PF00149	Calcineurin-like phosphoesterase	--	--	GO:0016787	hydrolase activity	--	--	KOG3325	Membrane coat complex Retromer, subunit VPS29/PEP11
c17167_g1	333	551668283	XP_005836901.1	188	7.53e-16	vacuolar protein sorting 26A [Guillardia theta CCMP2712]>gi|428181056|gb|EKX49921.1| vacuolar protein sorting 26A [Guillardia theta CCMP2712]	--	--	--	--	--	K18466	VPS26	vacuolar protein sorting-associated protein 26	http://www.genome.jp/dbget-bin/www_bget?ko:K18466	Q6AY86	194	2.13e-17	Vacuolar protein sorting-associated protein 26A OS=Rattus norvegicus GN=Vps26a PE=2 SV=1	--	--	--	--	--	--	--	--	KOG3063	Membrane coat complex Retromer, subunit VPS26
c27863_g1	445	551668283	XP_005836901.1	159	2.36e-11	vacuolar protein sorting 26A [Guillardia theta CCMP2712]>gi|428181056|gb|EKX49921.1| vacuolar protein sorting 26A [Guillardia theta CCMP2712]	--	--	--	--	--	K18466	VPS26	vacuolar protein sorting-associated protein 26	http://www.genome.jp/dbget-bin/www_bget?ko:K18466	Q9W552	156	2.27e-11	Vacuolar protein sorting-associated protein 26 OS=Drosophila melanogaster GN=Vps26 PE=2 SV=1	PF04977	Septum formation initiator	GO:0007049	cell cycle	--	--	--	--	KOG3063	Membrane coat complex Retromer, subunit VPS26
c176693_g1	269	545701866	XP_005703265.1	147	2.82e-10	vacuolar protein sorting 26, vps26-like protein [Galdieria sulphuraria]>gi|452819691|gb|EME26745.1| vacuolar protein sorting 26, vps26-like protein [Galdieria sulphuraria]	--	--	--	--	--	K18466	VPS26	vacuolar protein sorting-associated protein 26	http://www.genome.jp/dbget-bin/www_bget?ko:K18466	Q6DFB9	203	7.23e-19	Vacuolar protein sorting-associated protein 26B-B OS=Xenopus laevis GN=vps26b-b PE=2 SV=1	--	--	--	--	--	--	--	--	KOG3063	Membrane coat complex Retromer, subunit VPS26
c257110_g1	268	551641349	XP_005823476.1	179	1.11e-14	vacuolar protein sorting 23B [Guillardia theta CCMP2712]>gi|428167538|gb|EKX36496.1| vacuolar protein sorting 23B [Guillardia theta CCMP2712]	--	--	--	--	--	K12183	TSG101, STP22, VPS23	ESCRT-I complex subunit TSG101	http://www.genome.jp/dbget-bin/www_bget?ko:K12183	Q9LHG8	147	6.64e-11	Protein ELC OS=Arabidopsis thaliana GN=ELC PE=1 SV=1	PF05743//PF00179	UEV domain//Ubiquitin-conjugating enzyme	GO:0015031//GO:0006464	protein transport//cellular protein modification process	GO:0016881	acid-amino acid ligase activity	--	--	KOG2391	Vacuolar sorting protein/ubiquitin receptor VPS23
c124874_g1	225	551641349	XP_005823476.1	160	3.6e-12	vacuolar protein sorting 23B [Guillardia theta CCMP2712]>gi|428167538|gb|EKX36496.1| vacuolar protein sorting 23B [Guillardia theta CCMP2712]	--	--	--	--	--	--	--	--	--	Q99816	130	8.81e-09	Tumor susceptibility gene 101 protein OS=Homo sapiens GN=TSG101 PE=1 SV=2	PF05743	UEV domain	GO:0015031//GO:0006464	protein transport//cellular protein modification process	--	--	--	--	KOG2391	Vacuolar sorting protein/ubiquitin receptor VPS23
c153652_g1	273	102139761	ABF69968.1	233	2.61e-22	vacuolar protein sorting 16 (VPS16) family protein [Musa acuminata]	--	--	--	--	--	--	--	--	--	Q93VQ0	166	4.47e-13	Protein VACUOLELESS1 OS=Arabidopsis thaliana GN=VCL1 PE=1 SV=1	PF04841//PF00400	Vps16, N-terminal region//WD domain, G-beta repeat	GO:0006886	intracellular protein transport	GO:0005515	protein binding	GO:0005737	cytoplasm	KOG2280	Vacuolar assembly/sorting protein VPS16
c62744_g1	673	545707228	XP_005705929.1	182	4.97e-13	vacuolar protein sorting 13-like protein [Galdieria sulphuraria]>gi|452822389|gb|EME29409.1| vacuolar protein sorting 13-like protein [Galdieria sulphuraria]	--	--	--	--	--	K19525	VPS13A_C	vacuolar protein sorting-associated protein 13A/C	http://www.genome.jp/dbget-bin/www_bget?ko:K19525	Q5H8C4	199	6.46e-16	Vacuolar protein sorting-associated protein 13A OS=Mus musculus GN=Vps13a PE=2 SV=1	PF08023	Frog antimicrobial peptide	--	--	--	--	GO:0005576	extracellular region	KOG1809	Vacuolar protein sorting-associated protein
c187402_g1	619	255071687	XP_002499518.1	524	2.58e-63	vacuolar iron family transporter [Micromonas sp. RCC299]>gi|226514780|gb|ACO60776.1| vacuolar iron family transporter [Micromonas sp. RCC299]	--	--	--	--	--	--	--	--	--	Q6MWE5	188	9.02e-16	Vacuolar iron transporter 1.1 OS=Oryza sativa subsp. japonica GN=VIT1.1 PE=2 SV=1	PF01036	Bacteriorhodopsin-like protein	GO:0006811	ion transport	GO:0005216	ion channel activity	GO:0016020	membrane	--	--
c81812_g2	216	325185069	CCA19562.1	335	6.22e-36	vacuolar Hĳ_xDAB1_ catalytic subunit putative [Albugo laibachii Nc14]	--	--	--	--	--	K02145	ATPeV1A, ATP6A	V-type H+transporting ATPase subunit A	http://www.genome.jp/dbget-bin/www_bget?ko:K02145	Q03498	344	4.49e-38	V-type proton ATPase catalytic subunit A OS=Plasmodium falciparum GN=vapA PE=3 SV=1	PF00006//PF00004	ATP synthase alpha/beta family, nucleotide-binding domain//ATPase family associated with various cellular activities (AAA)	--	--	GO:0005524	ATP binding	--	--	KOG1352	Vacuolar H+ATPase V1 sector, subunit A
c227552_g1	343	156640559	ABU92564.1	320	2.77e-34	vacuolar H+pyrophosphatase [Zygophyllum xanthoxylum]	--	--	--	--	--	K01507	ppa	inorganic pyrophosphatase	http://www.genome.jp/dbget-bin/www_bget?ko:K01507	Q06572	307	1.02e-31	Pyrophosphate-energized vacuolar membrane proton pump OS=Hordeum vulgare PE=2 SV=2	PF03030	Inorganic H pyrophosphatase	GO:0006119//GO:0015992	oxidative phosphorylation//proton transport	GO:0004427//GO:0009678	inorganic diphosphatase activity//hydrogen-translocating pyrophosphatase activity	GO:0016020	membrane	--	--
c111672_g1	798	336112676	AEI17666.1	382	4.52e-39	vacuolar H+pyrophosphatase [Salicornia europaea]	--	--	--	--	--	K01507	ppa	inorganic pyrophosphatase	http://www.genome.jp/dbget-bin/www_bget?ko:K01507	Q06572	354	4.21e-36	Pyrophosphate-energized vacuolar membrane proton pump OS=Hordeum vulgare PE=2 SV=2	PF13903//PF04138//PF03030	PMP-22/EMP/MP20/Claudin tight junction//GtrA-like protein//Inorganic H pyrophosphatase	GO:0015992//GO:0000271//GO:0006119//GO:0006810	proton transport//polysaccharide biosynthetic process//oxidative phosphorylation//transport	GO:0009678//GO:0004427	hydrogen-translocating pyrophosphatase activity//inorganic diphosphatase activity	GO:0016020//GO:0016021	membrane//integral component of membrane	--	--
c30068_g1	293	356600133	AET22419.1	294	2.85e-31	vacuolar H+pyrophosphatase [Citrus maxima]	--	--	--	--	--	K01507	ppa	inorganic pyrophosphatase	http://www.genome.jp/dbget-bin/www_bget?ko:K01507	Q06572	300	4.36e-31	Pyrophosphate-energized vacuolar membrane proton pump OS=Hordeum vulgare PE=2 SV=2	PF03030	Inorganic H pyrophosphatase	GO:0015992//GO:0006119	proton transport//oxidative phosphorylation	GO:0004427//GO:0009678	inorganic diphosphatase activity//hydrogen-translocating pyrophosphatase activity	GO:0016020	membrane	--	--
c100991_g1	953	4126976	BAA36841.1	1002	6.77e-127	vacuolar H+pyrophosphatase [Chara corallina]	--	--	--	--	--	K01507	ppa	inorganic pyrophosphatase	http://www.genome.jp/dbget-bin/www_bget?ko:K01507	P21616	954	6.52e-121	Pyrophosphate-energized vacuolar membrane proton pump OS=Vigna radiata var. radiata PE=1 SV=4	PF03030	Inorganic H pyrophosphatase	GO:0006119//GO:0015992	oxidative phosphorylation//proton transport	GO:0009678//GO:0004427	hydrogen-translocating pyrophosphatase activity//inorganic diphosphatase activity	GO:0016020	membrane	--	--
c121201_g1	341	4126976	BAA36841.1	392	1.54e-42	vacuolar H+pyrophosphatase [Chara corallina]	--	--	--	--	--	--	--	--	--	P31414	351	8.29e-38	Pyrophosphate-energized vacuolar membrane proton pump 1 OS=Arabidopsis thaliana GN=AVP1 PE=1 SV=1	PF03030//PF02687	Inorganic H pyrophosphatase//FtsX-like permease family	GO:0006119//GO:0015992	oxidative phosphorylation//proton transport	GO:0009678//GO:0004427	hydrogen-translocating pyrophosphatase activity//inorganic diphosphatase activity	GO:0016020	membrane	--	--
c77528_g1	497	1575325	AAB09472.1	142	3.61e-10	vacuolar H+pumping ATPase 16 kDa proteolipid, partial [Arabidopsis thaliana]	--	--	--	--	--	K02155	ATPeV0C, ATP6L	V-type H+transporting ATPase 16kDa proteolipid subunit	http://www.genome.jp/dbget-bin/www_bget?ko:K02155	Q43434	143	1.86e-10	V-type proton ATPase 16 kDa proteolipid subunit OS=Gossypium hirsutum GN=CVA16-2 PE=2 SV=1	PF00137	ATP synthase subunit C	GO:0015991//GO:0015992	ATP hydrolysis coupled proton transport//proton transport	GO:0015078	hydrogen ion transmembrane transporter activity	GO:0033177	proton-transporting two-sector ATPase complex, proton-transporting domain	KOG0232	Vacuolar H+ATPase V0 sector, subunits c/c'
c103853_g3	627	1575325	AAB09472.1	148	8.62e-11	vacuolar H+pumping ATPase 16 kDa proteolipid, partial [Arabidopsis thaliana]	--	--	--	--	--	K02155	ATPeV0C, ATP6L	V-type H+transporting ATPase 16kDa proteolipid subunit	http://www.genome.jp/dbget-bin/www_bget?ko:K02155	P59228	149	5.39e-11	V-type proton ATPase subunit c2 OS=Arabidopsis thaliana GN=VHA-c2 PE=2 SV=1	PF00137	ATP synthase subunit C	GO:0015992//GO:0015991	proton transport//ATP hydrolysis coupled proton transport	GO:0015078	hydrogen ion transmembrane transporter activity	GO:0033177	proton-transporting two-sector ATPase complex, proton-transporting domain	KOG0232	Vacuolar H+ATPase V0 sector, subunits c/c'
c8942_g1	438	551565827	XP_005769336.1	191	9.01e-17	vacuolar H+ATPase, V1, subunit G [Emiliania huxleyi CCMP1516]>gi|551572712|ref|XP_005772182.1| vacuolar H+ATPase, V1, subunit G [Emiliania huxleyi CCMP1516]>gi|485620245|gb|EOD16907.1| vacuolar H+ATPase, V1, subunit G [Emiliania huxleyi CCMP1516]>gi|485623582|gb|EOD19753.1| vacuolar H+ATPase, V1, subunit G [Emiliania huxleyi CCMP1516]	--	--	--	--	--	K02152	ATPeV1G, ATP6G	V-type H+transporting ATPase subunit G	http://www.genome.jp/dbget-bin/www_bget?ko:K02152	Q54Z13	189	2.27e-17	V-type proton ATPase subunit G OS=Dictyostelium discoideum GN=atp6v1g PE=1 SV=2	PF01991//PF00430	ATP synthase (E/31 kDa) subunit//ATP synthase B/B' CF(0)	GO:0006119//GO:0015991//GO:0015986//GO:0015992	oxidative phosphorylation//ATP hydrolysis coupled proton transport//ATP synthesis coupled proton transport//proton transport	GO:0015078//GO:0046961	hydrogen ion transmembrane transporter activity//proton-transporting ATPase activity, rotational mechanism	GO:0045263//GO:0033178	proton-transporting ATP synthase complex, coupling factor F(o)//proton-transporting two-sector ATPase complex, catalytic domain	KOG1772	Vacuolar H+ATPase V1 sector, subunit G
c107418_g2	1276	551586460	XP_005778320.1	1655	0	vacuolar H+ATPase V1 sector, subunit B [Emiliania huxleyi CCMP1516]>gi|551602413|ref|XP_005782781.1| hypothetical protein EMIHUDRAFT_442547 [Emiliania huxleyi CCMP1516]>gi|485630675|gb|EOD25891.1| vacuolar H+ATPase V1 sector, subunit B [Emiliania huxleyi CCMP1516]>gi|485635702|gb|EOD30352.1| hypothetical protein EMIHUDRAFT_442547 [Emiliania huxleyi CCMP1516]	--	--	--	--	--	K02147	ATPeV1B, ATP6B	V-type H+transporting ATPase subunit B	http://www.genome.jp/dbget-bin/www_bget?ko:K02147	P22550	1772	0	V-type proton ATPase subunit B OS=Candida tropicalis GN=VMA2 PE=3 SV=1	PF00006//PF00306	ATP synthase alpha/beta family, nucleotide-binding domain//ATP synthase alpha/beta chain, C terminal domain	GO:0015991	ATP hydrolysis coupled proton transport	GO:0016820//GO:0005524	hydrolase activity, acting on acid anhydrides, catalyzing transmembrane movement of substances//ATP binding	GO:0033178	proton-transporting two-sector ATPase complex, catalytic domain	KOG1351	Vacuolar H+ATPase V1 sector, subunit B
c245093_g1	224	551586460	XP_005778320.1	308	1.7e-32	vacuolar H+ATPase V1 sector, subunit B [Emiliania huxleyi CCMP1516]>gi|551602413|ref|XP_005782781.1| hypothetical protein EMIHUDRAFT_442547 [Emiliania huxleyi CCMP1516]>gi|485630675|gb|EOD25891.1| vacuolar H+ATPase V1 sector, subunit B [Emiliania huxleyi CCMP1516]>gi|485635702|gb|EOD30352.1| hypothetical protein EMIHUDRAFT_442547 [Emiliania huxleyi CCMP1516]	--	--	--	--	--	K02147	ATPeV1B, ATP6B	V-type H+transporting ATPase subunit B	http://www.genome.jp/dbget-bin/www_bget?ko:K02147	Q25691	322	2.85e-35	V-type proton ATPase subunit B OS=Plasmodium falciparum GN=VAPB PE=2 SV=1	PF00006	ATP synthase alpha/beta family, nucleotide-binding domain	--	--	GO:0005524	ATP binding	--	--	KOG1351	Vacuolar H+ATPase V1 sector, subunit B
c31249_g2	269	551586460	XP_005778320.1	353	2.24e-38	vacuolar H+ATPase V1 sector, subunit B [Emiliania huxleyi CCMP1516]>gi|551602413|ref|XP_005782781.1| hypothetical protein EMIHUDRAFT_442547 [Emiliania huxleyi CCMP1516]>gi|485630675|gb|EOD25891.1| vacuolar H+ATPase V1 sector, subunit B [Emiliania huxleyi CCMP1516]>gi|485635702|gb|EOD30352.1| hypothetical protein EMIHUDRAFT_442547 [Emiliania huxleyi CCMP1516]	--	--	--	--	--	K02147	ATPeV1B, ATP6B	V-type H+transporting ATPase subunit B	http://www.genome.jp/dbget-bin/www_bget?ko:K02147	Q76NU1	357	7.41e-40	V-type proton ATPase subunit B OS=Dictyostelium discoideum GN=vatB PE=1 SV=1	PF03811//PF00006	InsA N-terminal domain//ATP synthase alpha/beta family, nucleotide-binding domain	GO:0006313	transposition, DNA-mediated	GO:0005524	ATP binding	--	--	KOG1351	Vacuolar H+ATPase V1 sector, subunit B
c107418_g1	1755	551586460	XP_005778320.1	2051	0	vacuolar H+ATPase V1 sector, subunit B [Emiliania huxleyi CCMP1516]>gi|551602413|ref|XP_005782781.1| hypothetical protein EMIHUDRAFT_442547 [Emiliania huxleyi CCMP1516]>gi|485630675|gb|EOD25891.1| vacuolar H+ATPase V1 sector, subunit B [Emiliania huxleyi CCMP1516]>gi|485635702|gb|EOD30352.1| hypothetical protein EMIHUDRAFT_442547 [Emiliania huxleyi CCMP1516]	--	--	--	--	--	K02147	ATPeV1B, ATP6B	V-type H+transporting ATPase subunit B	http://www.genome.jp/dbget-bin/www_bget?ko:K02147	Q59PT0	2161	0	V-type proton ATPase subunit B OS=Candida albicans (strain SC5314 / ATCC MYA-2876) GN=VMA2 PE=3 SV=1	PF00006//PF02874//PF00306	ATP synthase alpha/beta family, nucleotide-binding domain//ATP synthase alpha/beta family, beta-barrel domain//ATP synthase alpha/beta chain, C terminal domain	GO:0015991//GO:0046034//GO:0015992	ATP hydrolysis coupled proton transport//ATP metabolic process//proton transport	GO:0016820//GO:0005524	hydrolase activity, acting on acid anhydrides, catalyzing transmembrane movement of substances//ATP binding	GO:0033178	proton-transporting two-sector ATPase complex, catalytic domain	KOG1351	Vacuolar H+ATPase V1 sector, subunit B
c249583_g1	206	551586460	XP_005778320.1	280	1.09e-28	vacuolar H+ATPase V1 sector, subunit B [Emiliania huxleyi CCMP1516]>gi|551602413|ref|XP_005782781.1| hypothetical protein EMIHUDRAFT_442547 [Emiliania huxleyi CCMP1516]>gi|485630675|gb|EOD25891.1| vacuolar H+ATPase V1 sector, subunit B [Emiliania huxleyi CCMP1516]>gi|485635702|gb|EOD30352.1| hypothetical protein EMIHUDRAFT_442547 [Emiliania huxleyi CCMP1516]	--	--	--	--	--	K02147	ATPeV1B, ATP6B	V-type H+transporting ATPase subunit B	http://www.genome.jp/dbget-bin/www_bget?ko:K02147	P31408	282	9.48e-30	V-type proton ATPase subunit B, brain isoform OS=Bos taurus GN=ATP6V1B2 PE=1 SV=3	PF00006	ATP synthase alpha/beta family, nucleotide-binding domain	--	--	GO:0005524	ATP binding	--	--	KOG1351	Vacuolar H+ATPase V1 sector, subunit B
c190636_g1	498	551586460	XP_005778320.1	519	4.14e-61	vacuolar H+ATPase V1 sector, subunit B [Emiliania huxleyi CCMP1516]>gi|551602413|ref|XP_005782781.1| hypothetical protein EMIHUDRAFT_442547 [Emiliania huxleyi CCMP1516]>gi|485630675|gb|EOD25891.1| vacuolar H+ATPase V1 sector, subunit B [Emiliania huxleyi CCMP1516]>gi|485635702|gb|EOD30352.1| hypothetical protein EMIHUDRAFT_442547 [Emiliania huxleyi CCMP1516]	--	--	--	--	--	K02147	ATPeV1B, ATP6B	V-type H+transporting ATPase subunit B	http://www.genome.jp/dbget-bin/www_bget?ko:K02147	P62815	854	1.67e-111	V-type proton ATPase subunit B, brain isoform OS=Rattus norvegicus GN=Atp6v1b2 PE=1 SV=1	PF02874	ATP synthase alpha/beta family, beta-barrel domain	GO:0015992//GO:0046034	proton transport//ATP metabolic process	--	--	--	--	KOG1351	Vacuolar H+ATPase V1 sector, subunit B
c236902_g1	202	551612111	XP_005787109.1	180	1.26e-15	vacuolar H+ATPase V0 sector, subunits c [Emiliania huxleyi CCMP1516]>gi|485640443|gb|EOD34680.1| vacuolar H+ATPase V0 sector, subunits c [Emiliania huxleyi CCMP1516]	--	--	--	--	--	K03661	ATPeV0B, ATP6F	V-type H+transporting ATPase 21kDa proteolipid subunit	http://www.genome.jp/dbget-bin/www_bget?ko:K03661	P23968	167	1.23e-14	V-type proton ATPase subunit c'' OS=Saccharomyces cerevisiae (strain ATCC 204508 / S288c) GN=VMA16 PE=1 SV=1	PF00137	ATP synthase subunit C	GO:0015991//GO:0015992	ATP hydrolysis coupled proton transport//proton transport	GO:0015078	hydrogen ion transmembrane transporter activity	GO:0033177	proton-transporting two-sector ATPase complex, proton-transporting domain	KOG0233	Vacuolar H+ATPase V0 sector, subunit c''
c242188_g1	257	551545347	XP_005760681.1	263	2.31e-26	vacuolar H+ATPase V0 sector, subunit D [Emiliania huxleyi CCMP1516]>gi|485609172|gb|EOD08252.1| vacuolar H+ATPase V0 sector, subunit D [Emiliania huxleyi CCMP1516]	--	--	--	--	--	K02146	ATPeV0D, ATP6D	V-type H+transporting ATPase subunit d	http://www.genome.jp/dbget-bin/www_bget?ko:K02146	P51863	459	1.07e-55	V-type proton ATPase subunit d 1 OS=Mus musculus GN=Atp6v0d1 PE=1 SV=2	--	--	--	--	--	--	--	--	KOG2957	Vacuolar H+ATPase V0 sector, subunit d
c251655_g1	332	551545347	XP_005760681.1	345	1.18e-37	vacuolar H+ATPase V0 sector, subunit D [Emiliania huxleyi CCMP1516]>gi|485609172|gb|EOD08252.1| vacuolar H+ATPase V0 sector, subunit D [Emiliania huxleyi CCMP1516]	--	--	--	--	--	K02146	ATPeV0D, ATP6D	V-type H+transporting ATPase subunit d	http://www.genome.jp/dbget-bin/www_bget?ko:K02146	P51863	571	6.8e-72	V-type proton ATPase subunit d 1 OS=Mus musculus GN=Atp6v0d1 PE=1 SV=2	--	--	--	--	--	--	--	--	KOG2957	Vacuolar H+ATPase V0 sector, subunit d
c7914_g1	230	551545347	XP_005760681.1	155	2.32e-11	vacuolar H+ATPase V0 sector, subunit D [Emiliania huxleyi CCMP1516]>gi|485609172|gb|EOD08252.1| vacuolar H+ATPase V0 sector, subunit D [Emiliania huxleyi CCMP1516]	--	--	--	--	--	K02146	ATPeV0D, ATP6D	V-type H+transporting ATPase subunit d	http://www.genome.jp/dbget-bin/www_bget?ko:K02146	Q5FVL0	162	3.34e-13	V-type proton ATPase subunit d 2 OS=Rattus norvegicus GN=Atp6v0d2 PE=2 SV=1	--	--	--	--	--	--	--	--	KOG2957	Vacuolar H+ATPase V0 sector, subunit d
c137900_g1	277	551545347	XP_005760681.1	232	5.38e-22	vacuolar H+ATPase V0 sector, subunit D [Emiliania huxleyi CCMP1516]>gi|485609172|gb|EOD08252.1| vacuolar H+ATPase V0 sector, subunit D [Emiliania huxleyi CCMP1516]	--	--	--	--	--	K02146	ATPeV0D, ATP6D	V-type H+transporting ATPase subunit d	http://www.genome.jp/dbget-bin/www_bget?ko:K02146	Q5R7B7	232	7.51e-23	V-type proton ATPase subunit d 2 OS=Pongo abelii GN=ATP6V0D2 PE=2 SV=2	--	--	--	--	--	--	--	--	KOG2957	Vacuolar H+ATPase V0 sector, subunit d
c112791_g2	1136	551545347	XP_005760681.1	1227	9.1e-166	vacuolar H+ATPase V0 sector, subunit D [Emiliania huxleyi CCMP1516]>gi|485609172|gb|EOD08252.1| vacuolar H+ATPase V0 sector, subunit D [Emiliania huxleyi CCMP1516]	--	--	--	--	--	K02146	ATPeV0D, ATP6D	V-type H+transporting ATPase subunit d	http://www.genome.jp/dbget-bin/www_bget?ko:K02146	P51863	1250	5.63e-170	V-type proton ATPase subunit d 1 OS=Mus musculus GN=Atp6v0d1 PE=1 SV=2	--	--	--	--	--	--	--	--	KOG2957	Vacuolar H+ATPase V0 sector, subunit d
c92117_g1	404	290760339	ADD54607.1	590	1.2e-75	vacuolar H+ATPase catalytic subunit [Linum usitatissimum]	--	--	--	--	--	K02145	ATPeV1A, ATP6A	V-type H+transporting ATPase subunit A	http://www.genome.jp/dbget-bin/www_bget?ko:K02145	P49087	599	1.98e-73	V-type proton ATPase catalytic subunit A (Fragment) OS=Zea mays PE=2 SV=1	PF00006	ATP synthase alpha/beta family, nucleotide-binding domain	--	--	GO:0005524	ATP binding	--	--	KOG1352	Vacuolar H+ATPase V1 sector, subunit A
c140996_g1	202	6601482	AAF18994.1	289	1.26e-31	vacuolar H+ATPase catalytic subunit [Allium cepa]	--	--	--	--	--	K02145	ATPeV1A, ATP6A	V-type H+transporting ATPase subunit A	http://www.genome.jp/dbget-bin/www_bget?ko:K02145	P48414	298	9.85e-32	V-type proton ATPase catalytic subunit A OS=Cyanidium caldarium PE=3 SV=1	PF00006	ATP synthase alpha/beta family, nucleotide-binding domain	--	--	GO:0005524	ATP binding	--	--	KOG1352	Vacuolar H+ATPase V1 sector, subunit A
c43967_g1	235	159476524	XP_001696361.1	213	3.49e-20	vacuolar H()-ATPase V0 sector, c/c' subunits [Chlamydomonas reinhardtii]>gi|158282586|gb|EDP08338.1| vacuolar H()-ATPase V0 sector, c/c' subunits [Chlamydomonas reinhardtii]	--	--	--	--	--	K02155	ATPeV0C, ATP6L	V-type H+transporting ATPase 16kDa proteolipid subunit	http://www.genome.jp/dbget-bin/www_bget?ko:K02155	Q03105	211	5.7e-21	V-type proton ATPase 16 kDa proteolipid subunit OS=Torpedo marmorata PE=1 SV=1	PF00137	ATP synthase subunit C	GO:0015991//GO:0015992	ATP hydrolysis coupled proton transport//proton transport	GO:0015078	hydrogen ion transmembrane transporter activity	GO:0005886//GO:0005773//GO:0033177//GO:0016021//GO:0033179	plasma membrane//vacuole//proton-transporting two-sector ATPase complex, proton-transporting domain//integral component of membrane//proton-transporting V-type ATPase, V0 domain	KOG0232	Vacuolar H+ATPase V0 sector, subunits c/c'
c31249_g1	277	1336804	AAB36110.1	426	7.62e-52	vacuolar H()-ATPase subunit B [Mesembryanthemum crystallinum, leaf, Peptide Partial, 170 aa]	--	--	--	--	--	K02147	ATPeV1B, ATP6B	V-type H+transporting ATPase subunit B	http://www.genome.jp/dbget-bin/www_bget?ko:K02147	Q25691	431	3.05e-50	V-type proton ATPase subunit B OS=Plasmodium falciparum GN=VAPB PE=2 SV=1	PF00006	ATP synthase alpha/beta family, nucleotide-binding domain	--	--	GO:0005524	ATP binding	--	--	KOG1351	Vacuolar H+ATPase V1 sector, subunit B
c153144_g1	221	1336804	AAB36110.1	342	1.4e-39	vacuolar H()-ATPase subunit B [Mesembryanthemum crystallinum, leaf, Peptide Partial, 170 aa]	--	--	--	--	--	K02147	ATPeV1B, ATP6B	V-type H+transporting ATPase subunit B	http://www.genome.jp/dbget-bin/www_bget?ko:K02147	Q26976	366	2.17e-41	V-type proton ATPase subunit B OS=Trypanosoma congolense PE=2 SV=1	PF00006	ATP synthase alpha/beta family, nucleotide-binding domain	--	--	GO:0005524	ATP binding	--	--	KOG1351	Vacuolar H+ATPase V1 sector, subunit B
c161548_g1	215	1336804	AAB36110.1	343	9.58e-40	vacuolar H()-ATPase subunit B [Mesembryanthemum crystallinum, leaf, Peptide Partial, 170 aa]	--	--	--	--	--	K02147	ATPeV1B, ATP6B	V-type H+transporting ATPase subunit B	http://www.genome.jp/dbget-bin/www_bget?ko:K02147	Q43433	343	1.35e-38	V-type proton ATPase subunit B 2 (Fragment) OS=Gossypium hirsutum PE=2 SV=1	PF00006	ATP synthase alpha/beta family, nucleotide-binding domain	--	--	GO:0005524	ATP binding	--	--	KOG1351	Vacuolar H+ATPase V1 sector, subunit B
c69116_g2	224	1336804	AAB36110.1	329	1.34e-37	vacuolar H()-ATPase subunit B [Mesembryanthemum crystallinum, leaf, Peptide Partial, 170 aa]	--	--	--	--	--	K02147	ATPeV1B, ATP6B	V-type H+transporting ATPase subunit B	http://www.genome.jp/dbget-bin/www_bget?ko:K02147	P31409	337	2.43e-37	V-type proton ATPase subunit B OS=Drosophila melanogaster GN=Vha55 PE=2 SV=1	PF00006	ATP synthase alpha/beta family, nucleotide-binding domain	--	--	GO:0005524	ATP binding	--	--	KOG1351	Vacuolar H+ATPase V1 sector, subunit B
c138497_g1	245	1336804	AAB36110.1	195	1.14e-17	vacuolar H()-ATPase subunit B [Mesembryanthemum crystallinum, leaf, Peptide Partial, 170 aa]	--	--	--	--	--	K02147	ATPeV1B, ATP6B	V-type H+transporting ATPase subunit B	http://www.genome.jp/dbget-bin/www_bget?ko:K02147	P49712	198	6.42e-18	V-type proton ATPase subunit B OS=Gallus gallus GN=ATP6V1B PE=3 SV=1	PF00006	ATP synthase alpha/beta family, nucleotide-binding domain	--	--	GO:0005524	ATP binding	--	--	KOG1351	Vacuolar H+ATPase V1 sector, subunit B
c171146_g1	303	1336804	AAB36110.1	432	1.56e-52	vacuolar H()-ATPase subunit B [Mesembryanthemum crystallinum, leaf, Peptide Partial, 170 aa]	--	--	--	--	--	K02147	ATPeV1B, ATP6B	V-type H+transporting ATPase subunit B	http://www.genome.jp/dbget-bin/www_bget?ko:K02147	P31401	467	2.76e-55	V-type proton ATPase subunit B OS=Manduca sexta GN=VHA55 PE=2 SV=1	PF00006//PF01295	ATP synthase alpha/beta family, nucleotide-binding domain//Adenylate cyclase, class-I	GO:0006171//GO:0006144	cAMP biosynthetic process//purine nucleobase metabolic process	GO:0005524//GO:0004016	ATP binding//adenylate cyclase activity	--	--	KOG1351	Vacuolar H+ATPase V1 sector, subunit B
c206500_g1	262	1336804	AAB36110.1	349	2.36e-40	vacuolar H()-ATPase subunit B [Mesembryanthemum crystallinum, leaf, Peptide Partial, 170 aa]	--	--	--	--	--	K02147	ATPeV1B, ATP6B	V-type H+transporting ATPase subunit B	http://www.genome.jp/dbget-bin/www_bget?ko:K02147	Q43433	361	6.74e-41	V-type proton ATPase subunit B 2 (Fragment) OS=Gossypium hirsutum PE=2 SV=1	PF00006	ATP synthase alpha/beta family, nucleotide-binding domain	--	--	GO:0005524	ATP binding	--	--	KOG1351	Vacuolar H+ATPase V1 sector, subunit B
c213537_g1	339	159476660	XP_001696429.1	173	2.08e-13	vacuolar H ATPase V1 sector, subunit C [Chlamydomonas reinhardtii]>gi|158282654|gb|EDP08406.1| vacuolar H ATPase V1 sector, subunit C [Chlamydomonas reinhardtii]	--	--	--	--	--	K02148	ATPeV1C, ATP6C	V-type H+transporting ATPase subunit C	http://www.genome.jp/dbget-bin/www_bget?ko:K02148	Q7T385	168	1.63e-13	V-type proton ATPase subunit C 1-A OS=Danio rerio GN=atp6v1c1a PE=2 SV=1	PF03223	V-ATPase subunit C	GO:0015992//GO:0015991	proton transport//ATP hydrolysis coupled proton transport	GO:0015078	hydrogen ion transmembrane transporter activity	GO:0033180//GO:0044444//GO:0043231	proton-transporting V-type ATPase, V1 domain//cytoplasmic part//intracellular membrane-bounded organelle	KOG2909	Vacuolar H+ATPase V1 sector, subunit C
c142460_g1	225	657376538	KEH21609.1	242	3.41e-24	vacuolar H ATPase V0 sector, subunit D [Medicago truncatula]	--	--	--	--	--	K02146	ATPeV0D, ATP6D	V-type H+transporting ATPase subunit d	http://www.genome.jp/dbget-bin/www_bget?ko:K02146	Q9LJI5	231	4.97e-23	V-type proton ATPase subunit d1 OS=Arabidopsis thaliana GN=VHA-d1 PE=2 SV=1	--	--	--	--	--	--	--	--	KOG2957	Vacuolar H+ATPase V0 sector, subunit d
c165840_g1	254	761961176	KIY94609.1	113	5.48e-06	Vacuolar calcium ion transporter [Monoraphidium neglectum]	--	--	--	--	--	K07300	chaA, CAX	Ca2:H antiporter	http://www.genome.jp/dbget-bin/www_bget?ko:K07300	Q9P7B3	188	4.32e-16	Putative cation exchanger C521.04c OS=Schizosaccharomyces pombe (strain 972 / ATCC 24843) GN=SPAC521.04c PE=1 SV=1	PF01699	Sodium/calcium exchanger protein	GO:0055085	transmembrane transport	--	--	GO:0016021	integral component of membrane	--	--
c7703_g1	238	760443283	XP_011398710.1	130	8.71e-08	Vacuolar calcium ion transporter [Auxenochlorella protothecoides]>gi|675353374|gb|KFM25814.1| Vacuolar calcium ion transporter [Auxenochlorella protothecoides]	--	--	--	--	--	--	--	--	--	O59768	128	1.84e-08	Vacuolar calcium ion transporter OS=Schizosaccharomyces pombe (strain 972 / ATCC 24843) GN=vcx1 PE=3 SV=1	--	--	--	--	--	--	--	--	--	--
c67528_g1	229	354832250	AER42623.1	350	2.67e-38	vacuolar ATPase subunit B1 [Hordeum brevisubulatum]	--	--	--	--	--	K02147	ATPeV1B, ATP6B	V-type H+transporting ATPase subunit B	http://www.genome.jp/dbget-bin/www_bget?ko:K02147	Q40078	350	5.04e-39	V-type proton ATPase subunit B 1 OS=Hordeum vulgare PE=2 SV=1	PF00006	ATP synthase alpha/beta family, nucleotide-binding domain	--	--	GO:0005524	ATP binding	--	--	KOG1351	Vacuolar H+ATPase V1 sector, subunit B
c68701_g1	217	46560470	AAT00593.1	318	3.24e-36	vacuolar ATPase catalytic subunit A [Cucumis sativus]	--	--	--	--	--	K02145	ATPeV1A, ATP6A	V-type H+transporting ATPase subunit A	http://www.genome.jp/dbget-bin/www_bget?ko:K02145	P31400	331	3.26e-36	V-type proton ATPase catalytic subunit A OS=Manduca sexta GN=VHAA PE=2 SV=1	PF00006	ATP synthase alpha/beta family, nucleotide-binding domain	--	--	GO:0005524	ATP binding	--	--	KOG1352	Vacuolar H+ATPase V1 sector, subunit A
c2340_g1	210	46560470	AAT00593.1	308	9.58e-35	vacuolar ATPase catalytic subunit A [Cucumis sativus]	--	--	--	--	--	K02145	ATPeV1A, ATP6A	V-type H+transporting ATPase subunit A	http://www.genome.jp/dbget-bin/www_bget?ko:K02145	Q40002	313	6.75e-34	V-type proton ATPase catalytic subunit A (Fragment) OS=Hordeum vulgare PE=2 SV=1	PF00158//PF00005//PF00006	Sigma-54 interaction domain//ABC transporter//ATP synthase alpha/beta family, nucleotide-binding domain	GO:0006355	regulation of transcription, DNA-templated	GO:0016887//GO:0008134//GO:0005524	ATPase activity//transcription factor binding//ATP binding	GO:0005667	transcription factor complex	KOG1352	Vacuolar H+ATPase V1 sector, subunit A
c164924_g1	224	110742012	BAE98945.1	209	2.58e-19	vacuolar ATP sythase subunit C [Arabidopsis thaliana]	--	--	--	--	--	K02148	ATPeV1C, ATP6C	V-type H+transporting ATPase subunit C	http://www.genome.jp/dbget-bin/www_bget?ko:K02148	Q9SDS7	210	5.83e-20	V-type proton ATPase subunit C OS=Arabidopsis thaliana GN=VHA-C PE=1 SV=1	PF03223	V-ATPase subunit C	GO:0015991//GO:0015992	ATP hydrolysis coupled proton transport//proton transport	GO:0015078	hydrogen ion transmembrane transporter activity	GO:0033180	proton-transporting V-type ATPase, V1 domain	KOG2909	Vacuolar H+ATPase V1 sector, subunit C
c122778_g1	268	159480680	XP_001698410.1	325	3.69e-34	vacuolar ATP synthase, subunit A [Chlamydomonas reinhardtii]>gi|158282150|gb|EDP07903.1| vacuolar ATP synthase, subunit A [Chlamydomonas reinhardtii]	--	--	--	--	--	K02145	ATPeV1A, ATP6A	V-type H+transporting ATPase subunit A	http://www.genome.jp/dbget-bin/www_bget?ko:K02145	Q5TTG1	296	6.17e-31	V-type proton ATPase catalytic subunit A OS=Anopheles gambiae GN=Vha68-2 PE=3 SV=1	PF00924	Mechanosensitive ion channel	GO:0015992//GO:0044763//GO:0055085	proton transport//single-organism cellular process//transmembrane transport	GO:0015078//GO:0016820	hydrogen ion transmembrane transporter activity//hydrolase activity, acting on acid anhydrides, catalyzing transmembrane movement of substances	GO:0044446//GO:0071944//GO:0016020//GO:0033178//GO:0005773//GO:0009507	intracellular organelle part//cell periphery//membrane//proton-transporting two-sector ATPase complex, catalytic domain//vacuole//chloroplast	KOG1352	Vacuolar H+ATPase V1 sector, subunit A
c145429_g1	229	149390851	ABR25443.1	330	1.26e-36	vacuolar ATP synthase, partial [Oryza sativa Indica Group]	--	--	--	--	--	K02145	ATPeV1A, ATP6A	V-type H+transporting ATPase subunit A	http://www.genome.jp/dbget-bin/www_bget?ko:K02145	P50516	337	5.33e-37	V-type proton ATPase catalytic subunit A OS=Mus musculus GN=Atp6v1a PE=1 SV=2	PF00006	ATP synthase alpha/beta family, nucleotide-binding domain	--	--	GO:0005524	ATP binding	--	--	KOG1352	Vacuolar H+ATPase V1 sector, subunit A
c50886_g1	268	149390851	ABR25443.1	438	2.17e-52	vacuolar ATP synthase, partial [Oryza sativa Indica Group]	--	--	--	--	--	K02145	ATPeV1A, ATP6A	V-type H+transporting ATPase subunit A	http://www.genome.jp/dbget-bin/www_bget?ko:K02145	Q29048	453	9.21e-53	V-type proton ATPase catalytic subunit A OS=Sus scrofa GN=ATP6V1A PE=2 SV=2	PF00006	ATP synthase alpha/beta family, nucleotide-binding domain	--	--	GO:0005524	ATP binding	--	--	KOG1352	Vacuolar H+ATPase V1 sector, subunit A
c143800_g1	380	545361880	XP_005646211.1	127	5.96e-07	vacuolar ATP synthase subunit H [Coccomyxa subellipsoidea C-169]>gi|384248182|gb|EIE21667.1| vacuolar ATP synthase subunit H [Coccomyxa subellipsoidea C-169]	--	--	--	--	--	--	--	--	--	Q8MML6	111	9.05e-06	V-type proton ATPase subunit H OS=Dictyostelium discoideum GN=vatH PE=1 SV=1	PF03224	V-ATPase subunit H	GO:0015992//GO:0006119//GO:0015991	proton transport//oxidative phosphorylation//ATP hydrolysis coupled proton transport	GO:0046961	proton-transporting ATPase activity, rotational mechanism	GO:0000221	vacuolar proton-transporting V-type ATPase, V1 domain	KOG2759	Vacuolar H+ATPase V1 sector, subunit H
c194979_g1	245	545361880	XP_005646211.1	134	2.93e-08	vacuolar ATP synthase subunit H [Coccomyxa subellipsoidea C-169]>gi|384248182|gb|EIE21667.1| vacuolar ATP synthase subunit H [Coccomyxa subellipsoidea C-169]	--	--	--	--	--	--	--	--	--	--	--	--	--	PF04632//PF03224	Fusaric acid resistance protein family//V-ATPase subunit H	GO:0006810//GO:0006119//GO:0015992//GO:0015991	transport//oxidative phosphorylation//proton transport//ATP hydrolysis coupled proton transport	GO:0046961	proton-transporting ATPase activity, rotational mechanism	GO:0005886//GO:0000221	plasma membrane//vacuolar proton-transporting V-type ATPase, V1 domain	--	--
c194739_g1	283	159462664	XP_001689562.1	237	2.96e-22	vacuolar ATP synthase subunit H [Chlamydomonas reinhardtii]>gi|158283550|gb|EDP09300.1| vacuolar ATP synthase subunit H [Chlamydomonas reinhardtii]	--	--	--	--	--	K02144	ATPeV1H	V-type H+transporting ATPase subunit H	http://www.genome.jp/dbget-bin/www_bget?ko:K02144	Q8MML6	225	1.94e-21	V-type proton ATPase subunit H OS=Dictyostelium discoideum GN=vatH PE=1 SV=1	PF11698	V-ATPase subunit H	GO:0015991	ATP hydrolysis coupled proton transport	GO:0016820	hydrolase activity, acting on acid anhydrides, catalyzing transmembrane movement of substances	GO:0000221//GO:0005774	vacuolar proton-transporting V-type ATPase, V1 domain//vacuolar membrane	KOG2759	Vacuolar H+ATPase V1 sector, subunit H
c81105_g2	708	590678469	XP_007040311.1	346	4.7e-37	Vacuolar ATP synthase subunit E1 isoform 1 [Theobroma cacao]>gi|508777556|gb|EOY24812.1| Vacuolar ATP synthase subunit E1 isoform 1 [Theobroma cacao]	--	--	--	--	--	K02150	ATPeV1E, ATP6E	V-type H+transporting ATPase subunit E	http://www.genome.jp/dbget-bin/www_bget?ko:K02150	O00780	347	5.02e-38	V-type proton ATPase subunit E OS=Dictyostelium discoideum GN=vatE PE=1 SV=1	PF13145//PF00430//PF01991//PF01496//PF00491	PPIC-type PPIASE domain//ATP synthase B/B' CF(0)//ATP synthase (E/31 kDa) subunit//V-type ATPase 116kDa subunit family//Arginase family	GO:0015992//GO:0006807//GO:0006119//GO:0015986//GO:0015991	proton transport//nitrogen compound metabolic process//oxidative phosphorylation//ATP synthesis coupled proton transport//ATP hydrolysis coupled proton transport	GO:0046961//GO:0046872//GO:0016813//GO:0015078//GO:0016853	proton-transporting ATPase activity, rotational mechanism//metal ion binding//hydrolase activity, acting on carbon-nitrogen (but not peptide) bonds, in linear amidines//hydrogen ion transmembrane transporter activity//isomerase activity	GO:0045263//GO:0033179//GO:0033178	proton-transporting ATP synthase complex, coupling factor F(o)//proton-transporting V-type ATPase, V0 domain//proton-transporting two-sector ATPase complex, catalytic domain	KOG1664	Vacuolar H+ATPase V1 sector, subunit E
c76831_g4	808	545358158	XP_005644668.1	267	2.89e-25	vacuolar ATP synthase subunit E [Coccomyxa subellipsoidea C-169]>gi|384246635|gb|EIE20124.1| vacuolar ATP synthase subunit E [Coccomyxa subellipsoidea C-169]	--	--	--	--	--	K02150	ATPeV1E, ATP6E	V-type H+transporting ATPase subunit E	http://www.genome.jp/dbget-bin/www_bget?ko:K02150	Q4R761	305	1.41e-31	V-type proton ATPase subunit E 1 OS=Macaca fascicularis GN=ATP6V1E1 PE=2 SV=1	PF01991	ATP synthase (E/31 kDa) subunit	GO:0015992//GO:0006119//GO:0006810//GO:0015991	proton transport//oxidative phosphorylation//transport//ATP hydrolysis coupled proton transport	GO:0046961	proton-transporting ATPase activity, rotational mechanism	GO:0033178	proton-transporting two-sector ATPase complex, catalytic domain	KOG1664	Vacuolar H+ATPase V1 sector, subunit E
c243111_g1	230	17351917	AAL38195.1	329	4.45e-37	vacuolar ATP synthase subunit B [Cyanophora paradoxa]	--	--	--	--	--	K02147	ATPeV1B, ATP6B	V-type H+transporting ATPase subunit B	http://www.genome.jp/dbget-bin/www_bget?ko:K02147	P49712	350	3.88e-39	V-type proton ATPase subunit B OS=Gallus gallus GN=ATP6V1B PE=3 SV=1	--	--	--	--	--	--	--	--	KOG1351	Vacuolar H+ATPase V1 sector, subunit B
c155302_g1	211	17351917	AAL38195.1	305	1.27e-33	vacuolar ATP synthase subunit B [Cyanophora paradoxa]	--	--	--	--	--	K02147	ATPeV1B, ATP6B	V-type H+transporting ATPase subunit B	http://www.genome.jp/dbget-bin/www_bget?ko:K02147	P31401	323	1.62e-35	V-type proton ATPase subunit B OS=Manduca sexta GN=VHA55 PE=2 SV=1	PF02874	ATP synthase alpha/beta family, beta-barrel domain	GO:0015992//GO:0046034	proton transport//ATP metabolic process	--	--	--	--	KOG1351	Vacuolar H+ATPase V1 sector, subunit B
c40076_g1	224	17351917	AAL38195.1	317	2.68e-35	vacuolar ATP synthase subunit B [Cyanophora paradoxa]	--	--	--	--	--	K02147	ATPeV1B, ATP6B	V-type H+transporting ATPase subunit B	http://www.genome.jp/dbget-bin/www_bget?ko:K02147	Q76NU1	330	2.12e-36	V-type proton ATPase subunit B OS=Dictyostelium discoideum GN=vatB PE=1 SV=1	PF02874	ATP synthase alpha/beta family, beta-barrel domain	GO:0015992//GO:0046034	proton transport//ATP metabolic process	--	--	--	--	KOG1351	Vacuolar H+ATPase V1 sector, subunit B
c239865_g1	257	17351917	AAL38195.1	372	2.17e-43	vacuolar ATP synthase subunit B [Cyanophora paradoxa]	--	--	--	--	--	K02147	ATPeV1B, ATP6B	V-type H+transporting ATPase subunit B	http://www.genome.jp/dbget-bin/www_bget?ko:K02147	Q76NU1	395	2.93e-45	V-type proton ATPase subunit B OS=Dictyostelium discoideum GN=vatB PE=1 SV=1	PF02874	ATP synthase alpha/beta family, beta-barrel domain	GO:0015992//GO:0046034	proton transport//ATP metabolic process	--	--	--	--	KOG1351	Vacuolar H+ATPase V1 sector, subunit B
c162373_g1	236	17351917	AAL38195.1	342	5.27e-39	vacuolar ATP synthase subunit B [Cyanophora paradoxa]	--	--	--	--	--	K02147	ATPeV1B, ATP6B	V-type H+transporting ATPase subunit B	http://www.genome.jp/dbget-bin/www_bget?ko:K02147	P31410	380	3.41e-43	V-type proton ATPase subunit B OS=Heliothis virescens GN=VHA55 PE=2 SV=1	PF02874	ATP synthase alpha/beta family, beta-barrel domain	GO:0046034//GO:0015992	ATP metabolic process//proton transport	--	--	--	--	KOG1351	Vacuolar H+ATPase V1 sector, subunit B
c144426_g1	222	545375584	XP_005651958.1	223	1.6e-20	vacuolar ATP synthase subunit B [Coccomyxa subellipsoidea C-169]>gi|384253940|gb|EIE27414.1| vacuolar ATP synthase subunit B [Coccomyxa subellipsoidea C-169]	--	--	--	--	--	K02147	ATPeV1B, ATP6B	V-type H+transporting ATPase subunit B	http://www.genome.jp/dbget-bin/www_bget?ko:K02147	Q76NU1	218	1.2e-20	V-type proton ATPase subunit B OS=Dictyostelium discoideum GN=vatB PE=1 SV=1	PF00006	ATP synthase alpha/beta family, nucleotide-binding domain	GO:0006754//GO:0015991	ATP biosynthetic process//ATP hydrolysis coupled proton transport	GO:0005524//GO:0016820	ATP binding//hydrolase activity, acting on acid anhydrides, catalyzing transmembrane movement of substances	GO:0033180	proton-transporting V-type ATPase, V1 domain	KOG1351	Vacuolar H+ATPase V1 sector, subunit B
c53515_g1	430	551639103	XP_005822362.1	316	7.31e-34	vacuolar ATP synthase subunit [Guillardia theta CCMP2712]>gi|428166406|gb|EKX35382.1| vacuolar ATP synthase subunit [Guillardia theta CCMP2712]	--	--	--	--	--	K02150	ATPeV1E, ATP6E	V-type H+transporting ATPase subunit E	http://www.genome.jp/dbget-bin/www_bget?ko:K02150	P54611	356	1.11e-40	V-type proton ATPase subunit E OS=Drosophila melanogaster GN=Vha26 PE=2 SV=1	PF07425//PF01991	Pardaxin//ATP synthase (E/31 kDa) subunit	GO:0006119//GO:0015992//GO:0015991	oxidative phosphorylation//proton transport//ATP hydrolysis coupled proton transport	GO:0046961	proton-transporting ATPase activity, rotational mechanism	GO:0005576//GO:0033178	extracellular region//proton-transporting two-sector ATPase complex, catalytic domain	KOG1664	Vacuolar H+ATPase V1 sector, subunit E
c217798_g1	445	58613593	AAW79383.1	186	1.92e-15	vacuolar ATP synthase [Heterocapsa triquetra]	--	--	--	--	--	K02155	ATPeV0C, ATP6L	V-type H+transporting ATPase 16kDa proteolipid subunit	http://www.genome.jp/dbget-bin/www_bget?ko:K02155	P34546	180	1.34e-15	V-type proton ATPase 16 kDa proteolipid subunit 2/3 OS=Caenorhabditis elegans GN=vha-2 PE=2 SV=2	PF00137	ATP synthase subunit C	GO:0015991//GO:0015992	ATP hydrolysis coupled proton transport//proton transport	GO:0015078	hydrogen ion transmembrane transporter activity	GO:0033177	proton-transporting two-sector ATPase complex, proton-transporting domain	KOG0232	Vacuolar H+ATPase V0 sector, subunits c/c'
c63960_g1	512	58613593	AAW79383.1	173	1.55e-13	vacuolar ATP synthase [Heterocapsa triquetra]	--	--	--	--	--	K02155	ATPeV0C, ATP6L	V-type H+transporting ATPase 16kDa proteolipid subunit	http://www.genome.jp/dbget-bin/www_bget?ko:K02155	Q9Y874	148	5e-11	V-type proton ATPase 16 kDa proteolipid subunit 2 OS=Neurospora crassa (strain ATCC 24698 / 74-OR23-1A / CBS 708.71 / DSM 1257 / FGSC 987) GN=vma-11 PE=2 SV=2	PF00137	ATP synthase subunit C	GO:0015991//GO:0015992	ATP hydrolysis coupled proton transport//proton transport	GO:0015078	hydrogen ion transmembrane transporter activity	GO:0033177	proton-transporting two-sector ATPase complex, proton-transporting domain	KOG0232	Vacuolar H+ATPase V0 sector, subunits c/c'
c89151_g1	2689	301113856	XP_002998698.1	789	2.7e-91	vacuolar amino acid transporter, putative [Phytophthora infestans T30-4]>gi|262111999|gb|EEY70051.1| vacuolar amino acid transporter, putative [Phytophthora infestans T30-4]	--	--	--	--	--	K14209	SLC36A, PAT	solute carrier family 36 (proton-coupled amino acid transporter)	http://www.genome.jp/dbget-bin/www_bget?ko:K14209	Q10074	1009	8.9e-123	Vacuolar amino acid transporter 3 OS=Schizosaccharomyces pombe (strain 972 / ATCC 24843) GN=avt3 PE=1 SV=1	--	--	--	--	--	--	--	--	KOG1304	Amino acid transporters
c205661_g1	249	301113856	XP_002998698.1	198	7.57e-17	vacuolar amino acid transporter, putative [Phytophthora infestans T30-4]>gi|262111999|gb|EEY70051.1| vacuolar amino acid transporter, putative [Phytophthora infestans T30-4]	--	--	--	--	--	K14209	SLC36A, PAT	solute carrier family 36 (proton-coupled amino acid transporter)	http://www.genome.jp/dbget-bin/www_bget?ko:K14209	Q10074	227	1.71e-21	Vacuolar amino acid transporter 3 OS=Schizosaccharomyces pombe (strain 972 / ATCC 24843) GN=avt3 PE=1 SV=1	--	--	--	--	--	--	--	--	KOG1304	Amino acid transporters
c32236_g1	244	657386387	KEH28723.1	366	2.66e-40	UVR3 AtUVR3-like 6-4 DNA photolyase [Medicago truncatula]	--	--	--	--	--	K02295	CRY	cryptochrome	http://www.genome.jp/dbget-bin/www_bget?ko:K02295	Q0E2Y1	352	3.67e-39	(6-4)DNA photolyase OS=Oryza sativa subsp. japonica GN=UVR3 PE=3 SV=1	PF03441	FAD binding domain of DNA photolyase	GO:0006281	DNA repair	GO:0003913	DNA photolyase activity	--	--	KOG0133	Deoxyribodipyrimidine photolyase/cryptochrome
c67099_g1	454	545363464	XP_005646853.1	213	1.22e-18	UV-endonuclease UvdE [Coccomyxa subellipsoidea C-169]>gi|384248826|gb|EIE22309.1| UV-endonuclease UvdE [Coccomyxa subellipsoidea C-169]	--	--	--	--	--	K13281	uvsE, UVE1	UV DNA damage endonuclease	http://www.genome.jp/dbget-bin/www_bget?ko:K13281	Q01408	342	2.79e-36	UV-damage endonuclease OS=Neurospora crassa (strain ATCC 24698 / 74-OR23-1A / CBS 708.71 / DSM 1257 / FGSC 987) GN=mus-18 PE=2 SV=2	PF03851	UV-endonuclease UvdE	GO:0006289//GO:0009411	nucleotide-excision repair//response to UV	GO:0004519	endonuclease activity	--	--	--	--
c177484_g1	791	545713939	XP_005709272.1	197	6.61e-15	UVB-resistance protein UVR8-like / chromatin binding / guanyl-nucleotide exchange factor isoform 2 [Galdieria sulphuraria]>gi|452825757|gb|EME32752.1| UVB-resistance protein UVR8-like / chromatin binding / guanyl-nucleotide exchange factor isoform 2 [Galdieria sulphuraria]	--	--	--	--	--	--	--	--	--	Q6NXM2	122	2.82e-06	RCC1 and BTB domain-containing protein 1 OS=Mus musculus GN=Rcbtb1 PE=2 SV=1	PF00651	BTB/POZ domain	--	--	GO:0005515	protein binding	--	--	KOG1987	Speckle-type POZ protein SPOP and related proteins with TRAF, MATH and BTB/POZ domains
c85645_g2	599	545365640	XP_005647780.1	176	9.16e-13	UVB-resistance 8 [Coccomyxa subellipsoidea C-169]>gi|384249755|gb|EIE23236.1| UVB-resistance 8 [Coccomyxa subellipsoidea C-169]	--	--	--	--	--	K10595	HERC2	E3 ubiquitin-protein ligase HERC2	http://www.genome.jp/dbget-bin/www_bget?ko:K10595	Q15751	166	5.94e-12	Probable E3 ubiquitin-protein ligase HERC1 OS=Homo sapiens GN=HERC1 PE=1 SV=2	--	--	--	--	--	--	--	--	KOG1426	FOG: RCC1 domain
c73581_g1	424	325187409	CCA21947.1	151	5.86e-10	UV excision repair protein RAD23 putative [Albugo laibachii Nc14]	--	--	--	--	--	--	--	--	--	O74803	130	3.65e-08	UV excision repair protein rhp23 OS=Schizosaccharomyces pombe (strain 972 / ATCC 24843) GN=rhp23 PE=1 SV=1	PF00240//PF02993	Ubiquitin family//Minor capsid protein VI	--	--	GO:0005515	protein binding	GO:0019028	viral capsid	KOG0011	Nucleotide excision repair factor NEF2, RAD23 component
c156345_g1	266	325187409	CCA21947.1	166	1.36e-12	UV excision repair protein RAD23 putative [Albugo laibachii Nc14]	--	--	--	--	--	--	--	--	--	P32628	116	8.74e-07	UV excision repair protein RAD23 OS=Saccharomyces cerevisiae (strain ATCC 204508 / S288c) GN=RAD23 PE=1 SV=1	PF00627	UBA/TS-N domain	--	--	GO:0005515	protein binding	--	--	KOG0011	Nucleotide excision repair factor NEF2, RAD23 component
c132642_g1	242	568034563	ETM32232.1	138	7.7e-09	UV excision repair protein Rad23 [Phytophthora parasitica]	--	--	--	--	--	--	--	--	--	Q29RK4	122	1.12e-07	UV excision repair protein RAD23 homolog B OS=Bos taurus GN=RAD23B PE=2 SV=1	PF00240	Ubiquitin family	--	--	GO:0005515	protein binding	--	--	KOG0011	Nucleotide excision repair factor NEF2, RAD23 component
c170729_g1	284	568004640	ETL78956.1	183	8.01e-15	UV excision repair protein Rad23 [Phytophthora parasitica]	--	--	--	--	--	K08770	UBC	ubiquitin C	http://www.genome.jp/dbget-bin/www_bget?ko:K08770	Q8SWD4	149	2.56e-12	Ubiquitin OS=Encephalitozoon cuniculi (strain GB-M1) GN=ECU02_0740i PE=1 SV=1	PF00240	Ubiquitin family	--	--	GO:0005515	protein binding	--	--	KOG0011	Nucleotide excision repair factor NEF2, RAD23 component
c187861_g1	205	675211899	XP_008914834.1	133	2.42e-08	UV excision repair protein Rad23 [Phytophthora parasitica INRA-310]>gi|568084985|gb|ETM99903.1| UV excision repair protein Rad23 [Phytophthora parasitica INRA-310]	--	--	--	--	--	--	--	--	--	O74803	117	4.1e-07	UV excision repair protein rhp23 OS=Schizosaccharomyces pombe (strain 972 / ATCC 24843) GN=rhp23 PE=1 SV=1	PF00240	Ubiquitin family	--	--	GO:0005515	protein binding	--	--	KOG0011	Nucleotide excision repair factor NEF2, RAD23 component
c180979_g1	288	673051021	XP_008879471.1	197	8.67e-17	UV excision repair protein Rad23 [Aphanomyces invadans]>gi|574464790|gb|ETV91834.1| UV excision repair protein Rad23 [Aphanomyces invadans]	--	--	--	--	--	K10839	RAD23, HR23	UV excision repair protein RAD23	http://www.genome.jp/dbget-bin/www_bget?ko:K10839	Q4KMA2	183	1.15e-15	UV excision repair protein RAD23 homolog B OS=Rattus norvegicus GN=Rad23b PE=1 SV=1	PF00240	Ubiquitin family	--	--	GO:0005515	protein binding	--	--	KOG0011	Nucleotide excision repair factor NEF2, RAD23 component
c113333_g2	1809	545713875	XP_005709240.1	1386	0	UTP--glucose-1-phosphate uridylyltransferase [Galdieria sulphuraria]>gi|452825725|gb|EME32720.1| UTP--glucose-1-phosphate uridylyltransferase [Galdieria sulphuraria]	--	--	--	--	--	K00963	UGP2, galU, galF	UTP--glucose-1-phosphate uridylyltransferase	http://www.genome.jp/dbget-bin/www_bget?ko:K00963	P78811	1616	0	Probable UTP--glucose-1-phosphate uridylyltransferase OS=Schizosaccharomyces pombe (strain 972 / ATCC 24843) GN=fyu1 PE=1 SV=2	PF01704	UTP--glucose-1-phosphate uridylyltransferase	GO:0008152	metabolic process	GO:0016779	nucleotidyltransferase activity	--	--	KOG2638	UDP-glucose pyrophosphorylase
c72442_g1	1520	545713875	XP_005709240.1	1280	2.29e-169	UTP--glucose-1-phosphate uridylyltransferase [Galdieria sulphuraria]>gi|452825725|gb|EME32720.1| UTP--glucose-1-phosphate uridylyltransferase [Galdieria sulphuraria]	--	--	--	--	--	K00963	UGP2, galU, galF	UTP--glucose-1-phosphate uridylyltransferase	http://www.genome.jp/dbget-bin/www_bget?ko:K00963	Q54YZ0	1622	0	UTP--glucose-1-phosphate uridylyltransferase 2 OS=Dictyostelium discoideum GN=ugpB PE=2 SV=1	PF01704	UTP--glucose-1-phosphate uridylyltransferase	GO:0008152	metabolic process	GO:0016779	nucleotidyltransferase activity	--	--	KOG2638	UDP-glucose pyrophosphorylase
c122581_g1	208	675189209	XP_008903489.1	137	4.21e-09	uroporphyrinogen-III C-methyltransferase [Phytophthora parasitica INRA-310]>gi|567963530|gb|ETK89025.1| uroporphyrinogen-III C-methyltransferase [Phytophthora parasitica]>gi|567992237|gb|ETL42432.1| uroporphyrinogen-III C-methyltransferase [Phytophthora parasitica]>gi|568096224|gb|ETN10975.1| uroporphyrinogen-III C-methyltransferase [Phytophthora parasitica INRA-310]>gi|570953645|gb|ETP18902.1| u…	--	--	--	--	--	--	--	--	--	Q606C9	127	2.46e-08	Siroheme synthase OS=Methylococcus capsulatus (strain ATCC 33009 / NCIMB 11132 / Bath) GN=cysG PE=3 SV=1	PF00590	Tetrapyrrole (Corrin/Porphyrin) Methylases	GO:0008152	metabolic process	GO:0008168	methyltransferase activity	--	--	--	--
c195459_g1	201	590570042	XP_007011238.1	174	1.4e-14	Uroporphyrinogen decarboxylase isoform 3 [Theobroma cacao]>gi|508728151|gb|EOY20048.1| Uroporphyrinogen decarboxylase isoform 3 [Theobroma cacao]	--	--	--	--	--	K01599	hemE, UROD	uroporphyrinogen decarboxylase	http://www.genome.jp/dbget-bin/www_bget?ko:K01599	Q54DF9	188	5.4e-17	Uroporphyrinogen decarboxylase OS=Dictyostelium discoideum GN=hemE PE=1 SV=1	PF01208	Uroporphyrinogen decarboxylase (URO-D)	GO:0006779//GO:0015994	porphyrin-containing compound biosynthetic process//chlorophyll metabolic process	GO:0004853	uroporphyrinogen decarboxylase activity	--	--	KOG2872	Uroporphyrinogen decarboxylase
c164437_g1	202	669143928	XP_008607526.1	157	9.3e-12	uroporphyrinogen decarboxylase [Saprolegnia diclina VS20]>gi|530740460|gb|EQC38702.1| uroporphyrinogen decarboxylase [Saprolegnia diclina VS20]	--	--	--	--	--	K01599	hemE, UROD	uroporphyrinogen decarboxylase	http://www.genome.jp/dbget-bin/www_bget?ko:K01599	Q9PTS2	193	1.06e-17	Uroporphyrinogen decarboxylase OS=Danio rerio GN=urod PE=2 SV=1	PF01208	Uroporphyrinogen decarboxylase (URO-D)	GO:0006779//GO:0015994	porphyrin-containing compound biosynthetic process//chlorophyll metabolic process	GO:0004853	uroporphyrinogen decarboxylase activity	--	--	KOG2872	Uroporphyrinogen decarboxylase
c97347_g1	1206	698825071	XP_009845564.1	989	1.33e-128	uroporphyrinogen decarboxylase [Aphanomyces astaci]>gi|574099318|gb|ETV64940.1| uroporphyrinogen decarboxylase [Aphanomyces astaci]	--	--	--	--	--	K01599	hemE, UROD	uroporphyrinogen decarboxylase	http://www.genome.jp/dbget-bin/www_bget?ko:K01599	Q9PTS2	1121	6.8e-150	Uroporphyrinogen decarboxylase OS=Danio rerio GN=urod PE=2 SV=1	PF01208	Uroporphyrinogen decarboxylase (URO-D)	GO:0015994//GO:0006779	chlorophyll metabolic process//porphyrin-containing compound biosynthetic process	GO:0004853	uroporphyrinogen decarboxylase activity	--	--	KOG2872	Uroporphyrinogen decarboxylase
c85093_g1	453	698825071	XP_009845564.1	397	4.27e-44	uroporphyrinogen decarboxylase [Aphanomyces astaci]>gi|574099318|gb|ETV64940.1| uroporphyrinogen decarboxylase [Aphanomyces astaci]	--	--	--	--	--	K01599	hemE, UROD	uroporphyrinogen decarboxylase	http://www.genome.jp/dbget-bin/www_bget?ko:K01599	O18601	429	8.97e-50	Uroporphyrinogen decarboxylase OS=Drosophila virilis GN=Updo PE=3 SV=1	PF01208	Uroporphyrinogen decarboxylase (URO-D)	GO:0015994//GO:0006779	chlorophyll metabolic process//porphyrin-containing compound biosynthetic process	GO:0004853	uroporphyrinogen decarboxylase activity	--	--	KOG2872	Uroporphyrinogen decarboxylase
c221279_g1	212	545367105	XP_005648412.1	190	6.7e-17	uroporphyrin-III C-m, partial [Coccomyxa subellipsoidea C-169]>gi|384250389|gb|EIE23868.1| uroporphyrin-III C-m, partial [Coccomyxa subellipsoidea C-169]	--	--	--	--	--	K02302	cysG	uroporphyrin-III C-methyltransferase / precorrin-2 dehydrogenase / sirohydrochlorin ferrochelatase	http://www.genome.jp/dbget-bin/www_bget?ko:K02302	Q6D1A4	189	8.11e-17	Siroheme synthase 1 OS=Pectobacterium atrosepticum (strain SCRI 1043 / ATCC BAA-672) GN=cysG1 PE=3 SV=1	PF00590	Tetrapyrrole (Corrin/Porphyrin) Methylases	GO:0008152	metabolic process	GO:0008168	methyltransferase activity	--	--	KOG1527	Uroporphyrin III methyltransferase
c239803_g1	302	673046709	XP_008877315.1	339	4.61e-36	urocanate hydratase, variant [Aphanomyces invadans]>gi|574467088|gb|ETV94113.1| urocanate hydratase, variant [Aphanomyces invadans]	--	--	--	--	--	K01712	hutU, UROC1	urocanate hydratase	http://www.genome.jp/dbget-bin/www_bget?ko:K01712	Q86AX3	319	7.18e-34	Probable urocanate hydratase OS=Dictyostelium discoideum GN=uroc1 PE=3 SV=2	PF01175	Urocanase	GO:0006547	histidine metabolic process	GO:0016153	urocanate hydratase activity	--	--	--	--
c58865_g1	298	673046709	XP_008877315.1	251	9.25e-24	urocanate hydratase, variant [Aphanomyces invadans]>gi|574467088|gb|ETV94113.1| urocanate hydratase, variant [Aphanomyces invadans]	--	--	--	--	--	K01712	hutU, UROC1	urocanate hydratase	http://www.genome.jp/dbget-bin/www_bget?ko:K01712	Q8VC12	207	1.79e-18	Urocanate hydratase OS=Mus musculus GN=Uroc1 PE=1 SV=2	PF01175	Urocanase	GO:0006547	histidine metabolic process	GO:0016153	urocanate hydratase activity	--	--	--	--
c231283_g1	204	673046709	XP_008877315.1	229	3.44e-21	urocanate hydratase, variant [Aphanomyces invadans]>gi|574467088|gb|ETV94113.1| urocanate hydratase, variant [Aphanomyces invadans]	--	--	--	--	--	K01712	hutU, UROC1	urocanate hydratase	http://www.genome.jp/dbget-bin/www_bget?ko:K01712	Q86AX3	244	5.01e-24	Probable urocanate hydratase OS=Dictyostelium discoideum GN=uroc1 PE=3 SV=2	PF01175	Urocanase	GO:0006547	histidine metabolic process	GO:0016153	urocanate hydratase activity	--	--	--	--
c139723_g1	306	675190839	XP_008904304.1	422	2.5e-47	urocanate hydratase [Phytophthora parasitica INRA-310]>gi|568095781|gb|ETN10543.1| urocanate hydratase [Phytophthora parasitica INRA-310]	--	--	--	--	--	K01712	hutU, UROC1	urocanate hydratase	http://www.genome.jp/dbget-bin/www_bget?ko:K01712	Q96N76	398	6.18e-45	Urocanate hydratase OS=Homo sapiens GN=UROC1 PE=1 SV=1	PF01175	Urocanase	GO:0006547	histidine metabolic process	GO:0016153	urocanate hydratase activity	--	--	--	--
c124217_g1	206	698800010	XP_009833034.1	189	1.13e-15	urocanate hydratase [Aphanomyces astaci]>gi|574111753|gb|ETV77247.1| urocanate hydratase [Aphanomyces astaci]	--	--	--	--	--	K01712	hutU, UROC1	urocanate hydratase	http://www.genome.jp/dbget-bin/www_bget?ko:K01712	Q86AX3	187	2.56e-16	Probable urocanate hydratase OS=Dictyostelium discoideum GN=uroc1 PE=3 SV=2	--	--	--	--	--	--	--	--	--	--
c15457_g1	216	301101243	XP_002899710.1	202	2.2e-17	urocanase, putative [Phytophthora infestans T30-4]>gi|262102712|gb|EEY60764.1| urocanase, putative [Phytophthora infestans T30-4]	--	--	--	--	--	K01712	hutU, UROC1	urocanate hydratase	http://www.genome.jp/dbget-bin/www_bget?ko:K01712	Q9NAE2	260	3.67e-26	Probable urocanate hydratase OS=Caenorhabditis elegans GN=Y51H4A.7 PE=3 SV=2	PF01175	Urocanase	GO:0006547	histidine metabolic process	GO:0016153	urocanate hydratase activity	--	--	--	--
c191958_g1	248	194477330	YP_002049509.1	169	8.47e-14	uridylate kinase [Paulinella chromatophora]>gi|171192337|gb|ACB43299.1| uridylate kinase [Paulinella chromatophora]	--	--	--	--	--	K09903	pyrH	uridylate kinase	http://www.genome.jp/dbget-bin/www_bget?ko:K09903	Q21HH4	261	1.68e-27	Uridylate kinase OS=Saccharophagus degradans (strain 2-40 / ATCC 43961 / DSM 17024) GN=pyrH PE=3 SV=1	--	--	GO:0044238//GO:1901566//GO:0044281//GO:0044249//GO:0006796	primary metabolic process//organonitrogen compound biosynthetic process//small molecule metabolic process//cellular biosynthetic process//phosphate-containing compound metabolic process	GO:0009041	uridylate kinase activity	GO:0005737	cytoplasm	--	--
c255970_g1	251	669136720	XP_008603928.1	205	1.82e-18	uridine phosphorylase [Saprolegnia diclina VS20]>gi|530744263|gb|EQC42505.1| uridine phosphorylase [Saprolegnia diclina VS20]	--	--	--	--	--	K00757	udp, UPP	uridine phosphorylase	http://www.genome.jp/dbget-bin/www_bget?ko:K00757	Q16831	164	1.19e-13	Uridine phosphorylase 1 OS=Homo sapiens GN=UPP1 PE=1 SV=1	PF01048	Phosphorylase superfamily	GO:0009116	nucleoside metabolic process	GO:0003824	catalytic activity	--	--	--	--
c196494_g1	246	669136720	XP_008603928.1	170	1.19e-13	uridine phosphorylase [Saprolegnia diclina VS20]>gi|530744263|gb|EQC42505.1| uridine phosphorylase [Saprolegnia diclina VS20]	--	--	--	--	--	K00757	udp, UPP	uridine phosphorylase	http://www.genome.jp/dbget-bin/www_bget?ko:K00757	Q8CGR7	172	1.18e-14	Uridine phosphorylase 2 OS=Mus musculus GN=Upp2 PE=2 SV=1	PF01048	Phosphorylase superfamily	GO:0009116	nucleoside metabolic process	GO:0003824	catalytic activity	--	--	--	--
c236305_g1	270	675193161	XP_008905465.1	225	3.15e-21	uridine phosphorylase [Phytophthora parasitica INRA-310]>gi|567990188|gb|ETL40422.1| uridine phosphorylase [Phytophthora parasitica]>gi|568019429|gb|ETL93576.1| uridine phosphorylase [Phytophthora parasitica]>gi|568094122|gb|ETN08904.1| uridine phosphorylase [Phytophthora parasitica INRA-310]>gi|570327790|gb|ETO75738.1| uridine phosphorylase [Phytophthora parasitica P1976]>gi|570951616|gb|ETP1687…	--	--	--	--	--	--	--	--	--	Q16831	180	7.6e-16	Uridine phosphorylase 1 OS=Homo sapiens GN=UPP1 PE=1 SV=1	PF01048	Phosphorylase superfamily	GO:0009116	nucleoside metabolic process	GO:0003824	catalytic activity	--	--	--	--
c183961_g1	202	734356350	KHN14098.1	194	8.27e-17	Uridine kinase-like protein 1, chloroplastic, partial [Glycine soja]	--	--	--	--	--	K00876	udk, UCK	uridine kinase	http://www.genome.jp/dbget-bin/www_bget?ko:K00876	Q55EL3	241	6.29e-24	Uridine-cytidine kinase A OS=Dictyostelium discoideum GN=udkA PE=3 SV=1	PF07931//PF00485	Chloramphenicol phosphotransferase-like protein//Phosphoribulokinase / Uridine kinase family	GO:0008152	metabolic process	GO:0005524//GO:0016301//GO:0016740	ATP binding//kinase activity//transferase activity	--	--	KOG4203	Armadillo/beta-Catenin/plakoglobin
c97515_g1	1875	520993693	AGP25704.1	1586	0	uridine diphosphate glucose dehydrogenase [Ipomoea batatas]>gi|520993695|gb|AGP25705.1| uridine diphosphate glucose dehydrogenase [Ipomoea batatas]>gi|520993697|gb|AGP25706.1| uridine diphosphate glucose dehydrogenase [Ipomoea batatas]	--	--	--	--	--	K00012	UGDH, ugd	UDPglucose 6-dehydrogenase	http://www.genome.jp/dbget-bin/www_bget?ko:K00012	Q9FM01	1572	0	UDP-glucose 6-dehydrogenase 4 OS=Arabidopsis thaliana GN=UGD4 PE=1 SV=1	PF03721//PF01210//PF03435//PF03446//PF03720//PF02558//PF00056//PF00984//PF02737	UDP-glucose/GDP-mannose dehydrogenase family, NAD binding domain//NAD-dependent glycerol-3-phosphate dehydrogenase N-terminus//Saccharopine dehydrogenase//NAD binding domain of 6-phosphogluconate dehydrogenase//UDP-glucose/GDP-mannose dehydrogenase family, UDP binding domain//Ketopantoate reductase PanE/ApbA//lactate/malate dehydrogenase, NAD binding domain//UDP-glucose/GDP-mannose dehydrogenase …	GO:0015940//GO:0006098//GO:0006550//GO:0055114//GO:0018874//GO:0046168//GO:0006633//GO:0006568//GO:0006552//GO:0006554//GO:0006574//GO:0019521//GO:0006631	pantothenate biosynthetic process//pentose-phosphate shunt//isoleucine catabolic process//oxidation-reduction process//benzoate metabolic process//glycerol-3-phosphate catabolic process//fatty acid biosynthetic process//tryptophan metabolic process//leucine catabolic process//lysine catabolic process//valine catabolic process//D-gluconate metabolic process//fatty acid metabolic process	GO:0004616//GO:0016491//GO:0008677//GO:0016616//GO:0051287//GO:0003857	phosphogluconate dehydrogenase (decarboxylating) activity//oxidoreductase activity//2-dehydropantoate 2-reductase activity//oxidoreductase activity, acting on the CH-OH group of donors, NAD or NADP as acceptor//NAD binding//3-hydroxyacyl-CoA dehydrogenase activity	GO:0005737	cytoplasm	--	--
c134344_g1	214	520993707	AGP25711.1	188	1.07e-15	uridine diphosphate glucose dehydrogenase [Ipomoea batatas]	--	--	--	--	--	K00012	UGDH, ugd	UDPglucose 6-dehydrogenase	http://www.genome.jp/dbget-bin/www_bget?ko:K00012	Q5R7B3	183	6.76e-16	UDP-glucose 6-dehydrogenase OS=Pongo abelii GN=UGDH PE=2 SV=1	PF03720	UDP-glucose/GDP-mannose dehydrogenase family, UDP binding domain	GO:0055114	oxidation-reduction process	GO:0051287//GO:0016616	NAD binding//oxidoreductase activity, acting on the CH-OH group of donors, NAD or NADP as acceptor	--	--	--	--
c208695_g1	287	11414902	BAB18540.1	199	8.88e-18	uricase 1 [Astragalus sinicus]>gi|11414906|dbj|BAB18542.1| uricase 9 [Astragalus sinicus]	--	--	--	--	--	K00365	uaZ	urate oxidase	http://www.genome.jp/dbget-bin/www_bget?ko:K00365	Q00511	373	2.98e-43	Uricase OS=Aspergillus flavus GN=uaZ PE=1 SV=3	--	--	--	--	--	--	--	--	KOG1599	Uricase (urate oxidase)
c206327_g1	260	673014946	XP_008861434.1	181	2.76e-14	urease, alpha subunit, variant 2 [Aphanomyces invadans]>gi|574483031|gb|ETW10022.1| urease, alpha subunit, variant 2 [Aphanomyces invadans]	--	--	--	--	--	K01428	ureC	urease subunit alpha	http://www.genome.jp/dbget-bin/www_bget?ko:K01428	Q3M712	184	8.89e-16	Urease subunit alpha OS=Anabaena variabilis (strain ATCC 29413 / PCC 7937) GN=ureC PE=3 SV=1	--	--	--	--	--	--	--	--	--	--
c200271_g1	296	566029946	ETI52857.1	337	1.34e-35	urease subunit alpha [Phytophthora parasitica P1569]	--	--	--	--	--	K01427	URE	urease	http://www.genome.jp/dbget-bin/www_bget?ko:K01427	Q473Q9	311	4.08e-33	Urease subunit alpha OS=Cupriavidus pinatubonensis (strain JMP 134 / LMG 1197) GN=ureC PE=3 SV=1	--	--	--	--	--	--	--	--	--	--
c25016_g1	976	568006192	ETL80462.1	883	2.23e-115	urease accessory protein UreG [Phytophthora parasitica]	--	--	--	--	--	K03189	ureG	urease accessory protein	http://www.genome.jp/dbget-bin/www_bget?ko:K03189	Q96WV0	860	9.29e-113	Uncharacterized urease accessory protein ureG-like OS=Schizosaccharomyces pombe (strain 972 / ATCC 24843) GN=SPCPB16A4.05c PE=3 SV=1	PF01926//PF07728//PF06068//PF02456	50S ribosome-binding GTPase//AAA domain (dynein-related subfamily)//TIP49 C-terminus//Adenovirus IVa2 protein	GO:0019083	viral transcription	GO:0016887//GO:0003678//GO:0005524//GO:0005525	ATPase activity//DNA helicase activity//ATP binding//GTP binding	GO:0005657	replication fork	--	--
c241075_g1	246	299470337	CBN78387.1	355	4.09e-40	urease accessory protein ureG [Ectocarpus siliculosus]	--	--	--	--	--	K03189	ureG	urease accessory protein	http://www.genome.jp/dbget-bin/www_bget?ko:K03189	Q96WV0	355	5.57e-41	Uncharacterized urease accessory protein ureG-like OS=Schizosaccharomyces pombe (strain 972 / ATCC 24843) GN=SPCPB16A4.05c PE=3 SV=1	--	--	--	--	--	--	--	--	--	--
c77092_g1	2714	299469707	CBN76561.1	2246	0	urease [Ectocarpus siliculosus]	--	--	--	--	--	K01427	URE	urease	http://www.genome.jp/dbget-bin/www_bget?ko:K01427	Q6A3P9	2201	0	Urease OS=Neosartorya fumigata (strain ATCC MYA-4609 / Af293 / CBS 101355 / FGSC A1100) GN=ure1 PE=2 SV=2	PF00547//PF00449//PF01979	Urease, gamma subunit//Urease alpha-subunit, N-terminal domain//Amidohydrolase family	GO:0006144//GO:0000051//GO:0019627//GO:0019381//GO:0043419	purine nucleobase metabolic process//obsolete urea cycle intermediate metabolic process//urea metabolic process//atrazine catabolic process//urea catabolic process	GO:0016787//GO:0016151//GO:0009039	hydrolase activity//nickel cation binding//urease activity	--	--	--	--
c217498_g1	258	299469707	CBN76561.1	393	4.75e-43	urease [Ectocarpus siliculosus]	--	--	--	--	--	K01428	ureC	urease subunit alpha	http://www.genome.jp/dbget-bin/www_bget?ko:K01428	B1Y3V1	377	1.57e-42	Urease subunit alpha OS=Leptothrix cholodnii (strain ATCC 51168 / LMG 8142 / SP-6) GN=ureC PE=3 SV=1	PF01979	Amidohydrolase family	--	--	GO:0016787	hydrolase activity	--	--	--	--
c189510_g1	223	299116481	CBN76198.1	158	5.24e-12	urate oxidase [Ectocarpus siliculosus]	--	--	--	--	--	--	--	--	--	P33282	277	1.29e-29	Uricase OS=Emericella nidulans (strain FGSC A4 / ATCC 38163 / CBS 112.46 / NRRL 194 / M139) GN=uaZ PE=3 SV=1	--	--	--	--	--	--	--	--	KOG1599	Uricase (urate oxidase)
c219386_g1	210	657388669	KEH30565.1	190	1.06e-16	uracil-DNA glycosylase-like protein [Medicago truncatula]	--	--	--	--	--	K03648	UNG, UDG	uracil-DNA glycosylase	http://www.genome.jp/dbget-bin/www_bget?ko:K03648	A6UDC0	191	8.87e-18	Uracil-DNA glycosylase OS=Sinorhizobium medicae (strain WSM419) GN=ung PE=3 SV=1	--	--	--	--	--	--	--	--	KOG2994	Uracil DNA glycosylase
c77706_g1	271	693497636	CEF99878.1	142	2.21e-09	Uracil-DNA glycosylase-like [Ostreococcus tauri]	--	--	--	--	--	--	--	--	--	C4Z8Z2	131	2.55e-09	Uracil-DNA glycosylase OS=Eubacterium rectale (strain ATCC 33656 / VPI 0990) GN=ung PE=3 SV=1	--	--	--	--	--	--	--	--	KOG2994	Uracil DNA glycosylase
c117388_g1	249	673054117	XP_008881019.1	271	6.61e-28	uracil-DNA glycosylase [Aphanomyces invadans]>gi|574463260|gb|ETV90345.1| uracil-DNA glycosylase [Aphanomyces invadans]	--	--	--	--	--	K03648	UNG, UDG	uracil-DNA glycosylase	http://www.genome.jp/dbget-bin/www_bget?ko:K03648	Q3KGL4	275	1.09e-29	Uracil-DNA glycosylase OS=Pseudomonas fluorescens (strain Pf0-1) GN=ung PE=3 SV=1	--	--	--	--	--	--	--	--	KOG2994	Uracil DNA glycosylase
c192759_g1	255	698780083	XP_009823085.1	127	1.14e-07	uracil-DNA glycosylase [Aphanomyces astaci]>gi|574122746|gb|ETV88222.1| uracil-DNA glycosylase [Aphanomyces astaci]	--	--	--	--	--	--	--	--	--	--	--	--	--	--	--	--	--	--	--	--	--	--	--
c236611_g1	818	813154005	XP_012201305.1	526	3.65e-63	uracil phosphoribosyltransferase [Saprolegnia parasitica CBS 223.65]>gi|641533879|gb|KDO27845.1| uracil phosphoribosyltransferase [Saprolegnia parasitica CBS 223.65]	--	--	--	--	--	K00761	upp, UPRT	uracil phosphoribosyltransferase	http://www.genome.jp/dbget-bin/www_bget?ko:K00761	A7NRA6	545	3.18e-67	Uracil phosphoribosyltransferase OS=Roseiflexus castenholzii (strain DSM 13941 / HLO8) GN=upp PE=3 SV=1	PF00156	Phosphoribosyl transferase domain	GO:0009116	nucleoside metabolic process	--	--	--	--	KOG4203	Armadillo/beta-Catenin/plakoglobin
c207253_g1	248	698817760	XP_009841909.1	179	1.42e-14	uracil phosphoribosyltransferase [Aphanomyces astaci]>gi|574103140|gb|ETV68684.1| uracil phosphoribosyltransferase [Aphanomyces astaci]	--	--	--	--	--	K00876	udk, UCK	uridine kinase	http://www.genome.jp/dbget-bin/www_bget?ko:K00876	Q55GQ6	157	5.32e-13	Uracil phosphoribosyltransferase OS=Dictyostelium discoideum GN=uprt PE=3 SV=1	PF00156	Phosphoribosyl transferase domain	GO:0009116	nucleoside metabolic process	--	--	--	--	KOG4203	Armadillo/beta-Catenin/plakoglobin
c148800_g1	209	255560969	XP_002521497.1	230	3.5e-22	uracil DNA glycosylase, putative [Ricinus communis]>gi|223539294|gb|EEF40886.1| uracil DNA glycosylase, putative [Ricinus communis]	--	--	--	--	--	K03648	UNG, UDG	uracil-DNA glycosylase	http://www.genome.jp/dbget-bin/www_bget?ko:K03648	A6L7T5	235	4.18e-24	Uracil-DNA glycosylase OS=Bacteroides vulgatus (strain ATCC 8482 / DSM 1447 / NCTC 11154) GN=ung PE=3 SV=1	--	--	GO:0006284	base-excision repair	GO:0004844	uracil DNA N-glycosylase activity	--	--	KOG2994	Uracil DNA glycosylase
c191392_g1	261	760442525	XP_011398331.1	169	2.36e-13	UPF0553 protein [Auxenochlorella protothecoides]>gi|675352996|gb|KFM25436.1| UPF0553 protein [Auxenochlorella protothecoides]	--	--	--	--	--	--	--	--	--	Q54II8	135	1.71e-09	UPF0553 protein OS=Dictyostelium discoideum GN=DDB_G0288723 PE=3 SV=1	--	--	--	--	--	--	--	--	--	--
c65267_g2	304	568047577	ETM44655.1	343	4.17e-39	UPF0468 protein, partial [Phytophthora parasitica]	--	--	--	--	--	--	--	--	--	A0CDD4	344	4.6e-40	Cilia- and flagella-associated protein 20 OS=Paramecium tetraurelia GN=CFAP20 PE=3 SV=1	--	--	--	--	--	--	--	--	--	--
c99692_g1	1139	760445547	XP_011399842.1	924	3.91e-120	UPF0160 protein C27H6.8 [Auxenochlorella protothecoides]>gi|675354454|gb|KFM26894.1| UPF0160 protein C27H6.8 [Auxenochlorella protothecoides]	--	--	--	--	--	--	--	--	--	Q9JK81	814	9.81e-104	UPF0160 protein MYG1, mitochondrial OS=Mus musculus GN=Myg1 PE=1 SV=1	PF04441//PF08402	Poxvirus early transcription factor (VETF), large subunit//TOBE domain	GO:0045893//GO:0006810	positive regulation of transcription, DNA-templated//transport	GO:0016820//GO:0005215//GO:0005524	hydrolase activity, acting on acid anhydrides, catalyzing transmembrane movement of substances//transporter activity//ATP binding	GO:0043190	ATP-binding cassette (ABC) transporter complex	KOG2948	Predicted metal-binding protein
c139945_g1	224	545361520	XP_005646056.1	134	1.62e-08	UPF0052-domain-containing protein [Coccomyxa subellipsoidea C-169]>gi|384248027|gb|EIE21512.1| UPF0052-domain-containing protein [Coccomyxa subellipsoidea C-169]	--	--	--	--	--	--	--	--	--	--	--	--	--	--	--	--	--	--	--	--	--	--	--
c24390_g1	256	545374031	XP_005651326.1	182	1.07e-14	UPF0027-domain-containing protein [Coccomyxa subellipsoidea C-169]>gi|384253307|gb|EIE26782.1| UPF0027-domain-containing protein [Coccomyxa subellipsoidea C-169]	--	--	--	--	--	K14415	RTCB, rtcB	tRNA-splicing ligase RtcB	http://www.genome.jp/dbget-bin/www_bget?ko:K14415	A7RKF6	196	1.88e-17	tRNA-splicing ligase RtcB homolog OS=Nematostella vectensis GN=v1g198406 PE=3 SV=1	--	--	--	--	--	--	--	--	KOG3833	Uncharacterized conserved protein, contains RtcB domain
c149193_g1	209	545374031	XP_005651326.1	297	6.31e-31	UPF0027-domain-containing protein [Coccomyxa subellipsoidea C-169]>gi|384253307|gb|EIE26782.1| UPF0027-domain-containing protein [Coccomyxa subellipsoidea C-169]	--	--	--	--	--	K14415	RTCB, rtcB	tRNA-splicing ligase RtcB	http://www.genome.jp/dbget-bin/www_bget?ko:K14415	A9UXG6	295	1.24e-31	tRNA-splicing ligase RtcB homolog OS=Monosiga brevicollis GN=24995 PE=3 SV=1	PF01139	tRNA-splicing ligase RtcB	GO:0006396	RNA processing	GO:0008452	RNA ligase activity	--	--	KOG3833	Uncharacterized conserved protein, contains RtcB domain
c168053_g1	228	545355987	XP_005643755.1	207	4.76e-19	UPF0016-domain-containing protein [Coccomyxa subellipsoidea C-169]>gi|384245718|gb|EIE19211.1| UPF0016-domain-containing protein [Coccomyxa subellipsoidea C-169]	--	--	--	--	--	--	--	--	--	P38301	215	6.49e-21	GCR1-dependent translation factor 1 OS=Saccharomyces cerevisiae (strain ATCC 204508 / S288c) GN=GDT1 PE=1 SV=1	PF01169	Uncharacterized protein family UPF0016	--	--	--	--	GO:0016020	membrane	KOG2881	Predicted membrane protein
c171188_g1	235	334188174	NP_199171.3	191	1.1e-17	unusual seine protease inhibitor [Arabidopsis thaliana]>gi|332007601|gb|AED94984.1| Serine protease inhibitor, potato inhibitor I-type family protein [Arabidopsis thaliana]	--	--	--	--	--	--	--	--	--	P19873	115	7.87e-08	Inhibitor of trypsin and hageman factor OS=Cucurbita maxima PE=1 SV=1	PF00280	Potato inhibitor I family	GO:0009611//GO:0050832//GO:0002213	response to wounding//defense response to fungus//defense response to insect	GO:0004867	serine-type endopeptidase inhibitor activity	GO:0005576	extracellular region	--	--
c29962_g1	219	308813836	XP_003084224.1	110	4.42e-06	unnamed protein product, partial [Ostreococcus tauri]	--	--	--	--	--	--	--	--	--	--	--	--	--	PF00397	WW domain	--	--	GO:0005515	protein binding	--	--	KOG0152	Spliceosomal protein FBP11/Splicing factor PRP40
c208056_g1	221	215694413	BAG89406.1	251	9.39e-25	unnamed protein product, partial [Oryza sativa Japonica Group]>gi|215704716|dbj|BAG94744.1| unnamed protein product, partial [Oryza sativa Japonica Group]	--	--	--	--	--	K03942	NDUFV1	NADH dehydrogenase (ubiquinone) flavoprotein 1	http://www.genome.jp/dbget-bin/www_bget?ko:K03942	P24917	247	8.91e-25	NADH-ubiquinone oxidoreductase 51 kDa subunit, mitochondrial OS=Neurospora crassa (strain ATCC 24698 / 74-OR23-1A / CBS 708.71 / DSM 1257 / FGSC 987) GN=nuo-51 PE=2 SV=2	PF01512	Respiratory-chain NADH dehydrogenase 51 Kd subunit	GO:0006120//GO:0055114//GO:0015992//GO:0006814//GO:0006744	mitochondrial electron transport, NADH to ubiquinone//oxidation-reduction process//proton transport//sodium ion transport//ubiquinone biosynthetic process	GO:0008137//GO:0010181//GO:0016651//GO:0051539	NADH dehydrogenase (ubiquinone) activity//FMN binding//oxidoreductase activity, acting on NAD(P)H//4 iron, 4 sulfur cluster binding	GO:0005747	mitochondrial respiratory chain complex I	KOG2658	NADH:ubiquinone oxidoreductase, NDUFV1/51kDa subunit
c53973_g1	272	3355623	CAA03964.1	302	5.35e-34	unnamed protein product, partial [Hordeum vulgare subsp. vulgare]	--	--	--	--	--	K17255	GDI1_2	Rab GDP dissociation inhibitor	http://www.genome.jp/dbget-bin/www_bget?ko:K17255	P50395	316	3.28e-34	Rab GDP dissociation inhibitor beta OS=Homo sapiens GN=GDI2 PE=1 SV=2	--	--	--	--	--	--	--	--	KOG1439	RAB proteins geranylgeranyltransferase component A (RAB escort protein)
c95716_g1	618	661864531	CDP22042.1	138	4.24e-09	unnamed protein product, partial [Coffea canephora]	--	--	--	--	--	K11340	ACTL6A, INO80K	actin-like protein 6A	http://www.genome.jp/dbget-bin/www_bget?ko:K11340	Q84M92	145	1.31e-09	Actin-related protein 4 OS=Arabidopsis thaliana GN=ARP4 PE=1 SV=1	--	--	--	--	--	--	--	--	--	--
c67608_g1	229	661867426	CDP21798.1	159	2.52e-13	unnamed protein product, partial [Coffea canephora]	--	--	--	--	--	K02880	RP-L17e, RPL17	large subunit ribosomal protein L17e	http://www.genome.jp/dbget-bin/www_bget?ko:K02880	A0NGY0	160	1.38e-13	60S ribosomal protein L17 OS=Anopheles gambiae GN=RpL17 PE=3 SV=1	PF00237//PF04689//PF01446	Ribosomal protein L22p/L17e//DNA binding protein S1FA//Replication protein	GO:0042254//GO:0006260//GO:0006412//GO:0006355	ribosome biogenesis//DNA replication//translation//regulation of transcription, DNA-templated	GO:0003677//GO:0003735	DNA binding//structural constituent of ribosome	GO:0005634//GO:0005727//GO:0005840	nucleus//extrachromosomal circular DNA//ribosome	KOG3353	60S ribosomal protein L22
c19639_g1	437	661866941	CDP21854.1	276	4.51e-27	unnamed protein product, partial [Coffea canephora]	--	--	--	--	--	--	--	--	--	Q9LHP4	266	1.35e-25	Receptor-like protein kinase 2 OS=Arabidopsis thaliana GN=RCH2 PE=1 SV=1	--	--	--	--	--	--	--	--	--	--
c216270_g1	316	661872828	CDP21106.1	147	9.47e-11	unnamed protein product, partial [Coffea canephora]	--	--	--	--	--	--	--	--	--	--	--	--	--	--	--	--	--	--	--	--	--	KOG3017	Defense-related protein containing SCP domain
c90906_g1	1074	661866991	CDP21850.1	288	7.5e-32	unnamed protein product, partial [Coffea canephora]	--	--	--	--	--	--	--	--	--	Q9LNG5	163	7.74e-11	Serine/threonine-protein phosphatase 7 long form homolog OS=Arabidopsis thaliana GN=At1g48120 PE=2 SV=1	--	--	--	--	--	--	--	--	--	--
c177957_g1	254	325186172	CCA20675.1	303	9.7e-31	unnamed protein product putative [Albugo laibachii Nc14]	--	--	--	--	--	K08675	PRSS15, PIM1	Lon-like ATP-dependent protease	http://www.genome.jp/dbget-bin/www_bget?ko:K08675	Q59HJ6	294	2.42e-30	Lon protease homolog, mitochondrial OS=Bos taurus GN=LONP1 PE=1 SV=1	PF05362	Lon protease (S16) C-terminal proteolytic domain	GO:0006510//GO:0006508	obsolete ATP-dependent proteolysis//proteolysis	GO:0004252//GO:0004176	serine-type endopeptidase activity//ATP-dependent peptidase activity	--	--	KOG2004	Mitochondrial ATP-dependent protease PIM1/LON
c77247_g1	350	325181031	CCA15441.1	222	1.04e-19	unnamed protein product putative [Albugo laibachii Nc14]	--	--	--	--	--	K02147	ATPeV1B, ATP6B	V-type H+transporting ATPase subunit B	http://www.genome.jp/dbget-bin/www_bget?ko:K02147	Q76NU1	206	2e-18	V-type proton ATPase subunit B OS=Dictyostelium discoideum GN=vatB PE=1 SV=1	PF02874	ATP synthase alpha/beta family, beta-barrel domain	GO:0046034//GO:0015992	ATP metabolic process//proton transport	--	--	--	--	KOG1351	Vacuolar H+ATPase V1 sector, subunit B
c142663_g1	201	325180821	CCA15232.1	240	6.47e-23	unnamed protein product putative [Albugo laibachii Nc14]	--	--	--	--	--	K09498	CCT6	T-complex protein 1 subunit zeta	http://www.genome.jp/dbget-bin/www_bget?ko:K09498	O94515	227	5.91e-22	T-complex protein 1 subunit zeta OS=Schizosaccharomyces pombe (strain 972 / ATCC 24843) GN=cct6 PE=3 SV=1	PF00118	TCP-1/cpn60 chaperonin family	GO:0044267	cellular protein metabolic process	GO:0005524	ATP binding	--	--	KOG0359	Chaperonin complex component, TCP-1 zeta subunit (CCT6)
c204945_g1	369	325189354	CCA23873.1	379	2.85e-40	unnamed protein product putative [Albugo laibachii Nc14]	--	--	--	--	--	K11175	purN	phosphoribosylglycinamide formyltransferase 1	http://www.genome.jp/dbget-bin/www_bget?ko:K11175	P08179	250	1.5e-25	Phosphoribosylglycinamide formyltransferase OS=Escherichia coli (strain K12) GN=purN PE=1 SV=1	PF00551//PF07196	Formyl transferase//Flagellin hook IN motif	GO:0006928//GO:0009058//GO:0044781	movement of cell or subcellular component//biosynthetic process//bacterial-type flagellum organization	GO:0016742	hydroxymethyl-, formyl- and related transferase activity	GO:0009288	bacterial-type flagellum	KOG3076	5'-phosphoribosylglycinamide formyltransferase
c79020_g1	324	296087022	CBI33285.3	487	1.22e-60	unnamed protein product [Vitis vinifera]>gi|296090726|emb|CBI14849.3| unnamed protein product [Vitis vinifera]	237832756	XM_002365635.1	82	3.48e-33	Toxoplasma gondii ME49 protein transport protein Sec61 alpha subunit isoform 1, putative, mRNA	K10956	SEC61A	protein transport protein SEC61 subunit alpha	http://www.genome.jp/dbget-bin/www_bget?ko:K10956	Q54XK2	487	2.78e-58	Protein transport protein Sec61 subunit alpha OS=Dictyostelium discoideum GN=sec61a PE=3 SV=1	PF00344	SecY translocase	GO:0015031	protein transport	--	--	GO:0016020	membrane	KOG1373	Transport protein Sec61, alpha subunit
c68969_g1	209	296087022	CBI33285.3	336	1.05e-38	unnamed protein product [Vitis vinifera]>gi|296090726|emb|CBI14849.3| unnamed protein product [Vitis vinifera]	871254417	XM_005105396.2	85	4.55e-35	PREDICTED: Aplysia californica protein transport protein Sec61 subunit alpha isoform 2 (LOC101846446), mRNA	K10956	SEC61A	protein transport protein SEC61 subunit alpha	http://www.genome.jp/dbget-bin/www_bget?ko:K10956	Q98SN8	332	9.49e-37	Protein transport protein Sec61 subunit alpha isoform B OS=Oncorhynchus mykiss GN=sec61ab PE=2 SV=3	PF00344	SecY translocase	GO:0015031	protein transport	--	--	GO:0016020	membrane	KOG1373	Transport protein Sec61, alpha subunit
c173189_g1	439	296087022	CBI33285.3	588	3.16e-75	unnamed protein product [Vitis vinifera]>gi|296090726|emb|CBI14849.3| unnamed protein product [Vitis vinifera]	--	--	--	--	--	K10956	SEC61A	protein transport protein SEC61 subunit alpha	http://www.genome.jp/dbget-bin/www_bget?ko:K10956	Q54XK2	554	2.25e-67	Protein transport protein Sec61 subunit alpha OS=Dictyostelium discoideum GN=sec61a PE=3 SV=1	PF00539//PF00344	Transactivating regulatory protein (Tat)//SecY translocase	GO:0006355//GO:0015031	regulation of transcription, DNA-templated//protein transport	GO:0003700	transcription factor activity, sequence-specific DNA binding	GO:0016020//GO:0042025//GO:0005667	membrane//host cell nucleus//transcription factor complex	KOG1373	Transport protein Sec61, alpha subunit
c97205_g1	689	297746346	CBI16402.3	579	1.87e-66	unnamed protein product [Vitis vinifera]	--	--	--	--	--	K17686	copA, ATP7	Cu+exporting ATPase	http://www.genome.jp/dbget-bin/www_bget?ko:K17686	P70705	559	1.48e-63	Copper-transporting ATPase 1 OS=Rattus norvegicus GN=Atp7a PE=1 SV=1	PF00122	E1-E2 ATPase	--	--	GO:0046872//GO:0000166	metal ion binding//nucleotide binding	--	--	KOG0207	Cation transport ATPase
c182246_g1	263	296082757	CBI21762.3	278	2.05e-28	unnamed protein product [Vitis vinifera]	806922190	AP014685.1	113	1.61e-50	Bradyrhizobium diazoefficiens DNA, complete genome, strain: NK6	K03942	NDUFV1	NADH dehydrogenase (ubiquinone) flavoprotein 1	http://www.genome.jp/dbget-bin/www_bget?ko:K03942	P56912	302	1.98e-32	NADH-quinone oxidoreductase subunit F 1 OS=Rhizobium meliloti (strain 1021) GN=nuoF1 PE=3 SV=1	PF01512	Respiratory-chain NADH dehydrogenase 51 Kd subunit	--	--	GO:0016651//GO:0051539	oxidoreductase activity, acting on NAD(P)H//4 iron, 4 sulfur cluster binding	--	--	KOG2658	NADH:ubiquinone oxidoreductase, NDUFV1/51kDa subunit
c146567_g1	256	297744242	CBI37212.3	310	4.85e-35	unnamed protein product [Vitis vinifera]	--	--	--	--	--	K00121	frmA, ADH5, adhC	S-(hydroxymethyl)glutathione dehydrogenase / alcohol dehydrogenase	http://www.genome.jp/dbget-bin/www_bget?ko:K00121	Q54TC2	349	2.84e-39	Alcohol dehydrogenase class-3 OS=Dictyostelium discoideum GN=adh5 PE=3 SV=1	PF08240	Alcohol dehydrogenase GroES-like domain	GO:0055114	oxidation-reduction process	GO:0016491	oxidoreductase activity	--	--	KOG0022	Alcohol dehydrogenase, class III
c235914_g1	206	296085440	CBI29172.3	163	2.05e-12	unnamed protein product [Vitis vinifera]	--	--	--	--	--	--	--	--	--	Q3EAQ5	135	2.08e-09	Probable peptide/nitrate transporter At3g43790 OS=Arabidopsis thaliana GN=ZIFL2 PE=2 SV=2	PF07690	Major Facilitator Superfamily	GO:0055085	transmembrane transport	--	--	GO:0016021	integral component of membrane	--	--
c136054_g1	241	297738009	CBI27210.3	186	5.36e-15	unnamed protein product [Vitis vinifera]	--	--	--	--	--	K17686	copA, ATP7	Cu+exporting ATPase	http://www.genome.jp/dbget-bin/www_bget?ko:K17686	Q9S7J8	169	1.34e-13	Copper-transporting ATPase RAN1 OS=Arabidopsis thaliana GN=RAN1 PE=1 SV=1	PF00122	E1-E2 ATPase	--	--	GO:0046872//GO:0000166	metal ion binding//nucleotide binding	--	--	KOG0207	Cation transport ATPase
c247156_g1	219	296089424	CBI39243.3	194	5.98e-18	unnamed protein product [Vitis vinifera]	--	--	--	--	--	K10406	KIFC2_3	kinesin family member C2/C3	http://www.genome.jp/dbget-bin/www_bget?ko:K10406	O81635	168	1.19e-13	Kinesin-4 OS=Arabidopsis thaliana GN=ATK4 PE=1 SV=2	PF00225	Kinesin motor domain	GO:0007017//GO:0007018	microtubule-based process//microtubule-based movement	GO:0003777//GO:0005524//GO:0008017	microtubule motor activity//ATP binding//microtubule binding	GO:0045298//GO:0005874	tubulin complex//microtubule	KOG0239	Kinesin (KAR3 subfamily)
c67959_g1	1009	297734949	CBI17183.3	162	3.81e-11	unnamed protein product [Vitis vinifera]	--	--	--	--	--	--	--	--	--	--	--	--	--	--	--	--	--	--	--	--	--	--	--
c118408_g1	376	296085920	CBI31244.3	280	2.49e-27	unnamed protein product [Vitis vinifera]	--	--	--	--	--	K13863	SLC7A1, ATRC1	solute carrier family 7 (cationic amino acid transporter), member 1	http://www.genome.jp/dbget-bin/www_bget?ko:K13863	Q8W4K3	265	3.6e-26	Cationic amino acid transporter 4, vacuolar OS=Arabidopsis thaliana GN=CAT4 PE=2 SV=1	PF13520//PF00324	Amino acid permease//Amino acid permease	GO:0006810//GO:0006865//GO:0003333//GO:0055085	transport//amino acid transport//amino acid transmembrane transport//transmembrane transport	GO:0015171	amino acid transmembrane transporter activity	GO:0016020	membrane	KOG1286	Amino acid transporters
c188555_g1	241	297745080	CBI38672.3	133	1.47e-08	unnamed protein product [Vitis vinifera]	--	--	--	--	--	--	--	--	--	Q5RJP0	125	3.71e-08	Aldose reductase-related protein 1 OS=Rattus norvegicus GN=Akr1b7 PE=1 SV=1	--	--	--	--	--	--	--	--	KOG1577	Aldo/keto reductase family proteins
c251244_g1	284	297742537	CBI34686.3	129	8.19e-09	unnamed protein product [Vitis vinifera]	--	--	--	--	--	--	--	--	--	P18699	130	1.95e-09	Tubulin beta chain (Fragment) OS=Lymnaea stagnalis PE=2 SV=1	--	--	--	--	--	--	--	--	KOG1375	Beta tubulin
c186602_g1	260	302142471	CBI19674.3	126	4.37e-07	unnamed protein product [Vitis vinifera]	--	--	--	--	--	--	--	--	--	F4J6F6	119	5.52e-07	Probable serine/threonine protein kinase IREH1 OS=Arabidopsis thaliana GN=IREH1 PE=1 SV=1	--	--	--	--	--	--	--	--	--	--
c119942_g1	277	297737756	CBI26957.3	124	7.03e-07	unnamed protein product [Vitis vinifera]	--	--	--	--	--	--	--	--	--	--	--	--	--	PF00642	Zinc finger C-x8-C-x5-C-x3-H type (and similar)	--	--	GO:0046872	metal ion binding	--	--	KOG1677	CCCH-type Zn-finger protein
c43229_g1	278	297737473	CBI26674.3	374	1.1e-42	unnamed protein product [Vitis vinifera]	--	--	--	--	--	K12606	RCD1, CNOT9, CAF40	CCR4-NOT transcription complex subunit 9	http://www.genome.jp/dbget-bin/www_bget?ko:K12606	Q92368	347	1.17e-39	Cell differentiation protein rcd1 OS=Schizosaccharomyces pombe (strain 972 / ATCC 24843) GN=rcd1 PE=3 SV=1	--	--	--	--	--	--	--	--	KOG3036	Protein involved in cell differentiation/sexual development
c17562_g1	1411	297737874	CBI27075.3	402	5.43e-65	unnamed protein product [Vitis vinifera]	--	--	--	--	--	K13115	CCDC130	coiled-coil domain-containing protein 130	http://www.genome.jp/dbget-bin/www_bget?ko:K13115	Q5EA37	369	2.84e-58	Coiled-coil domain-containing protein 130 OS=Bos taurus GN=CCDC130 PE=2 SV=1	--	--	--	--	--	--	--	--	KOG2990	C2C2-type Zn-finger protein
c242637_g1	224	298204862	CBI34169.3	311	4.35e-35	unnamed protein product [Vitis vinifera]	--	--	--	--	--	K01537	E3.6.3.8	Ca2+transporting ATPase	http://www.genome.jp/dbget-bin/www_bget?ko:K01537	P23634	311	1.15e-32	Plasma membrane calcium-transporting ATPase 4 OS=Homo sapiens GN=ATP2B4 PE=1 SV=2	--	--	--	--	--	--	--	--	KOG0204	Calcium transporting ATPase
c122039_g1	255	296085844	CBI31168.3	194	2.81e-17	unnamed protein product [Vitis vinifera]	--	--	--	--	--	K02150	ATPeV1E, ATP6E	V-type H+transporting ATPase subunit E	http://www.genome.jp/dbget-bin/www_bget?ko:K02150	P0CAN7	182	2.34e-16	V-type proton ATPase subunit E3 OS=Arabidopsis thaliana GN=VHA-E3 PE=2 SV=1	PF01991	ATP synthase (E/31 kDa) subunit	GO:0015992//GO:0006119//GO:0015991	proton transport//oxidative phosphorylation//ATP hydrolysis coupled proton transport	GO:0046961	proton-transporting ATPase activity, rotational mechanism	GO:0033178	proton-transporting two-sector ATPase complex, catalytic domain	--	--
c7407_g1	311	296085359	CBI29091.3	148	1.71e-10	unnamed protein product [Vitis vinifera]	--	--	--	--	--	--	--	--	--	Q54T18	183	3.07e-15	Vacuolar protein-sorting-associated protein 36 OS=Dictyostelium discoideum GN=vps36 PE=3 SV=1	--	--	--	--	--	--	--	--	KOG2760	Vacuolar sorting protein VPS36
c214850_g1	229	296087967	CBI35250.3	144	1.73e-10	unnamed protein product [Vitis vinifera]	--	--	--	--	--	--	--	--	--	Q9LIG6	133	2.31e-09	NifU-like protein 4, mitochondrial OS=Arabidopsis thaliana GN=NIFU4 PE=2 SV=1	PF08712	Scaffold protein Nfu/NifU N terminal	--	--	GO:0005506	iron ion binding	--	--	KOG2358	NifU-like domain-containing proteins
c187465_g1	352	296085910	CBI31234.3	177	9.61e-14	unnamed protein product [Vitis vinifera]	--	--	--	--	--	K10380	ANK	ankyrin	http://www.genome.jp/dbget-bin/www_bget?ko:K10380	Q54KA7	214	5.05e-19	Ankyrin repeat, PH and SEC7 domain containing protein secG OS=Dictyostelium discoideum GN=secG PE=2 SV=1	PF00023//PF13606	Ankyrin repeat//Ankyrin repeat	--	--	GO:0005515	protein binding	--	--	KOG4177	Ankyrin
c75120_g1	507	297743046	CBI35913.3	647	3.49e-83	unnamed protein product [Vitis vinifera]	--	--	--	--	--	K03257	EIF4A	translation initiation factor 4A	http://www.genome.jp/dbget-bin/www_bget?ko:K03257	Q40466	657	7.49e-84	Eukaryotic initiation factor 4A-13 (Fragment) OS=Nicotiana tabacum PE=2 SV=1	PF00580//PF07652//PF04851//PF00270	UvrD/REP helicase N-terminal domain//Flavivirus DEAD domain//Type III restriction enzyme, res subunit//DEAD/DEAH box helicase	GO:0019079	viral genome replication	GO:0016787//GO:0008026//GO:0005524//GO:0003676//GO:0003677	hydrolase activity//ATP-dependent helicase activity//ATP binding//nucleic acid binding//DNA binding	--	--	KOG0327	Translation initiation factor 4F, helicase subunit (eIF-4A) and related helicases
c103807_g3	669	297742232	CBI34381.3	890	1.38e-117	unnamed protein product [Vitis vinifera]	--	--	--	--	--	K04079	htpG, HSP90A	molecular chaperone HtpG	http://www.genome.jp/dbget-bin/www_bget?ko:K04079	P51819	895	1.99e-114	Heat shock protein 83 OS=Ipomoea nil GN=HSP83A PE=2 SV=1	PF02518//PF00183	Histidine kinase-, DNA gyrase B-, and HSP90-like ATPase//Hsp90 protein	GO:0006457//GO:0006950	protein folding//response to stress	GO:0051082//GO:0005524	unfolded protein binding//ATP binding	--	--	KOG0019	Molecular chaperone (HSP90 family)
c5419_g1	509	298204937	CBI34244.3	634	4.55e-78	unnamed protein product [Vitis vinifera]	--	--	--	--	--	K14565	NOP58	nucleolar protein 58	http://www.genome.jp/dbget-bin/www_bget?ko:K14565	Q9P7S7	633	2.03e-78	Nucleolar protein 58 OS=Schizosaccharomyces pombe (strain 972 / ATCC 24843) GN=nop58 PE=1 SV=1	--	--	--	--	--	--	--	--	KOG2572	Ribosome biogenesis protein - Nop58p/Nop5p
c86736_g2	234	297742537	CBI34686.3	109	4.49e-06	unnamed protein product [Vitis vinifera]	--	--	--	--	--	--	--	--	--	P18699	109	9.01e-07	Tubulin beta chain (Fragment) OS=Lymnaea stagnalis PE=2 SV=1	--	--	--	--	--	--	--	--	KOG1375	Beta tubulin
c197024_g1	293	296085910	CBI31234.3	190	8.42e-16	unnamed protein product [Vitis vinifera]	--	--	--	--	--	K10380	ANK	ankyrin	http://www.genome.jp/dbget-bin/www_bget?ko:K10380	Q6AWW5	171	7.01e-14	Ankyrin repeat-containing protein At5g02620 OS=Arabidopsis thaliana GN=At5g02620 PE=1 SV=1	PF00023//PF13606	Ankyrin repeat//Ankyrin repeat	--	--	GO:0005515	protein binding	--	--	KOG0504	FOG: Ankyrin repeat
c115308_g1	1986	296085009	CBI28424.3	448	4.83e-44	unnamed protein product [Vitis vinifera]	--	--	--	--	--	K11527	K11527	two-component system, unclassified family, sensor histidine kinase and response regulator	http://www.genome.jp/dbget-bin/www_bget?ko:K11527	P0AEC5	489	1.39e-50	Signal transduction histidine-protein kinase BarA OS=Escherichia coli (strain K12) GN=barA PE=1 SV=1	PF00072//PF12131//PF02518//PF00512	Response regulator receiver domain//Protein of unknown function (DUF3586)//Histidine kinase-, DNA gyrase B-, and HSP90-like ATPase//His Kinase A (phospho-acceptor) domain	GO:0006508//GO:0007165//GO:0000160//GO:0016310//GO:0006355	proteolysis//signal transduction//phosphorelay signal transduction system//phosphorylation//regulation of transcription, DNA-templated	GO:0005524//GO:0000156//GO:0004197//GO:0000155	ATP binding//phosphorelay response regulator activity//cysteine-type endopeptidase activity//phosphorelay sensor kinase activity	GO:0016020//GO:0009365	membrane//protein histidine kinase complex	KOG0519	Sensory transduction histidine kinase
c163519_g1	344	302142904	CBI20199.3	374	1.67e-42	unnamed protein product [Vitis vinifera]	--	--	--	--	--	K13095	SF1	splicing factor 1	http://www.genome.jp/dbget-bin/www_bget?ko:K13095	Q54BM5	383	4.84e-43	Branchpoint-bridging protein OS=Dictyostelium discoideum GN=sf1 PE=3 SV=1	PF13014//PF00013	KH domain//KH domain	--	--	GO:0003723	RNA binding	--	--	KOG0119	Splicing factor 1/branch point binding protein (RRM superfamily)
c225987_g1	273	298204937	CBI34244.3	372	4.2e-41	unnamed protein product [Vitis vinifera]	--	--	--	--	--	K14565	NOP58	nucleolar protein 58	http://www.genome.jp/dbget-bin/www_bget?ko:K14565	A6RMY5	368	4.04e-41	Nucleolar protein 58 OS=Botryotinia fuckeliana (strain B05.10) GN=nop58 PE=3 SV=1	--	--	--	--	--	--	--	--	KOG2572	Ribosome biogenesis protein - Nop58p/Nop5p
c201425_g1	284	296084940	CBI28349.3	338	1.11e-36	unnamed protein product [Vitis vinifera]	--	--	--	--	--	K12196	VPS4	vacuolar protein-sorting-associated protein 4	http://www.genome.jp/dbget-bin/www_bget?ko:K12196	Q9ZNT0	315	4.22e-34	Protein SUPPRESSOR OF K() TRANSPORT GROWTH DEFECT 1 OS=Arabidopsis thaliana GN=SKD1 PE=1 SV=1	PF02562//PF06414//PF00931//PF00158//PF05496//PF00005//PF06068//PF01637//PF01078//PF01695//PF01057//PF00910//PF03969//PF07728//PF00004	PhoH-like protein//Zeta toxin//NB-ARC domain//Sigma-54 interaction domain//Holliday junction DNA helicase ruvB N-terminus//ABC transporter//TIP49 C-terminus//Archaeal ATPase//Magnesium chelatase, subunit ChlI//IstB-like ATP binding protein//Parvovirus non-structural protein NS1//RNA helicase//AFG1-like ATPase//AAA domain (dynein-related subfamily)//ATPase family associated with various cellular a…	GO:0015979//GO:0015994//GO:0015995//GO:0006355//GO:0006310//GO:0019079//GO:0006281	photosynthesis//chlorophyll metabolic process//chlorophyll biosynthetic process//regulation of transcription, DNA-templated//DNA recombination//viral genome replication//DNA repair	GO:0008134//GO:0043531//GO:0016887//GO:0003723//GO:0005524//GO:0009378//GO:0016301//GO:0016851//GO:0003678//GO:0003724	transcription factor binding//ADP binding//ATPase activity//RNA binding//ATP binding//four-way junction helicase activity//kinase activity//magnesium chelatase activity//DNA helicase activity//RNA helicase activity	GO:0010007//GO:0009379//GO:0005657//GO:0005667	magnesium chelatase complex//Holliday junction helicase complex//replication fork//transcription factor complex	KOG0739	AAA+type ATPase
c217094_g1	228	297746441	CBI16497.3	161	1.05e-12	unnamed protein product [Vitis vinifera]	--	--	--	--	--	K13982	DDX4, VASA	probable ATP-dependent RNA helicase DDX4	http://www.genome.jp/dbget-bin/www_bget?ko:K13982	Q6GWX0	169	8.5e-14	Probable ATP-dependent RNA helicase DDX4 OS=Sus scrofa GN=DDX4 PE=2 SV=1	PF00271	Helicase conserved C-terminal domain	--	--	GO:0005524//GO:0003676//GO:0004386	ATP binding//nucleic acid binding//helicase activity	--	--	KOG0335	ATP-dependent RNA helicase
c189766_g1	243	296082342	CBI21347.3	304	3.64e-33	unnamed protein product [Vitis vinifera]	--	--	--	--	--	K10808	RRM2	ribonucleoside-diphosphate reductase subunit M2	http://www.genome.jp/dbget-bin/www_bget?ko:K10808	P49730	290	4.27e-31	Ribonucleoside-diphosphate reductase small chain OS=Nicotiana tabacum PE=2 SV=1	PF00268	Ribonucleotide reductase, small chain	GO:0055114//GO:0009186	oxidation-reduction process//deoxyribonucleoside diphosphate metabolic process	--	--	--	--	KOG1567	Ribonucleotide reductase, beta subunit
c63316_g2	1336	297734362	CBI15609.3	376	3.37e-37	unnamed protein product [Vitis vinifera]	--	--	--	--	--	K02607	ORC5	origin recognition complex subunit 5	http://www.genome.jp/dbget-bin/www_bget?ko:K02607	Q9WUV0	646	3.3e-77	Origin recognition complex subunit 5 OS=Mus musculus GN=Orc5 PE=2 SV=1	PF14630//PF08477//PF00158//PF01637	Origin recognition complex (ORC) subunit 5 C-terminus//Miro-like protein//Sigma-54 interaction domain//Archaeal ATPase	GO:0006260//GO:0006355//GO:0007264	DNA replication//regulation of transcription, DNA-templated//small GTPase mediated signal transduction	GO:0005524//GO:0005525//GO:0008134	ATP binding//GTP binding//transcription factor binding	GO:0005667//GO:0005634//GO:0005622//GO:0000808	transcription factor complex//nucleus//intracellular//origin recognition complex	KOG2543	Origin recognition complex, subunit 5
c59659_g1	223	297742537	CBI34686.3	109	3.78e-06	unnamed protein product [Vitis vinifera]	--	--	--	--	--	--	--	--	--	P18699	109	7.81e-07	Tubulin beta chain (Fragment) OS=Lymnaea stagnalis PE=2 SV=1	--	--	--	--	--	--	--	--	KOG1375	Beta tubulin
c139855_g1	311	296089024	CBI38727.3	156	8.01e-11	unnamed protein product [Vitis vinifera]	--	--	--	--	--	K08798	MARK	MAP/microtubule affinity-regulating kinase	http://www.genome.jp/dbget-bin/www_bget?ko:K08798	P28582	152	3.24e-11	Calcium-dependent protein kinase OS=Daucus carota PE=2 SV=2	PF07714//PF00069	Protein tyrosine kinase//Protein kinase domain	GO:0006468	protein phosphorylation	GO:0005524//GO:0004672	ATP binding//protein kinase activity	--	--	KOG0032	Ca2ﷆꖚ蝮阩dependent protein kinase, EF-Hand protein superfamily
c137117_g1	229	296081783	CBI20788.3	155	1.05e-11	unnamed protein product [Vitis vinifera]	--	--	--	--	--	K03439	trmB, METTL1	tRNA (guanine-N7-)-methyltransferase	http://www.genome.jp/dbget-bin/www_bget?ko:K03439	Q8GXB7	148	1.05e-11	tRNA (guanine-N(7)-)-methyltransferase OS=Arabidopsis thaliana GN=At5g24840 PE=2 SV=1	--	--	--	--	--	--	--	--	--	--
c240424_g1	216	297745001	CBI38593.3	131	6.19e-09	unnamed protein product [Vitis vinifera]	--	--	--	--	--	--	--	--	--	Q9CAD5	119	3.5e-07	Mitogen-activated protein kinase kinase kinase YODA OS=Arabidopsis thaliana GN=YDA PE=1 SV=1	PF07714//PF00069	Protein tyrosine kinase//Protein kinase domain	GO:0006468	protein phosphorylation	GO:0004672//GO:0005524	protein kinase activity//ATP binding	--	--	KOG0198	MEKK and related serine/threonine protein kinases
c43130_g1	262	297744041	CBI37011.3	194	6.97e-18	unnamed protein product [Vitis vinifera]	--	--	--	--	--	K08770	UBC	ubiquitin C	http://www.genome.jp/dbget-bin/www_bget?ko:K08770	P14799	191	6.15e-18	Ubiquitin-40S ribosomal protein S27a OS=Neurospora crassa (strain ATCC 24698 / 74-OR23-1A / CBS 708.71 / DSM 1257 / FGSC 987) GN=ubi::crp-6 PE=1 SV=4	PF00240	Ubiquitin family	--	--	GO:0005515	protein binding	--	--	KOG0004	Ubiquitin/40S ribosomal protein S27a fusion
c195560_g1	282	297740527	CBI30709.3	277	1.64e-29	unnamed protein product [Vitis vinifera]	--	--	--	--	--	K02868	RP-L11e, RPL11	large subunit ribosomal protein L11e	http://www.genome.jp/dbget-bin/www_bget?ko:K02868	P46287	265	2.06e-28	60S ribosomal protein L11 OS=Medicago sativa GN=RPL11 PE=2 SV=1	PF00673	ribosomal L5P family C-terminus	GO:0006412//GO:0042254	translation//ribosome biogenesis	GO:0003735	structural constituent of ribosome	GO:0005840	ribosome	KOG0397	60S ribosomal protein L11
c155421_g1	211	297746453	CBI16509.3	172	1.43e-13	unnamed protein product [Vitis vinifera]	--	--	--	--	--	K06689	UBE2D_E, UBC4, UBC5	ubiquitin-conjugating enzyme E2 D/E	http://www.genome.jp/dbget-bin/www_bget?ko:K06689	Q9LJD7	156	4.43e-13	Constitutive photomorphogenesis protein 10 OS=Arabidopsis thaliana GN=COP10 PE=1 SV=1	PF00179//PF05773	Ubiquitin-conjugating enzyme//RWD domain	--	--	GO:0016881//GO:0005515	acid-amino acid ligase activity//protein binding	--	--	KOG0417	Ubiquitin-protein ligase
c95275_g2	411	296090487	CBI40818.3	127	8.18e-08	unnamed protein product [Vitis vinifera]	--	--	--	--	--	--	--	--	--	Q6R8G7	127	1.12e-07	Phosphate transporter PHO1 homolog 3 OS=Arabidopsis thaliana GN=PHO1;H3 PE=2 SV=2	--	--	--	--	--	--	--	--	--	--
c131990_g1	208	297739789	CBI29971.3	279	8.1e-29	unnamed protein product [Vitis vinifera]	--	--	--	--	--	K11594	DDX3X, bel	ATP-dependent RNA helicase DDX3X	http://www.genome.jp/dbget-bin/www_bget?ko:K11594	Q2R1M8	261	1.78e-26	DEAD-box ATP-dependent RNA helicase 52C OS=Oryza sativa subsp. japonica GN=Os11g0599500 PE=3 SV=1	PF00271	Helicase conserved C-terminal domain	--	--	GO:0004386//GO:0005524//GO:0003676	helicase activity//ATP binding//nucleic acid binding	--	--	KOG0335	ATP-dependent RNA helicase
c165153_g1	249	296083709	CBI23698.3	248	2.87e-24	unnamed protein product [Vitis vinifera]	--	--	--	--	--	K14411	MSI	RNA-binding protein Musashi	http://www.genome.jp/dbget-bin/www_bget?ko:K14411	Q8W034	229	1.91e-22	Heterogeneous nuclear ribonucleoprotein 1 OS=Arabidopsis thaliana GN=RNP1 PE=1 SV=1	PF00076	RNA recognition motif. (a.k.a. RRM, RBD, or RNP domain)	--	--	GO:0003676	nucleic acid binding	--	--	KOG0118	FOG: RRM domain
c82072_g1	2248	297734627	CBI16678.3	715	4.19e-82	unnamed protein product [Vitis vinifera]	--	--	--	--	--	K14961	RBBP5, SWD1, CPS50	COMPASS component SWD1	http://www.genome.jp/dbget-bin/www_bget?ko:K14961	O42858	717	7.33e-85	Set1 complex component swd1 OS=Schizosaccharomyces pombe (strain 972 / ATCC 24843) GN=swd1 PE=3 SV=2	PF00400	WD domain, G-beta repeat	--	--	GO:0005515	protein binding	--	--	KOG1273	WD40 repeat protein
c169918_g1	1129	296087697	CBI34953.3	347	9.15e-33	unnamed protein product [Vitis vinifera]	--	--	--	--	--	K10846	ERCC5, XPG, RAD2	DNA excision repair protein ERCC-5	http://www.genome.jp/dbget-bin/www_bget?ko:K10846	P28706	436	2.26e-45	DNA repair protein rad13 OS=Schizosaccharomyces pombe (strain 972 / ATCC 24843) GN=rad13 PE=2 SV=2	PF01367//PF00867	5'-3' exonuclease, C-terminal SAM fold//XPG I-region	--	--	GO:0003824//GO:0003677//GO:0004518	catalytic activity//DNA binding//nuclease activity	--	--	KOG2520	5'-3' exonuclease
c246774_g1	470	297744195	CBI37165.3	294	2.03e-30	unnamed protein product [Vitis vinifera]	--	--	--	--	--	K03102	SQD	squid	http://www.genome.jp/dbget-bin/www_bget?ko:K03102	Q08473	315	1.79e-33	RNA-binding protein squid OS=Drosophila melanogaster GN=sqd PE=1 SV=3	PF00076	RNA recognition motif. (a.k.a. RRM, RBD, or RNP domain)	--	--	GO:0003676	nucleic acid binding	--	--	KOG4205	RNA-binding protein musashi/mRNA cleavage and polyadenylation factor I complex, subunit HRP1
c180376_g1	411	297746040	CBI16096.3	464	1.68e-54	unnamed protein product [Vitis vinifera]	--	--	--	--	--	K17943	PUM	pumilio RNA-binding family	http://www.genome.jp/dbget-bin/www_bget?ko:K17943	Q9SS47	446	4e-50	Pumilio homolog 4 OS=Arabidopsis thaliana GN=APUM4 PE=1 SV=2	PF06385//PF00806	Baculovirus LEF-11 protein//Pumilio-family RNA binding repeat	GO:0006355//GO:0019058	regulation of transcription, DNA-templated//viral life cycle	GO:0003723	RNA binding	--	--	KOG1488	Translational repressor Pumilio/PUF3 and related RNA-binding proteins (Puf superfamily)
c84778_g1	340	296083456	CBI23414.3	358	2.73e-41	unnamed protein product [Vitis vinifera]	--	--	--	--	--	K12604	CNOT1, NOT1	CCR4-NOT transcription complex subunit 1	http://www.genome.jp/dbget-bin/www_bget?ko:K12604	A0JP85	365	3.74e-39	CCR4-NOT transcription complex subunit 1 OS=Xenopus tropicalis GN=cnot1 PE=2 SV=1	--	--	--	--	--	--	--	--	KOG1831	Negative regulator of transcription
c189927_g1	394	297734360	CBI15607.3	158	8.26e-11	unnamed protein product [Vitis vinifera]	--	--	--	--	--	--	--	--	--	Q55FM5	230	2.33e-23	Myotrophin homolog OS=Dictyostelium discoideum GN=mtpn PE=3 SV=1	PF00023//PF13606	Ankyrin repeat//Ankyrin repeat	--	--	GO:0005515	protein binding	--	--	KOG4412	26S proteasome regulatory complex, subunit PSMD10
c112682_g1	3751	297742732	CBI35366.3	1078	7.52e-126	unnamed protein product [Vitis vinifera]	--	--	--	--	--	--	--	--	--	O60177	1121	1.81e-131	Uncharacterized ATP-dependent helicase C23E6.02 OS=Schizosaccharomyces pombe (strain 972 / ATCC 24843) GN=SPBC23E6.02 PE=3 SV=1	PF00097//PF00271//PF00176//PF13639//PF04851//PF00270	Zinc finger, C3HC4 type (RING finger)//Helicase conserved C-terminal domain//SNF2 family N-terminal domain//Ring finger domain//Type III restriction enzyme, res subunit//DEAD/DEAH box helicase	--	--	GO:0003677//GO:0005524//GO:0016787//GO:0008270//GO:0004386//GO:0003676//GO:0046872//GO:0008026//GO:0005515	DNA binding//ATP binding//hydrolase activity//zinc ion binding//helicase activity//nucleic acid binding//metal ion binding//ATP-dependent helicase activity//protein binding	--	--	KOG1001	Helicase-like transcription factor HLTF/DNA helicase RAD5, DEAD-box superfamily
c119528_g1	382	296090722	CBI41121.3	125	5.53e-07	unnamed protein product [Vitis vinifera]	--	--	--	--	--	--	--	--	--	Q9H3K2	183	1.73e-15	Growth hormone-inducible transmembrane protein OS=Homo sapiens GN=GHITM PE=1 SV=2	--	--	--	--	--	--	--	--	KOG1630	Growth hormone-induced protein and related proteins
c246218_g1	236	297744242	CBI37212.3	232	1.64e-23	unnamed protein product [Vitis vinifera]	--	--	--	--	--	K00121	frmA, ADH5, adhC	S-(hydroxymethyl)glutathione dehydrogenase / alcohol dehydrogenase	http://www.genome.jp/dbget-bin/www_bget?ko:K00121	P81431	235	1.99e-23	Alcohol dehydrogenase class-3 OS=Octopus vulgaris PE=1 SV=1	PF08240	Alcohol dehydrogenase GroES-like domain	GO:0055114	oxidation-reduction process	GO:0016491	oxidoreductase activity	--	--	KOG0022	Alcohol dehydrogenase, class III
c88025_g1	368	297734673	CBI16724.3	378	5.18e-44	unnamed protein product [Vitis vinifera]	--	--	--	--	--	K07893	RAB6A	Ras-related protein Rab-6A	http://www.genome.jp/dbget-bin/www_bget?ko:K07893	Q9LFT9	364	1.99e-42	Ras-related protein RABH1e OS=Arabidopsis thaliana GN=RABH1E PE=2 SV=1	PF00071	Ras family	GO:0007264	small GTPase mediated signal transduction	GO:0005525	GTP binding	--	--	KOG0094	GTPase Rab6/YPT6/Ryh1, small G protein superfamily
c89181_g1	1859	297742732	CBI35366.3	955	1.82e-114	unnamed protein product [Vitis vinifera]	--	--	--	--	--	--	--	--	--	Q10332	1024	2.74e-126	Uncharacterized ATP-dependent helicase C582.10c OS=Schizosaccharomyces pombe (strain 972 / ATCC 24843) GN=SPBC582.10c PE=1 SV=1	PF04851//PF00176//PF00271	Type III restriction enzyme, res subunit//SNF2 family N-terminal domain//Helicase conserved C-terminal domain	--	--	GO:0004386//GO:0003677//GO:0005524//GO:0003676//GO:0016787	helicase activity//DNA binding//ATP binding//nucleic acid binding//hydrolase activity	--	--	KOG1001	Helicase-like transcription factor HLTF/DNA helicase RAD5, DEAD-box superfamily
c255591_g1	234	297739779	CBI29961.3	249	1.26e-23	unnamed protein product [Vitis vinifera]	--	--	--	--	--	K03252	EIF3C	translation initiation factor 3 subunit C	http://www.genome.jp/dbget-bin/www_bget?ko:K03252	O49160	238	5.79e-23	Eukaryotic translation initiation factor 3 subunit C OS=Arabidopsis thaliana GN=TIF3C1 PE=1 SV=2	PF05470	Eukaryotic translation initiation factor 3 subunit 8 N-terminus	GO:0006413//GO:0006446	translational initiation//regulation of translational initiation	GO:0031369//GO:0003743	translation initiation factor binding//translation initiation factor activity	GO:0005840//GO:0005852	ribosome//eukaryotic translation initiation factor 3 complex	KOG1076	Translation initiation factor 3, subunit c (eIF-3c)
c243127_g1	274	297735183	CBI17545.3	335	1.8e-37	unnamed protein product [Vitis vinifera]	--	--	--	--	--	K12831	SF3B4, SAP49	splicing factor 3B subunit 4	http://www.genome.jp/dbget-bin/www_bget?ko:K12831	Q15427	326	1.14e-35	Splicing factor 3B subunit 4 OS=Homo sapiens GN=SF3B4 PE=1 SV=1	PF00076	RNA recognition motif. (a.k.a. RRM, RBD, or RNP domain)	--	--	GO:0003676	nucleic acid binding	--	--	KOG0131	Splicing factor 3b, subunit 4
c245146_g1	231	297741700	CBI32832.3	135	1.9e-08	unnamed protein product [Vitis vinifera]	--	--	--	--	--	--	--	--	--	Q8CFH6	120	3.5e-07	Serine/threonine-protein kinase SIK2 OS=Mus musculus GN=Sik2 PE=1 SV=1	PF02456//PF00069//PF02035//PF07714	Adenovirus IVa2 protein//Protein kinase domain//Coagulin//Protein tyrosine kinase	GO:0019083//GO:0042381//GO:0006468	viral transcription//hemolymph coagulation//protein phosphorylation	GO:0004672//GO:0005524	protein kinase activity//ATP binding	GO:0005576	extracellular region	KOG0586	Serine/threonine protein kinase
c182728_g1	236	297736644	CBI25515.3	219	1.36e-20	unnamed protein product [Vitis vinifera]	--	--	--	--	--	K01069	E3.1.2.6, gloB	hydroxyacylglutathione hydrolase	http://www.genome.jp/dbget-bin/www_bget?ko:K01069	A7YY46	214	1.83e-20	Probable hydrolase PNKD OS=Bos taurus GN=PNKD PE=2 SV=1	PF04210//PF01253//PF00753	Tetrahydromethanopterin S-methyltransferase, subunit G//Translation initiation factor SUI1//Metallo-beta-lactamase superfamily	GO:0006413//GO:0015948//GO:0006446//GO:0046656	translational initiation//methanogenesis//regulation of translational initiation//folic acid biosynthetic process	GO:0016787//GO:0003743//GO:0030269	hydrolase activity//translation initiation factor activity//tetrahydromethanopterin S-methyltransferase activity	GO:0005840//GO:0016021	ribosome//integral component of membrane	KOG0813	Glyoxylase
c105054_g3	1281	296088510	CBI37501.3	249	4.55e-23	unnamed protein product [Vitis vinifera]	--	--	--	--	--	K00384	trxB	thioredoxin reductase (NADPH)	http://www.genome.jp/dbget-bin/www_bget?ko:K00384	Q39242	252	1.75e-22	Thioredoxin reductase 2 OS=Arabidopsis thaliana GN=NTR2 PE=2 SV=2	PF03094	Mlo family	GO:0006952	defense response	--	--	GO:0016021	integral component of membrane	KOG0404	Thioredoxin reductase
c256017_g1	376	297740459	CBI30641.3	413	1.87e-49	unnamed protein product [Vitis vinifera]	--	--	--	--	--	K07560	dtd, DTD1	D-tyrosyl-tRNA(Tyr) deacylase	http://www.genome.jp/dbget-bin/www_bget?ko:K07560	Q54EY1	400	1.68e-48	D-tyrosyl-tRNA(Tyr) deacylase OS=Dictyostelium discoideum GN=dtd PE=3 SV=1	PF02580	D-Tyr-tRNA(Tyr) deacylase	GO:0019478	D-amino acid catabolic process	GO:0016788	hydrolase activity, acting on ester bonds	GO:0005737	cytoplasm	KOG3323	D-Tyr-tRNA (Tyr) deacylase
c203706_g1	225	296083070	CBI22474.3	156	2.81e-11	unnamed protein product [Vitis vinifera]	--	--	--	--	--	--	--	--	--	Q9LH39	147	6.15e-11	Probable polyamine transporter At3g19553 OS=Arabidopsis thaliana GN=At3g19553 PE=3 SV=1	PF00324//PF13520	Amino acid permease//Amino acid permease	GO:0006810//GO:0006865//GO:0003333//GO:0055085	transport//amino acid transport//amino acid transmembrane transport//transmembrane transport	GO:0015171	amino acid transmembrane transporter activity	GO:0016020	membrane	--	--
c216868_g1	936	297739990	CBI30172.3	430	9.9e-45	unnamed protein product [Vitis vinifera]	--	--	--	--	--	K14556	DIP2, UTP12, WDR3	U3 small nucleolar RNA-associated protein 12	http://www.genome.jp/dbget-bin/www_bget?ko:K14556	Q12220	434	5.33e-46	U3 small nucleolar RNA-associated protein 12 OS=Saccharomyces cerevisiae (strain ATCC 204508 / S288c) GN=DIP2 PE=1 SV=1	PF00400//PF04812	WD domain, G-beta repeat//Hepatocyte nuclear factor 1 (HNF-1), beta isoform C terminus	GO:0045893	positive regulation of transcription, DNA-templated	GO:0005515	protein binding	GO:0005634	nucleus	KOG0306	WD40-repeat-containing subunit of the 18S rRNA processing complex
c172305_g1	211	302143246	CBI20541.3	171	2.67e-13	unnamed protein product [Vitis vinifera]	--	--	--	--	--	--	--	--	--	Q55874	119	2.29e-07	Uncharacterized protein sll0103 OS=Synechocystis sp. (strain PCC 6803 / Kazusa) GN=sll0103 PE=3 SV=1	--	--	--	--	--	--	--	--	KOG2353	L-type voltage-dependent Ca2 channel, alpha2/delta subunit
c98343_g1	1329	297735183	CBI17545.3	822	3.89e-105	unnamed protein product [Vitis vinifera]	--	--	--	--	--	K12831	SF3B4, SAP49	splicing factor 3B subunit 4	http://www.genome.jp/dbget-bin/www_bget?ko:K12831	Q15427	843	1.18e-106	Splicing factor 3B subunit 4 OS=Homo sapiens GN=SF3B4 PE=1 SV=1	PF00076	RNA recognition motif. (a.k.a. RRM, RBD, or RNP domain)	--	--	GO:0003676	nucleic acid binding	--	--	KOG0131	Splicing factor 3b, subunit 4
c176970_g1	251	298205243	CBI17302.3	339	5.43e-38	unnamed protein product [Vitis vinifera]	--	--	--	--	--	K00600	glyA, SHMT	glycine hydroxymethyltransferase	http://www.genome.jp/dbget-bin/www_bget?ko:K00600	Q54Z26	342	6.09e-38	Serine hydroxymethyltransferase 1 OS=Dictyostelium discoideum GN=shmt1 PE=1 SV=1	PF00464	Serine hydroxymethyltransferase	GO:0006544//GO:0006563	glycine metabolic process//L-serine metabolic process	GO:0004372	glycine hydroxymethyltransferase activity	--	--	KOG2467	Glycine/serine hydroxymethyltransferase
c91213_g2	345	296086272	CBI31713.3	434	1.41e-52	unnamed protein product [Vitis vinifera]	--	--	--	--	--	K02957	RP-S15Ae, RPS15A	small subunit ribosomal protein S15Ae	http://www.genome.jp/dbget-bin/www_bget?ko:K02957	P46793	449	2.71e-56	40S ribosomal protein S15a OS=Dictyostelium discoideum GN=rps15a PE=2 SV=3	PF00410	Ribosomal protein S8	GO:0042254//GO:0006412	ribosome biogenesis//translation	GO:0003735	structural constituent of ribosome	GO:0005840	ribosome	KOG1754	40S ribosomal protein S15/S22
c250924_g1	1204	297736626	CBI25497.3	618	9.01e-72	unnamed protein product [Vitis vinifera]	--	--	--	--	--	K00685	ATE1, ate1	arginine-tRNA-protein transferase	http://www.genome.jp/dbget-bin/www_bget?ko:K00685	O96539	568	1.07e-65	Arginyl-tRNA--protein transferase 1 OS=Drosophila melanogaster GN=Ate1 PE=2 SV=3	PF04377//PF04376	Arginine-tRNA-protein transferase, C terminus//Arginine-tRNA-protein transferase, N terminus	GO:0016598	protein arginylation	GO:0004057	arginyltransferase activity	--	--	KOG1193	Arginyl-tRNA-protein transferase
c138198_g1	301	302143674	CBI22535.3	120	3.81e-06	unnamed protein product [Vitis vinifera]	--	--	--	--	--	--	--	--	--	--	--	--	--	PF02315	Methanol dehydrogenase beta subunit	GO:0055114//GO:0015946	oxidation-reduction process//methanol oxidation	GO:0004022	alcohol dehydrogenase (NAD) activity	--	--	--	--
c254203_g1	211	297735722	CBI18409.3	234	3.26e-24	unnamed protein product [Vitis vinifera]	--	--	--	--	--	--	--	--	--	Q55D85	299	1.61e-31	Cycloartenol synthase OS=Dictyostelium discoideum GN=cas1 PE=1 SV=1	PF03632	Glycosyl hydrolase family 65 central catalytic domain	GO:0005975	carbohydrate metabolic process	GO:0003824	catalytic activity	--	--	KOG0497	Oxidosqualene-lanosterol cyclase and related proteins
c144970_g1	302	302143177	CBI20472.3	392	5.38e-47	unnamed protein product [Vitis vinifera]	--	--	--	--	--	K02938	RP-L8e, RPL8	large subunit ribosomal protein L8e	http://www.genome.jp/dbget-bin/www_bget?ko:K02938	P41569	417	3.75e-50	60S ribosomal protein L8 OS=Aedes albopictus GN=RpL8 PE=3 SV=1	PF03947	Ribosomal Proteins L2, C-terminal domain	GO:0042254//GO:0006412	ribosome biogenesis//translation	GO:0003735	structural constituent of ribosome	GO:0005840	ribosome	KOG2309	60s ribosomal protein L2/L8
c195679_g1	221	302141902	CBI19105.3	143	1.42e-09	unnamed protein product [Vitis vinifera]	--	--	--	--	--	--	--	--	--	--	--	--	--	--	--	--	--	--	--	--	--	--	--
c195039_g1	288	297738427	CBI27628.3	183	3.7e-16	unnamed protein product [Vitis vinifera]	--	--	--	--	--	K12946	SPCS1	signal peptidase complex subunit 1	http://www.genome.jp/dbget-bin/www_bget?ko:K12946	Q3T134	157	2.59e-13	Signal peptidase complex subunit 1 OS=Bos taurus GN=SPCS1 PE=3 SV=1	PF06645//PF12409	Microsomal signal peptidase 12 kDa subunit (SPC12)//P5-type ATPase cation transporter	GO:0006465//GO:0006812	signal peptide processing//cation transport	GO:0016887//GO:0008233	ATPase activity//peptidase activity	GO:0016021//GO:0005787	integral component of membrane//signal peptidase complex	KOG4112	Signal peptidase subunit
c253153_g1	296	296081518	CBI20041.3	198	9.06e-17	unnamed protein product [Vitis vinifera]	--	--	--	--	--	K15430	TRM11, TRMT11	tRNA (guanine10-N2)-methyltransferase	http://www.genome.jp/dbget-bin/www_bget?ko:K15430	Q54QA6	254	2.62e-25	tRNA (guanine(10)-N2)-methyltransferase homolog OS=Dictyostelium discoideum GN=trmt11 PE=3 SV=1	--	--	--	--	--	--	--	--	KOG2671	Putative RNA methylase
[truncated: 243,484+ more rows]
