# Supplementary material for: Comparative transcriptomic analysis reveals the roles of ROS scavenging genes in response to cadmium in two pak choi cultivars
Source: Sci Rep. 2017 Aug 23;7:9217. doi: 10.1038/s41598-017-09838-2 (PMC5569009; doi:10.1038/s41598-017-09838-2)
Supplement: Supplementary file 3 — Table S2 [file 41598_2017_9838_MOESM3_ESM.xlsx]

## Sheet: Sheet1
Table S2. Identification and quantification of ROS--mediated related genes in Baiyewuyueman and Kuishan’aijiaoheiye.
Genes ID	Gene Length	The number of readcount								FPKM								NR description	NT description	KO description	Swissprot description	PFAM description	BP description	MF description	CC description	KOG description
		B1_Cd0	B2_Cd0	B1_Cd10	B2_Cd10	K1_Cd0	K2_Cd0	K1_Cd10	K2_Cd10	B1_Cd0	B2_Cd0	B1_Cd10	B2_Cd10	K1_Cd0	K2_Cd0	K1_Cd10	K2_Cd10
c57165_g1	422	0	2	2	3	2	0	0	4	0	0.7	0.57	1.11	0.66	0	0	1.15	hypothetical protein GUITHDRAFT_166775 [Guillardia theta CCMP2712]>gi|428162930|gb|EKX32032.1| hypothetical protein GUITHDRAFT_166775 [Guillardia theta CCMP2712]	--	superoxide dismutase, Fe-Mn family	Superoxide dismutase [Mn] 2 OS=Leptolyngbya boryana GN=sodA2 PE=2 SV=1	Phage protein C//Iron/manganese superoxide dismutases, C-terminal domain	viral DNA genome packaging//oxidation-reduction process//superoxide metabolic process	metal ion binding//superoxide dismutase activity	--	Manganese superoxide dismutase
c200010_g1	256	0	0	0	0	1	0	0	0	0	0	0	0	2.95	0	0	0	Destroys the superoxide radical which is normally produced within the cells and which are toxic to b [Ectocarpus siliculosus]	--	superoxide dismutase, Fe-Mn family	Superoxide dismutase [Fe] OS=Salmonella typhimurium (strain LT2 / SGSC1412 / ATCC 700720) GN=sodB PE=3 SV=2	Iron/manganese superoxide dismutases, alpha-hairpin domain	superoxide metabolic process//oxidation-reduction process	superoxide dismutase activity//metal ion binding	--	Manganese superoxide dismutase
c47902_g1	868	0	0	5	4	1	4	4	4	0	0	0.37	0.38	0.09	0.37	0.35	0.3	hypothetical protein H310_11075 [Aphanomyces invadans]>gi|574468638|gb|ETV95656.1| hypothetical protein H310_11075 [Aphanomyces invadans]	--	superoxide dismutase, Fe-Mn family	Superoxide dismutase [Mn], mitochondrial OS=Dictyostelium discoideum GN=sod2 PE=3 SV=1	Iron/manganese superoxide dismutases, C-terminal domain//60s Acidic ribosomal protein//Iron/manganese superoxide dismutases, alpha-hairpin domain	ribosome biogenesis//superoxide metabolic process//translational elongation//oxidation-reduction process	superoxide dismutase activity//metal ion binding//structural constituent of ribosome	intracellular//ribosome	Manganese superoxide dismutase
c225207_g1	219	0	0	2	0	0	0	0	0	0	0	18.08	0	0	0	0	0	--	--	--	--	Iron/manganese superoxide dismutases, alpha-hairpin domain//RhoGEF domain	regulation of GTPase activity//regulation of Rho protein signal transduction//oxidation-reduction process//superoxide metabolic process	metal ion binding//superoxide dismutase activity//Rho guanyl-nucleotide exchange factor activity	--	--
c211392_g1	276	1	0	2	1	0	0	0	0	1.51	0	3.04	2.04	0	0	0	0	Destroys the superoxide radical which is normally produced within the cells and which are toxic to b [Ectocarpus siliculosus]	--	superoxide dismutase, Fe-Mn family	Superoxide dismutase [Fe] OS=Plasmodium falciparum (isolate HB3) GN=SODB PE=1 SV=1	Iron/manganese superoxide dismutases, C-terminal domain	superoxide metabolic process//oxidation-reduction process	superoxide dismutase activity//metal ion binding	--	Manganese superoxide dismutase
c128880_g1	521	2	1	0	1	0	1	0	1	0.33	0.21	0	0.23	0	0.22	0	0.18	superoxide dismutase [Fe], chloroplastic [Coccomyxa subellipsoidea C-169]>gi|384249212|gb|EIE22694.1| superoxide dismutase [Fe], chloroplastic [Coccomyxa subellipsoidea C-169]	--	superoxide dismutase, Fe-Mn family	Superoxide dismutase [Fe] OS=Coxiella burnetii (strain RSA 493 / Nine Mile phase I) GN=sodB PE=1 SV=1	Iron/manganese superoxide dismutases, alpha-hairpin domain//Iron/manganese superoxide dismutases, C-terminal domain	oxidation-reduction process//superoxide metabolic process	metal ion binding//superoxide dismutase activity	--	Manganese superoxide dismutase
c81850_g1	314	0	0	2	2	0	0	0	0	0	0	1.56	2.08	0	0	0	0	Destroys the superoxide radical which is normally produced within the cells and which are toxic to b [Ectocarpus siliculosus]	--	superoxide dismutase, Fe-Mn family	Superoxide dismutase [Fe] OS=Shigella flexneri GN=sodB PE=3 SV=2	Iron/manganese superoxide dismutases, alpha-hairpin domain	superoxide metabolic process//oxidation-reduction process	superoxide dismutase activity//metal ion binding	--	Manganese superoxide dismutase
c8101_g1	550	0	0	0	2	0	0	4	0	0	0	0	0.41	0	0	0.74	0	copper/zinc superoxide dismutase [Ulva fasciata]	--	superoxide dismutase, Cu-Zn family	Superoxide dismutase [Cu-Zn] OS=Hylobates lar GN=SOD1 PE=2 SV=3	Copper/zinc superoxide dismutase (SODC)	superoxide metabolic process//oxidation-reduction process	metal ion binding	--	Cu2+/Zn2+ superoxide dismutase SOD1
c54236_g1	459	1	4	4	5	2	1	3	0	0.22	1.14	0.92	1.5	0.53	0.29	0.82	0	PREDICTED: superoxide dismutase [Cu-Zn] 2 [Setaria italica]	--	superoxide dismutase, Cu-Zn family	Superoxide dismutase [Cu-Zn] OS=Danio rerio GN=sod1 PE=2 SV=1	Copper/zinc superoxide dismutase (SODC)	oxidation-reduction process//superoxide metabolic process	metal ion binding	--	Cu2+/Zn2+ superoxide dismutase SOD1
c56343_g2	527	3	0	0	0	0	0	0	0	0.49	0	0	0	0	0	0	0	PREDICTED: inositol oxygenase 2 [Jatropha curcas]>gi|643724564|gb|KDP33765.1| hypothetical protein JCGZ_07336 [Jatropha curcas]	--	inositol oxygenase	Inositol oxygenase 5 OS=Arabidopsis thaliana GN=MIOX5 PE=2 SV=1	Family of unknown function (DUF706)//Nitrate reductase gamma subunit//Iron/manganese superoxide dismutases, C-terminal domain	nitrate metabolic process//superoxide metabolic process//obsolete electron transport//inositol catabolic process//oxidation-reduction process	nitrate reductase activity//superoxide dismutase activity//inositol oxygenase activity//iron ion binding//metal ion binding	cytoplasm//nitrate reductase complex	--
c152709_g1	226	0	0	0	0	0	0	2	0	0	0	0	0	0	0	17.54	0	Superoxide dismutase [Blastocystis hominis]>gi|300120663|emb|CBK20217.2| Superoxide dismutase [Blastocystis hominis]	--	--	Superoxide dismutase [Mn/Fe] OS=Aeropyrum pernix (strain ATCC 700893 / DSM 11879 / JCM 9820 / NBRC 100138 / K1) GN=sod PE=1 SV=1	Iron/manganese superoxide dismutases, C-terminal domain	oxidation-reduction process//superoxide metabolic process//metabolic process	oxidoreductase activity//metal ion binding//superoxide dismutase activity	--	Manganese superoxide dismutase
c254905_g1	236	0	0	0	1	0	0	0	0	0	0	0	6.31	0	0	0	0	--	--	--	--	Copper/zinc superoxide dismutase (SODC)	oxidation-reduction process//superoxide metabolic process	metal ion binding	--	--
c76055_g1	263	2	3	0	0	0	0	0	0	4.11	7.98	0	0	0	0	0	0	PREDICTED: superoxide dismutase [Cu-Zn] 2 isoform X3 [Zea mays]	--	superoxide dismutase, Cu-Zn family	Superoxide dismutase [Cu-Zn] 2 OS=Zea mays GN=SODCC.1 PE=2 SV=2	Copper/zinc superoxide dismutase (SODC)	oxidation-reduction process//superoxide metabolic process	metal ion binding	--	Cu2+/Zn2+ superoxide dismutase SOD1
c10963_g1	384	0	0	0	3	0	1	3	0	0	0	0	1.46	0	0.46	1.32	0	--	--	--	--	Copper/zinc superoxide dismutase (SODC)	superoxide metabolic process//oxidation-reduction process	metal ion binding	--	Copper chaperone for superoxide dismutase
c237572_g1	358	0	0	0	0	0	0	1	0	0	0	0	0	0	0	0.55	0	chloroplastic iron superoxide dismutase [Barbula unguiculata]>gi|182441010|dbj|BAG24134.1| chloroplastic iron superoxide dismutase [Barbula unguiculata]	--	superoxide dismutase, Fe-Mn family	Superoxide dismutase [Fe] OS=Salmonella typhimurium (strain LT2 / SGSC1412 / ATCC 700720) GN=sodB PE=3 SV=2	Glyceraldehyde 3-phosphate dehydrogenase, C-terminal domain//Iron/manganese superoxide dismutases, alpha-hairpin domain	superoxide metabolic process//oxidation-reduction process	superoxide dismutase activity//oxidoreductase activity, acting on the aldehyde or oxo group of donors, NAD or NADP as acceptor//metal ion binding	--	Manganese superoxide dismutase
c73954_g2	325	0	0	0	0	1	3	0	0	0	0	0	0	0.79	3.12	0	0	--	--	--	Putative 37S ribosomal protein S26B, mitochondrial OS=Schizosaccharomyces pombe (strain 972 / ATCC 24843) GN=SPBC3H7.04 PE=3 SV=1	Iron/manganese superoxide dismutases, C-terminal domain	oxidation-reduction process//superoxide metabolic process	metal ion binding//superoxide dismutase activity	--	Manganese superoxide dismutase
c250762_g1	254	0	0	0	3	0	0	0	0	0	0	0	10.62	0	0	0	0	--	--	--	--	Sarcoglycan complex subunit protein//Nitric oxide synthase, oxygenase domain	nitric oxide biosynthetic process//oxidation-reduction process	nitric-oxide synthase activity	integral component of membrane//sarcoglycan complex	--
c86505_g1	330	2	1	0	2	3	3	0	2	2.19	0.8	0	1.67	3.92	4.2	0	1.28	superoxide dismutase [Mn] [Chlamydomonas reinhardtii]>gi|158273140|gb|EDO98932.1| superoxide dismutase [Mn] [Chlamydomonas reinhardtii]>gi|257071861|gb|ACV41091.1| Mn superoxide dismutase 2 [Chlamydomonas reinhardtii]	--	superoxide dismutase, Fe-Mn family	Superoxide dismutase [Mn], mitochondrial OS=Sapajus apella GN=SOD2 PE=2 SV=2	Iron/manganese superoxide dismutases, alpha-hairpin domain	superoxide metabolic process//response to stimulus//oxidation-reduction process	superoxide dismutase activity//metal ion binding	--	Manganese superoxide dismutase
c61991_g1	478	3	0	0	0	0	3	0	3	0.6	0	0	0	0	0.79	0	0.63	Destroys the superoxide radical which is normally produced within the cells and which are toxic to b [Ectocarpus siliculosus]	--	superoxide dismutase, Fe-Mn family	Superoxide dismutase [Fe] OS=Plasmodium vivax GN=SODB PE=3 SV=1	Iron/manganese superoxide dismutases, C-terminal domain//Iron/manganese superoxide dismutases, alpha-hairpin domain	oxidation-reduction process//superoxide metabolic process	metal ion binding//superoxide dismutase activity	--	Manganese superoxide dismutase
c101573_g1	618	7	2	6	2	3	4	5	2	0.85	0.31	0.88	0.33	0.44	0.68	0.75	0.26	hypothetical protein H310_11075 [Aphanomyces invadans]>gi|574468638|gb|ETV95656.1| hypothetical protein H310_11075 [Aphanomyces invadans]	--	superoxide dismutase, Fe-Mn family	Superoxide dismutase [Mn], mitochondrial OS=Pan troglodytes GN=SOD2 PE=2 SV=2	Iron/manganese superoxide dismutases, C-terminal domain	oxidation-reduction process//superoxide metabolic process	metal ion binding//superoxide dismutase activity	--	Manganese superoxide dismutase
c69727_g1	250	0	0	0	1	0	0	0	0	0	0	0	3.98	0	0	0	0	--	--	--	--	Copper/zinc superoxide dismutase (SODC)	superoxide metabolic process//oxidation-reduction process	metal ion binding	--	--
c77388_g1	467	1	0	4	0	4	0	0	0	0.21	0	0.88	0	1.03	0	0	0	PREDICTED: superoxide dismutase [Cu-Zn] [Nelumbo nucifera]>gi|719973274|ref|XP_010241024.1| PREDICTED: superoxide dismutase [Cu-Zn] [Nelumbo nucifera]>gi|719973277|ref|XP_010241032.1| PREDICTED: superoxide dismutase [Cu-Zn] [Nelumbo nucifera]	--	superoxide dismutase, Cu-Zn family	Superoxide dismutase [Cu-Zn] OS=Solidago canadensis var. scabra GN=SODCC PE=2 SV=3	Copper/zinc superoxide dismutase (SODC)	superoxide metabolic process//oxidation-reduction process	metal ion binding	--	Cu2+/Zn2+ superoxide dismutase SOD1
c205176_g1	235	0	2	0	0	0	0	0	0	0	12.59	0	0	0	0	0	0	superoxide dismutase, Fe-Mn family [Galdieria sulphuraria]>gi|452825199|gb|EME32197.1| superoxide dismutase, Fe-Mn family [Galdieria sulphuraria]	Colletotrichum gloeosporioides Nara gc5 mn superoxide dismutase (CGGC5_7899), partial mRNA	superoxide dismutase, Fe-Mn family	Superoxide dismutase [Mn], mitochondrial OS=Charybdis feriata PE=2 SV=1	Iron/manganese superoxide dismutases, alpha-hairpin domain	superoxide metabolic process//oxidation-reduction process	superoxide dismutase activity//metal ion binding	--	Manganese superoxide dismutase
c124476_g1	295	0	0	0	0	1	0	0	0	0	0	0	0	1.24	0	0	0	PREDICTED: superoxide dismutase [Cu-Zn] 2 [Cucumis melo]	--	superoxide dismutase, Cu-Zn family	Extracellular superoxide dismutase [Cu-Zn] OS=Haemonchus contortus GN=SOD PE=2 SV=1	Copper/zinc superoxide dismutase (SODC)	oxidation-reduction process//superoxide metabolic process	metal ion binding	--	Cu2+/Zn2+ superoxide dismutase SOD1
c1981_g1	381	4	0	1	0	0	0	3	4	1.46	0	0.38	0	0	0	1.35	1.54	Destroys the superoxide radical which is normally produced within the cells and which are toxic to b [Ectocarpus siliculosus]	--	superoxide dismutase, Fe-Mn family	Superoxide dismutase [Fe] OS=Entamoeba histolytica GN=SODB PE=2 SV=1	Iron/manganese superoxide dismutases, C-terminal domain	superoxide metabolic process//oxidation-reduction process	superoxide dismutase activity//metal ion binding	--	Manganese superoxide dismutase
c143646_g1	266	0	2	0	2	0	0	0	0	0	4.93	0	5.16	0	0	0	0	cytosolic Cu/Zn superoxide dismutase-3 [Pogonatum inflexum]>gi|358640262|dbj|BAL27549.1| cytosolic copper zinc superoxide dismutase-3 [Pogonatum inflexum]	--	--	Superoxide dismutase [Cu-Zn] OS=Paramecium bursaria Chlorella virus 1 GN=A245R PE=3 SV=1	Copper/zinc superoxide dismutase (SODC)	superoxide metabolic process//oxidation-reduction process	metal ion binding	--	Cu2+/Zn2+ superoxide dismutase SOD1
c140921_g1	267	0	0	0	2	0	0	0	0	0	0	0	5.03	0	0	0	0	catalase-peroxidase [Phaeodactylum tricornutum CCAP 1055/1]>gi|209582940|gb|ACI65560.1| catalase-peroxidase [Phaeodactylum tricornutum CCAP 1055/1]	--	catalase-peroxidase	Catalase-peroxidase OS=Geobacter lovleyi (strain ATCC BAA-1151 / DSM 17278 / SZ) GN=katG PE=3 SV=1	Peroxidase//Accessory gene regulator B	tryptophan metabolic process//obsolete peroxidase reaction//proteolysis//oxidation-reduction process//response to oxidative stress//methane metabolic process//hydrogen peroxide catabolic process	heme binding//peptidase activity//metal ion binding//catalase activity//peroxidase activity	membrane//cytoplasm	--
c64967_g1	277	0	0	0	0	0	0	0	2	0	0	0	0	0	0	0	3.04	PREDICTED: superoxide dismutase [Cu-Zn] 2 [Cucumis sativus]>gi|700198774|gb|KGN53932.1| hypothetical protein Csa_4G192040 [Cucumis sativus]	--	superoxide dismutase, Cu-Zn family	Superoxide dismutase [Cu-Zn] OS=Mus musculus GN=Sod1 PE=1 SV=2	Aminotransferase ubiquitination site//Copper/zinc superoxide dismutase (SODC)	aromatic amino acid family catabolic process//tyrosine biosynthetic process//alkaloid biosynthetic process//glutamate metabolic process//oxidation-reduction process//2-oxoglutarate metabolic process//tryptophan biosynthetic process//L-phenylalanine biosynthetic process//superoxide metabolic process	L-tyrosine:2-oxoglutarate aminotransferase activity//metal ion binding//pyridoxal phosphate binding	--	Cu2+/Zn2+ superoxide dismutase SOD1
c171101_g1	207	0	0	0	0	0	0	2	0	0	0	0	0	0	0	43.69	0	--	--	--	--	Copper/zinc superoxide dismutase (SODC)	superoxide metabolic process//oxidation-reduction process	metal ion binding	--	--
c96320_g1	1047	0	0	0	0	38	7	0	0	0	0	0	0	3.57	0.64	0	0	PREDICTED: copper chaperone for superoxide dismutase, chloroplastic/cytosolic-like isoform X1 [Solanum tuberosum]	--	copper chaperone for superoxide dismutase	Copper chaperone for superoxide dismutase OS=Mus musculus GN=Ccs PE=2 SV=1	Heavy-metal-associated domain//Copper/zinc superoxide dismutase (SODC)	oxidation-reduction process//superoxide metabolic process//metal ion transport	metal ion binding	--	Copper chaperone for superoxide dismutase
c140885_g1	251	0	0	0	0	0	3	0	0	0	0	0	0	0	10.81	0	0	Destroys the superoxide radical which is normally produced within the cells and which are toxic to b [Ectocarpus siliculosus]	--	superoxide dismutase, Fe-Mn family	Superoxide dismutase [Fe] OS=Salmonella typhimurium (strain LT2 / SGSC1412 / ATCC 700720) GN=sodB PE=3 SV=2	Iron/manganese superoxide dismutases, alpha-hairpin domain	oxidation-reduction process//superoxide metabolic process	metal ion binding//superoxide dismutase activity	--	Manganese superoxide dismutase
c107771_g6	1204	286	368	741.28	1020.5	611	271	1028	2240	13.02	21.45	35.46	62.96	34	16.31	57.85	107.67	BnaA09g10710D [Brassica napus]	--	copper chaperone for superoxide dismutase	Copper chaperone for superoxide dismutase, chloroplastic/cytosolic OS=Arabidopsis thaliana GN=CCS PE=1 SV=1	A20-like zinc finger//Copper/zinc superoxide dismutase (SODC)	superoxide metabolic process//oxidation-reduction process	zinc ion binding//DNA binding//metal ion binding	--	Copper chaperone for superoxide dismutase
c174562_g1	228	0	0	2	0	0	0	0	0	0	0	12.37	0	0	0	0	0	--	--	--	--	Copper/zinc superoxide dismutase (SODC)	superoxide metabolic process//oxidation-reduction process	metal ion binding	--	--
c212324_g1	355	1	0	2	0	1	0	0	0	0.46	0	0.96	0	0.56	0	0	0	hypothetical protein H310_11399 [Aphanomyces invadans]>gi|574468110|gb|ETV95130.1| hypothetical protein H310_11399 [Aphanomyces invadans]	--	FK506-binding protein 2	Peptidyl-prolyl cis-trans isomerase FKBP15-2 OS=Arabidopsis thaliana GN=FKBP15-2 PE=2 SV=2	FKBP-type peptidyl-prolyl cis-trans isomerase//Nickel-containing superoxide dismutase	protein folding//superoxide metabolic process	nickel cation binding//antioxidant activity//superoxide dismutase activity	--	FKBP-type peptidyl-prolyl cis-trans isomerase
c161841_g1	243	0	0	0	0	0	0	0	2	0	0	0	0	0	0	0	7.46	--	--	--	Superoxide dismutase [Fe] OS=Bordetella pertussis (strain Tohama I / ATCC BAA-589 / NCTC 13251) GN=sodB PE=3 SV=2	Iron/manganese superoxide dismutases, alpha-hairpin domain	oxidation-reduction process//superoxide metabolic process	metal ion binding//superoxide dismutase activity	--	--
c81850_g2	665	3	0	3	4	3	1	3	0	0.32	0	0.34	0.58	0.39	0.14	0.4	0	Destroys the superoxide radical which is normally produced within the cells and which are toxic to b [Ectocarpus siliculosus]	--	superoxide dismutase, Fe-Mn family	Superoxide dismutase [Fe] OS=Plasmodium vivax GN=SODB PE=3 SV=1	Iron/manganese superoxide dismutases, alpha-hairpin domain//Iron/manganese superoxide dismutases, C-terminal domain	oxidation-reduction process//superoxide metabolic process	metal ion binding//superoxide dismutase activity	--	Manganese superoxide dismutase
c74051_g1	399	1	0	1	2	0	2	0	0	0.32	0	0.33	0.87	0	0.83	0	0	hypothetical protein H310_11075 [Aphanomyces invadans]>gi|574468638|gb|ETV95656.1| hypothetical protein H310_11075 [Aphanomyces invadans]	--	superoxide dismutase, Fe-Mn family	Superoxide dismutase [Mn], mitochondrial OS=Dictyostelium discoideum GN=sod2 PE=3 SV=1	Iron/manganese superoxide dismutases, alpha-hairpin domain	oxidation-reduction process//superoxide metabolic process	metal ion binding//superoxide dismutase activity	--	Manganese superoxide dismutase
c256114_g1	301	1	3	0	0	1	1	0	0	0.93	3.63	0	0	1.12	1.2	0	0	iron-superoxide dismutase [Chlorella pyrenoidosa]	--	superoxide dismutase, Fe-Mn family	Superoxide dismutase [Fe] OS=Salmonella typhimurium (strain LT2 / SGSC1412 / ATCC 700720) GN=sodB PE=3 SV=2	Iron/manganese superoxide dismutases, alpha-hairpin domain	superoxide metabolic process//oxidation-reduction process	superoxide dismutase activity//metal ion binding	--	Manganese superoxide dismutase
c196677_g1	260	0	2	0	0	0	0	0	0	0	5.75	0	0	0	0	0	0	Destroys the superoxide radical which is normally produced within the cells and which are toxic to b [Ectocarpus siliculosus]	--	superoxide dismutase, Fe-Mn family	Superoxide dismutase [Fe] OS=Pseudomonas putida GN=sodB PE=1 SV=3	Iron/manganese superoxide dismutases, C-terminal domain	oxidation-reduction process//superoxide metabolic process	metal ion binding//superoxide dismutase activity	--	Manganese superoxide dismutase
c90881_g1	534	1	4	2	2	2	2	1	1	0.2	0.99	0.38	0.43	6.74	0.53	0.2	0.17	superoxide dismutase [Mn], mitochondrial [Saprolegnia diclina VS20]>gi|530733046|gb|EQC31288.1| superoxide dismutase [Mn], mitochondrial [Saprolegnia diclina VS20]	--	superoxide dismutase, Fe-Mn family	Superoxide dismutase [Mn], mitochondrial OS=Mus musculus GN=Sod2 PE=1 SV=3	Peptidase family S49 N-terminal//Iron/manganese superoxide dismutases, C-terminal domain//Iron/manganese superoxide dismutases, alpha-hairpin domain	oxidation-reduction process//superoxide metabolic process	metal ion binding//superoxide dismutase activity//serine-type endopeptidase activity	plasma membrane	Manganese superoxide dismutase
c164373_g1	266	0	0	0	2	0	0	0	0	0	0	0	5.16	0	0	0	0	--	--	--	--	Copper/zinc superoxide dismutase (SODC)	oxidation-reduction process//superoxide metabolic process	metal ion binding	--	--
c225884_g1	244	0	0	0	1	0	0	0	0	0	0	0	4.8	0	0	0	0	Cu-Zn SOD [Pyropia haitanensis]	--	--	Superoxide dismutase [Cu-Zn] OS=Halocynthia roretzi PE=1 SV=2	Copper/zinc superoxide dismutase (SODC)//AARP2CN (NUC121) domain	oxidation-reduction process//superoxide metabolic process//ribosome biogenesis	metal ion binding	nucleus	Cu2+/Zn2+ superoxide dismutase SOD1
c43466_g1	493	4	1	4	0	0	3	1	1	0.75	0.24	0.78	0	0	0.74	0.23	0.2	Os07g0665200 [Oryza sativa Japonica Group]>gi|134596|sp|P28757.2|SODC2_ORYSJ RecName: Full=Superoxide dismutase [Cu-Zn] 2>gi|218226|dbj|BAA00800.1| copper/zinc-superoxide dismutase [Oryza sativa Japonica Group]>gi|310321|gb|AAC14465.1| cytosolic copper/zinc-superoxide dismutase [Oryza sativa Japonica Group]>gi|113612100|dbj|BAF22478.1| Os07g0665200 [Oryza sativa Japonica Group]>gi|164375531|gb|AB…	--	superoxide dismutase, Cu-Zn family	Superoxide dismutase [Cu-Zn] 2 OS=Oryza sativa subsp. japonica GN=SODCC2 PE=1 SV=2	Copper/zinc superoxide dismutase (SODC)	superoxide metabolic process//removal of superoxide radicals//response to metal ion//oxidation-reduction process	copper ion binding//superoxide dismutase activity//metal ion binding//zinc ion binding	--	Cu2+/Zn2+ superoxide dismutase SOD1
c104299_g1	780	5	2	11	7	4	5	15	6	0.42	0.21	0.97	0.79	0.41	0.55	1.55	0.53	cytosolic Cu/Zn superoxide dismutase-2 [Equisetum arvense]>gi|358640258|dbj|BAL27547.1| cytosolic copper zinc superoxide dismutase [Equisetum arvense]	--	superoxide dismutase, Cu-Zn family	Superoxide dismutase [Cu-Zn] OS=Mus musculus GN=Sod1 PE=1 SV=2	Copper/zinc superoxide dismutase (SODC)	oxidation-reduction process//metabolic process//superoxide metabolic process	metal ion binding//oxidoreductase activity	--	Cu2+/Zn2+ superoxide dismutase SOD1
c147432_g1	611	0	0	1	0	0	7	5	0	0	0	0.13	0	0	1.14	0.76	0	predicted protein [Physcomitrella patens]>gi|162677776|gb|EDQ64242.1| predicted protein [Physcomitrella patens]	--	superoxide dismutase, Cu-Zn family	Superoxide dismutase [Cu-Zn] OS=Mus musculus GN=Sod1 PE=1 SV=2	Copper/zinc superoxide dismutase (SODC)	superoxide metabolic process//oxidation-reduction process	metal ion binding	--	Cu2+/Zn2+ superoxide dismutase SOD1
c227081_g1	379	1	0	2	2	0	1	0	0	0.37	0	0.77	1.01	0	0.48	0	0	Destroys the superoxide radical which is normally produced within the cells and which are toxic to b [Ectocarpus siliculosus]	--	superoxide dismutase, Fe-Mn family	Superoxide dismutase [Fe] OS=Salmonella typhimurium (strain LT2 / SGSC1412 / ATCC 700720) GN=sodB PE=3 SV=2	Iron/manganese superoxide dismutases, C-terminal domain//Iron/manganese superoxide dismutases, alpha-hairpin domain	oxidation-reduction process//superoxide metabolic process	metal ion binding//superoxide dismutase activity	--	Manganese superoxide dismutase
c78509_g1	407	0	0	3	2	0	1	0	0	0	0	0.94	0.82	0	0.39	0	0	PREDICTED: superoxide dismutase [Cu-Zn]-like isoform X1 [Phoenix dactylifera]>gi|672161413|ref|XP_008800523.1| PREDICTED: superoxide dismutase [Cu-Zn]-like isoform X1 [Phoenix dactylifera]	--	superoxide dismutase, Cu-Zn family	Superoxide dismutase [Cu-Zn] OS=Drosophila pseudoobscura pseudoobscura GN=Sod PE=3 SV=3	Copper/zinc superoxide dismutase (SODC)	oxidation-reduction process//superoxide metabolic process	metal ion binding	--	Cu2+/Zn2+ superoxide dismutase SOD1
c241321_g1	383	0	1	0	0	1	0	0	0	0	0.47	0	0	0.43	0	0	0	PREDICTED: superoxide dismutase [Cu-Zn] 1-like [Camelina sativa]	--	superoxide dismutase, Cu-Zn family	Superoxide dismutase [Cu-Zn] OS=Cryptococcus gattii GN=SOD1 PE=2 SV=3	Vesicle transport v-SNARE protein N-terminus//Copper/zinc superoxide dismutase (SODC)	intracellular protein transport//oxidation-reduction process//superoxide metabolic process	metal ion binding	membrane	Cu2+/Zn2+ superoxide dismutase SOD1
c204889_g1	258	0	0	2	0	0	0	0	0	0	0	4.67	0	0	0	0	0	putative manganese superoxide dismutase protein [Phaeodactylum tricornutum]	--	superoxide dismutase, Fe-Mn family	Superoxide dismutase [Mn], mitochondrial OS=Macaca mulatta GN=SOD2 PE=2 SV=2	Iron/manganese superoxide dismutases, C-terminal domain	oxidation-reduction process//superoxide metabolic process	metal ion binding//superoxide dismutase activity	--	Manganese superoxide dismutase
c126417_g1	247	0	0	0	2	0	0	0	0	0	0	0	8.72	0	0	0	0	superoxide dismutase [Mn] [Chlamydomonas reinhardtii]>gi|158273140|gb|EDO98932.1| superoxide dismutase [Mn] [Chlamydomonas reinhardtii]>gi|257071861|gb|ACV41091.1| Mn superoxide dismutase 2 [Chlamydomonas reinhardtii]	--	superoxide dismutase, Fe-Mn family	Superoxide dismutase [Mn] 1 OS=Bacillus anthracis GN=sodA1 PE=1 SV=1	Vpu protein//Mannosyl-3-phosphoglycerate synthase (osmo_MPGsynth)//Iron/manganese superoxide dismutases, C-terminal domain	receptor catabolic process//oxidation-reduction process//viral release from host cell//mannosylglycerate biosynthetic process//cation transport//superoxide metabolic process	mannosyl-3-phosphoglycerate synthase activity//cation channel activity//metal ion binding//superoxide dismutase activity	host cell membrane//cytoplasm	Manganese superoxide dismutase
c161024_g1	216	0	0	0	0	0	3	0	0	0	0	0	0	0	39.92	0	0	hypothetical protein AURANDRAFT_23768 [Aureococcus anophagefferens]>gi|323454622|gb|EGB10492.1| hypothetical protein AURANDRAFT_23768 [Aureococcus anophagefferens]	--	--	--	Ribosomal protein L5//Nickel-containing superoxide dismutase	ribosome biogenesis//superoxide metabolic process//translation	antioxidant activity//nickel cation binding//structural constituent of ribosome//superoxide dismutase activity	ribosome	--
c120737_g1	293	0	0	0	0	0	2	3	1	0	0	0	0	0	2.75	3.99	1.11	Destroys the superoxide radical which is normally produced within the cells and which are toxic to b [Ectocarpus siliculosus]	--	superoxide dismutase, Fe-Mn family	Superoxide dismutase [Fe] OS=Babesia bovis GN=SODB PE=2 SV=1	Iron/manganese superoxide dismutases, C-terminal domain	superoxide metabolic process//oxidation-reduction process	superoxide dismutase activity//metal ion binding	--	Manganese superoxide dismutase
c1548_g1	330	5	1	1	1	3	0	0	0	3.28	0.93	0.74	0.98	2.59	0	0	0	iron superoxide dismutase [Lingulodinium polyedrum]	--	--	Superoxide dismutase [Fe] OS=Coxiella burnetii (strain RSA 493 / Nine Mile phase I) GN=sodB PE=1 SV=1	Iron/manganese superoxide dismutases, C-terminal domain	oxidation-reduction process//superoxide metabolic process	metal ion binding//superoxide dismutase activity	--	Manganese superoxide dismutase
c230325_g1	209	0	0	0	2	0	0	0	0	0	0	0	40.86	0	0	0	0	disulfide oxidoreductase, putative [Ricinus communis]>gi|223524323|gb|EEF27440.1| disulfide oxidoreductase, putative [Ricinus communis]	--	thioredoxin reductase (NADPH)	Glucosaminate ammonia-lyase OS=Pseudomonas fluorescens PE=1 SV=2	Pyridine nucleotide-disulphide oxidoreductase//FAD dependent oxidoreductase//Putative NAD(P)-binding	obsolete electron transport//removal of superoxide radicals//oxidation-reduction process//pyrimidine nucleobase metabolic process//siroheme biosynthetic process//porphyrin-containing compound biosynthetic process	precorrin-2 dehydrogenase activity//flavin adenine dinucleotide binding//oxidoreductase activity//thioredoxin-disulfide reductase activity	cytoplasm	Thioredoxin reductase
c73954_g1	581	0	0	0	0	26	9	0	0	0	0	0	0	4.28	1.6	0	0	superoxide dismutase [Fe], chloroplastic [Coccomyxa subellipsoidea C-169]>gi|384249212|gb|EIE22694.1| superoxide dismutase [Fe], chloroplastic [Coccomyxa subellipsoidea C-169]	--	superoxide dismutase, Fe-Mn family	Superoxide dismutase [Fe] OS=Bordetella pertussis (strain Tohama I / ATCC BAA-589 / NCTC 13251) GN=sodB PE=3 SV=2	Iron/manganese superoxide dismutases, alpha-hairpin domain//Iron/manganese superoxide dismutases, C-terminal domain	oxidation-reduction process//superoxide metabolic process	metal ion binding//superoxide dismutase activity	--	Manganese superoxide dismutase
c76215_g1	450	1	0	2	0	0	0	0	0	0.23	0	0.48	0	0	0	0	0	Cu-Zn superoxide dismutase [Pyropia haitanensis]	--	--	Superoxide dismutase [Cu-Zn] OS=Xenopus tropicalis GN=sod1 PE=2 SV=1	Copper/zinc superoxide dismutase (SODC)	superoxide metabolic process//oxidation-reduction process	metal ion binding	--	Cu2+/Zn2+ superoxide dismutase SOD1
c164759_g1	257	0	0	0	0	0	2	0	0	0	0	0	0	0	6.09	0	0	predicted protein [Physcomitrella patens]>gi|162669091|gb|EDQ55685.1| predicted protein [Physcomitrella patens]	--	catalase	Vegetative catalase OS=Bacillus subtilis (strain 168) GN=katA PE=1 SV=5	Catalase	oxidation-reduction process//response to oxidative stress//methane metabolic process//hydrogen peroxide catabolic process//tryptophan metabolic process//obsolete peroxidase reaction	metal ion binding//catalase activity//heme binding	--	Catalase
c189698_g1	636	0	1	0	7	0	0	4	0	0	0.15	0	1.09	0	0	0.57	0	hypothetical protein AURANDRAFT_59085 [Aureococcus anophagefferens]>gi|323451837|gb|EGB07713.1| hypothetical protein AURANDRAFT_59085 [Aureococcus anophagefferens]	--	superoxide dismutase, Fe-Mn family	Superoxide dismutase [Mn], mitochondrial OS=Dictyostelium discoideum GN=sod2 PE=3 SV=1	Iron/manganese superoxide dismutases, alpha-hairpin domain//Iron/manganese superoxide dismutases, C-terminal domain	superoxide metabolic process//metabolic process//oxidation-reduction process	superoxide dismutase activity//metal ion binding//oxidoreductase activity	--	Manganese superoxide dismutase
c15877_g1	340	0	0	0	2	0	0	0	0	0	0	0	1.48	0	0	0	0	Destroys the superoxide radical which is normally produced within the cells and which are toxic to b [Ectocarpus siliculosus]	--	superoxide dismutase, Fe-Mn family	Superoxide dismutase [Fe] OS=Babesia bovis GN=SODB PE=2 SV=1	Iron/manganese superoxide dismutases, C-terminal domain	superoxide metabolic process//oxidation-reduction process	superoxide dismutase activity//metal ion binding	--	Manganese superoxide dismutase
c170858_g1	246	0	0	0	0	0	0	3	0	0	0	0	0	0	0	12.57	0	--	--	--	--	Nitric oxide synthase, oxygenase domain	nitric oxide biosynthetic process//oxidation-reduction process	nitric-oxide synthase activity	--	--
c113163_g2	1983	2793	2484	3025	2251	2331	2224	1977	2282	84.84	94.04	92.03	87.45	84.81	88.9	73.8	73.99	PREDICTED: PIN2/TERF1-interacting telomerase inhibitor 1-like [Brassica rapa]	--	Pin2-interacting protein X1	Meiotic recombination protein SPO11-2 OS=Arabidopsis thaliana GN=SPO11-2 PE=1 SV=1	G-patch domain//Iron/manganese superoxide dismutases, C-terminal domain//Procyclic acidic repetitive protein (PARP)//Bone sialoprotein II (BSP-II)	superoxide metabolic process//ossification//oxidation-reduction process//cell adhesion	superoxide dismutase activity//metal ion binding//nucleic acid binding	membrane//extracellular region	Telomerase elongation inhibitor/RNA maturation protein PINX1
c189172_g1	266	0	0	0	0	0	0	2	0	0	0	0	0	0	0	4.75	0	manganese superoxide dismutase putative [Albugo laibachii Nc14]	--	--	Superoxide dismutase [Mn] OS=Lactococcus lactis subsp. cremoris (strain MG1363) GN=sodA PE=3 SV=1	Iron/manganese superoxide dismutases, C-terminal domain	superoxide metabolic process//oxidation-reduction process	superoxide dismutase activity//metal ion binding	--	Manganese superoxide dismutase
c111722_g2	1605	4	0	31	26	2	1	10	16	0.13	0	1.04	1.12	0.08	0.04	0.39	0.54	PREDICTED: superoxide dismutase [Cu-Zn] 2 [Cucumis sativus]>gi|700198774|gb|KGN53932.1| hypothetical protein Csa_4G192040 [Cucumis sativus]	--	superoxide dismutase, Cu-Zn family	Superoxide dismutase [Cu-Zn] OS=Hylobates lar GN=SOD1 PE=2 SV=3	FAD binding domain//Copper/zinc superoxide dismutase (SODC)	superoxide metabolic process//amino sugar metabolic process//oxidation-reduction process	flavin adenine dinucleotide binding//metal ion binding//oxidoreductase activity//UDP-N-acetylmuramate dehydrogenase activity	--	Cu2+/Zn2+ superoxide dismutase SOD1
c111777_g1	3887	7983	10980	19654	20196	18186	12392	40617	53872	252.87	427.4	622.08	836.84	680.29	479.51	1503.88	1767.87	Fe superoxide dismutase 1, partial [Brassica rapa]	--	superoxide dismutase, Fe-Mn family	Superoxide dismutase [Fe] 1, chloroplastic OS=Arabidopsis thaliana GN=FSD1 PE=1 SV=4	Iron/manganese superoxide dismutases, alpha-hairpin domain//Rer1 family//Iron/manganese superoxide dismutases, C-terminal domain	oxidation-reduction process//superoxide metabolic process	metal ion binding//superoxide dismutase activity	integral component of membrane	Manganese superoxide dismutase
c82995_g1	449	11	3	13	1	17	8	14	8	8.76	3.1	9.28	0.58	10.02	6.31	8.36	3.96	Isochorismate synthase 1 [Arabidopsis thaliana]>gi|332197504|gb|AEE35625.1| Isochorismate synthase 1 [Arabidopsis thaliana]	--	--	--	--	phylloquinone biosynthetic process//defense response to fungus//response to endoplasmic reticulum stress//regulation of hydrogen peroxide metabolic process//siderophore biosynthetic process//negative regulation of programmed cell death//systemic acquired resistance, salicylic acid mediated signaling pathway//defense response to bacterium//salicylic acid biosynthetic process//response to cold//neg…	isochorismate synthase activity	plastid	--
c188639_g1	266	0	0	0	0	0	0	0	2	0	0	0	0	0	0	0	3.9	hypothetical protein GUITHDRAFT_166775 [Guillardia theta CCMP2712]>gi|428162930|gb|EKX32032.1| hypothetical protein GUITHDRAFT_166775 [Guillardia theta CCMP2712]	--	superoxide dismutase, Fe-Mn family	Superoxide dismutase [Mn] OS=Salmonella typhimurium (strain LT2 / SGSC1412 / ATCC 700720) GN=sodA PE=3 SV=3	Iron/manganese superoxide dismutases, alpha-hairpin domain	superoxide metabolic process//oxidation-reduction process	superoxide dismutase activity//metal ion binding	--	Manganese superoxide dismutase
c150582_g1	283	2	0	0	1	0	0	0	0	2.6	0	0	1.77	0	0	0	0	copper/zinc-superoxide dismutase [Bambusa oldhamii]	--	superoxide dismutase, Cu-Zn family	Superoxide dismutase [Cu-Zn] 2 OS=Solanum lycopersicum GN=SODCC.5 PE=3 SV=3	Copper/zinc superoxide dismutase (SODC)	oxidation-reduction process//superoxide metabolic process	metal ion binding	--	Cu2+/Zn2+ superoxide dismutase SOD1
c100662_g1	546	2	2	5	6	0	4	3	6	0.3	0.41	0.85	1.29	0	0.82	0.56	0.98	superoxide dismutase [Saprolegnia parasitica CBS 223.65]>gi|641539504|gb|KDO33313.1| superoxide dismutase [Saprolegnia parasitica CBS 223.65]	--	superoxide dismutase, Fe-Mn family	Superoxide dismutase [Mn], mitochondrial OS=Sapajus apella GN=SOD2 PE=2 SV=2	Iron/manganese superoxide dismutases, C-terminal domain//Iron/manganese superoxide dismutases, alpha-hairpin domain	oxidation-reduction process//superoxide metabolic process	metal ion binding//superoxide dismutase activity	--	Manganese superoxide dismutase
c104177_g2	733	2	2	0	9	1	1	2	1	0.18	0.97	0	3.42	0.11	0.12	0.23	0.1	--	--	--	--	Sporulation factor SpoIIGA//Glycine zipper 2TM domain//V-ATPase subunit C//Cytochrome oxidase subunit II//Nitric oxide synthase, oxygenase domain	proteolysis//proton transport//nitric oxide biosynthetic process//ATP hydrolysis coupled proton transport//oxidation-reduction process//asexual sporulation	nitric-oxide synthase activity//hydrogen ion transmembrane transporter activity//aspartic-type endopeptidase activity	outer membrane//proton-transporting V-type ATPase, V1 domain//membrane	--
c195477_g1	519	6	6	0	0	7	4	0	0	1.01	1.3	0	0	1.43	0.88	0	0	PREDICTED: superoxide dismutase [Cu-Zn] isoform X1 [Cucumis melo]	--	superoxide dismutase, Cu-Zn family	Superoxide dismutase [Cu-Zn] OS=Haemonchus contortus GN=SOD PE=2 SV=1	Potassium channel Kv1.4 tandem inactivation domain//Copper/zinc superoxide dismutase (SODC)	oxidation-reduction process//potassium ion transport//superoxide metabolic process	metal ion binding//voltage-gated potassium channel activity//potassium ion binding	integral component of membrane//voltage-gated potassium channel complex	Cu2+/Zn2+ superoxide dismutase SOD1
c60683_g1	610	0	0	17	11	14	16	10	13	0	0	2.21	1.85	2.11	2.61	1.53	1.7	Destroys the superoxide radical which is normally produced within the cells and which are toxic to b [Ectocarpus siliculosus]	--	superoxide dismutase, Fe-Mn family	Superoxide dismutase [Fe] OS=Bordetella pertussis (strain Tohama I / ATCC BAA-589 / NCTC 13251) GN=sodB PE=3 SV=2	Iron/manganese superoxide dismutases, alpha-hairpin domain//Iron/manganese superoxide dismutases, C-terminal domain	oxidation-reduction process//superoxide metabolic process	metal ion binding//superoxide dismutase activity	--	Manganese superoxide dismutase
c90310_g2	590	13	5	11	5	4	1	2	0	1.71	0.85	1.52	0.89	0.64	0.17	0.32	0	PREDICTED: superoxide dismutase [Cu-Zn] 2 isoform X3 [Zea mays]	--	superoxide dismutase, Cu-Zn family	Superoxide dismutase [Cu-Zn] OS=Equus caballus GN=SOD1 PE=1 SV=2	Copper/zinc superoxide dismutase (SODC)	superoxide metabolic process//oxidation-reduction process	metal ion binding	--	Cu2+/Zn2+ superoxide dismutase SOD1
c98944_g1	1421	11	10	3	2	5	7	6	14	0.41	0.77	0.5	0.1	0.23	0.35	0.28	0.55	chitinase-like protein 2 [Arabidopsis thaliana]>gi|332642363|gb|AEE75884.1| chitinase-like protein 2 [Arabidopsis thaliana]	--	--	Chitinase-like protein 2 OS=Arabidopsis thaliana GN=CTL2 PE=2 SV=1	--	lignin biosynthetic process//response to heat//glucuronoxylan metabolic process//response to salt stress//protein desumoylation//hydrogen peroxide biosynthetic process//xylan biosynthetic process//vegetative to reproductive phase transition of meristem	--	plasma membrane	--
c109266_g1	1608	25	21	10	16	17	10	10	6	0.8	0.86	0.33	0.69	0.66	0.42	0.39	0.2	superoxide dismutase [Lilium hybrid cultivar]	--	--	Superoxide dismutase [Cu-Zn] OS=Saccharomyces cerevisiae (strain ATCC 204508 / S288c) GN=SOD1 PE=1 SV=2	Copper/zinc superoxide dismutase (SODC)	superoxide metabolic process//oxidation-reduction process	metal ion binding	--	Cu2+/Zn2+ superoxide dismutase SOD1
c81850_g3	211	0	0	0	0	0	3	0	0	0	0	0	0	0	50.92	0	0	superoxide dismutase [Fe], chloroplastic [Coccomyxa subellipsoidea C-169]>gi|384249212|gb|EIE22694.1| superoxide dismutase [Fe], chloroplastic [Coccomyxa subellipsoidea C-169]	--	superoxide dismutase, Fe-Mn family	Superoxide dismutase [Fe] OS=Babesia bovis GN=SODB PE=2 SV=1	Iron/manganese superoxide dismutases, alpha-hairpin domain//GATA zinc finger	oxidation-reduction process//superoxide metabolic process//regulation of transcription, DNA-templated	transcription factor activity, sequence-specific DNA binding//zinc ion binding//metal ion binding//sequence-specific DNA binding//superoxide dismutase activity	transcription factor complex	Manganese superoxide dismutase
c97562_g1	1737	353	260	272	191	189	262	216	268	16.55	14.12	12.24	11.55	9.22	15.85	12.92	11.88	PREDICTED: superoxide dismutase [Fe] 2, chloroplastic isoform X1 [Brassica rapa]	--	superoxide dismutase, Fe-Mn family	Superoxide dismutase [Fe] 2, chloroplastic OS=Arabidopsis thaliana GN=FSD2 PE=1 SV=1	Iron/manganese superoxide dismutases, alpha-hairpin domain//Iron/manganese superoxide dismutases, C-terminal domain	oxidation-reduction process//superoxide metabolic process	metal ion binding//superoxide dismutase activity	--	Manganese superoxide dismutase
c111025_g1	1931	2872	2387	2404	1883	2185	2212	2331	2727	162.65	172.03	144.81	148.05	148.35	171.41	165.79	155.33	PREDICTED: eukaryotic translation initiation factor NCBP-like [Brassica rapa]	--	superoxide dismutase, Cu-Zn family	Eukaryotic translation initiation factor NCBP OS=Arabidopsis thaliana GN=NCBP PE=2 SV=1	Eukaryotic initiation factor 4E//Copper/zinc superoxide dismutase (SODC)	superoxide metabolic process//translational initiation//regulation of translational initiation//oxidation-reduction process	translation initiation factor activity//RNA binding//metal ion binding	cytoplasm//ribosome	Predicted mRNA cap-binding protein related to eIF-4E
c256383_g1	234	0	0	2	0	0	0	0	0	0	0	9.86	0	0	0	0	0	mitochondrial Mn-superoxide dismutase-1 [Spirogyra sp. KG0101]>gi|426205860|dbj|BAM68577.1| mitochondrial Mn-superoxide dismutase-1 [Spirogyra sp. KG0101]	--	superoxide dismutase, Fe-Mn family	Superoxide dismutase [Mn], mitochondrial OS=Hevea brasiliensis GN=SODA PE=2 SV=1	Adenovirus E3B protein//Iron/manganese superoxide dismutases, alpha-hairpin domain	oxidation-reduction process//superoxide metabolic process	metal ion binding//superoxide dismutase activity	membrane	Manganese superoxide dismutase
c52700_g1	458	4	0	3	0	0	0	0	0	0.88	0	0.69	0	0	0	0	0	cytosolic CuZn-superoxide dismutase [Lotus japonicus]>gi|388500932|gb|AFK38532.1| unknown [Lotus japonicus]	--	--	Superoxide dismutase [Cu-Zn] OS=Drosophila erecta GN=Sod PE=3 SV=3	Copper/zinc superoxide dismutase (SODC)	superoxide metabolic process//oxidation-reduction process	metal ion binding	--	Cu2+/Zn2+ superoxide dismutase SOD1
c238360_g1	379	0	0	0	0	3	0	0	0	0	0	0	0	1.34	0	0	0	hypothetical protein H310_12966 [Aphanomyces invadans]>gi|574465937|gb|ETV92971.1| hypothetical protein H310_12966 [Aphanomyces invadans]	--	superoxide dismutase, Cu-Zn family	Superoxide dismutase [Cu-Zn] OS=Neurospora crassa (strain ATCC 24698 / 74-OR23-1A / CBS 708.71 / DSM 1257 / FGSC 987) GN=sod-1 PE=1 SV=3	Copper/zinc superoxide dismutase (SODC)	superoxide metabolic process//oxidation-reduction process	metal ion binding	--	Cu2+/Zn2+ superoxide dismutase SOD1
c94218_g1	499	0	2	2	0	1	1	8	2	0	0.47	0.38	0	0.22	0.24	1.8	2.26	--	--	--	--	V-type ATPase 116kDa subunit family//Nickel-containing superoxide dismutase//Fibrinogen alpha/beta chain family//Growth-arrest specific micro-tubule binding//Septum formation initiator	cell motility//ATP hydrolysis coupled proton transport//proton transport//signal transduction//platelet activation//superoxide metabolic process//protein polymerization//cell cycle	hydrogen ion transmembrane transporter activity//antioxidant activity//receptor binding//superoxide dismutase activity//nickel cation binding//protein binding, bridging	motile cilium//proton-transporting V-type ATPase, V0 domain//fibrinogen complex	--
c41571_g1	312	0	2	1	0	0	0	0	0	0	2.04	0.8	0	0	0	0	0	--	--	--	--	Copper/zinc superoxide dismutase (SODC)	superoxide metabolic process//oxidation-reduction process	metal ion binding	--	--
c122067_g1	231	0	0	2	0	0	0	0	0	0	0	11.02	0	0	0	0	0	mitochondrial manganese superoxide dismutase [Dimocarpus longan]>gi|222447180|gb|ACM17484.2| manganese superoxide dismutase [Dimocarpus longan]>gi|345019000|gb|ADK70384.2| mitochondrial manganese superoxide dismutase [Dimocarpus longan]	--	--	Superoxide dismutase [Fe] OS=Tetrahymena pyriformis PE=1 SV=1	Iron/manganese superoxide dismutases, C-terminal domain//Iron/manganese superoxide dismutases, alpha-hairpin domain	oxidation-reduction process//superoxide metabolic process	metal ion binding//superoxide dismutase activity	--	Manganese superoxide dismutase
c13017_g1	247	2	0	0	0	0	0	0	0	6.48	0	0	0	0	0	0	0	Mn superoxide dismutase, partial [Betula platyphylla]	--	superoxide dismutase, Fe-Mn family	Superoxide dismutase [Mn], mitochondrial OS=Charybdis feriata PE=2 SV=1	Iron/manganese superoxide dismutases, alpha-hairpin domain	oxidation-reduction process//superoxide metabolic process	metal ion binding//superoxide dismutase activity	--	Manganese superoxide dismutase
c107718_g1	1331	38	47	80	53	20	44	35	22	1.72	2.77	3.63	3.12	1.32	2.95	1.73	0.96	putative Cu/Zn superoxide dismutase [Capsicum chinense]	--	UDP-glucose 4-epimerase	Superoxide dismutase [Cu-Zn] OS=Capsicum annuum GN=SODCC PE=2 SV=1	NAD dependent epimerase/dehydratase family//Copper/zinc superoxide dismutase (SODC)	cellular metabolic process//oxidation-reduction process//superoxide metabolic process	metal ion binding//coenzyme binding//catalytic activity	--	Cu2+/Zn2+ superoxide dismutase SOD1
c104508_g4	1225	2237	1720	1789	1277	2241	2660	2240	2463	107.47	105.22	89.97	82.19	122.81	158.37	125.78	117.07	PREDICTED: copper chaperone for superoxide dismutase, chloroplastic/cytosolic [Brassica rapa]	--	copper chaperone for superoxide dismutase	Copper chaperone for superoxide dismutase, chloroplastic/cytosolic OS=Arabidopsis thaliana GN=CCS PE=1 SV=1	Heavy-metal-associated domain//Copper/zinc superoxide dismutase (SODC)	metal ion transport//superoxide metabolic process//oxidation-reduction process	metal ion binding	--	Copper chaperone for superoxide dismutase
c164818_g1	239	0	0	3	0	0	0	0	0	0	0	12.4	0	0	0	0	0	uncharacterized protein [Blastocystis hominis]>gi|300122458|emb|CBK23029.2| unnamed protein product [Blastocystis hominis]	--	superoxide dismutase, Fe-Mn family	Superoxide dismutase [Fe] OS=Bordetella pertussis (strain Tohama I / ATCC BAA-589 / NCTC 13251) GN=sodB PE=3 SV=2	Iron/manganese superoxide dismutases, C-terminal domain	oxidation-reduction process//superoxide metabolic process//metabolic process	oxidoreductase activity//metal ion binding//superoxide dismutase activity	--	Manganese superoxide dismutase
c2699_g1	427	0	0	4	1	0	1	1	0	0	0	1.1	0.36	0	0.34	0.33	0	predicted protein [Bathycoccus prasinos]>gi|424512914|emb|CCO66498.1| predicted protein [Bathycoccus prasinos]	--	nitric-oxide synthase, inducible	Nitric oxide synthase OS=Drosophila melanogaster GN=Nos PE=2 SV=3	Ribosomal protein S6e//Nitric oxide synthase, oxygenase domain	nitric oxide biosynthetic process//translation//ribosome biogenesis//oxidation-reduction process	structural constituent of ribosome//nitric-oxide synthase activity	intracellular//ribosome	--
c114384_g3	1128	2625	2154	2252	1614	2272	2661	1987	2193	141.89	149.31	128.02	118.28	149.48	190.03	132.27	125.18	copper/zinc superoxide dismutase [Brassica rapa]	--	superoxide dismutase, Cu-Zn family	Superoxide dismutase [Cu-Zn] 2, chloroplastic OS=Arabidopsis thaliana GN=CSD2 PE=1 SV=2	Copper/zinc superoxide dismutase (SODC)	superoxide metabolic process//oxidation-reduction process	metal ion binding	--	Cu2+/Zn2+ superoxide dismutase SOD1
c32121_g1	405	0	3	1	2	0	1	0	0	0	1.18	0.32	0.83	0	0.4	0	0	manganese superoxide dismutase [Saccharina japonica]	--	superoxide dismutase, Fe-Mn family	Superoxide dismutase [Mn] OS=Bacillus halodurans (strain ATCC BAA-125 / DSM 18197 / FERM 7344 / JCM 9153 / C-125) GN=sodA PE=3 SV=1	Iron/manganese superoxide dismutases, C-terminal domain	superoxide metabolic process//oxidation-reduction process	superoxide dismutase activity//metal ion binding	--	Manganese superoxide dismutase
c109848_g1	2129	2718	1973	2923	1959	1842	1652	2018	2059	66.47	62.43	76.3	66.02	54.16	52.4	60.29	52.3	mitogen-activaed protein kinase 4 [Brassica napus]>gi|430217357|gb|AGA37187.1| mitogen-activated protein kinase 4.1 [Brassica napus]>gi|674941443|emb|CDX91889.1| BnaC03g31910D [Brassica napus]>gi|674959647|emb|CDX74352.1| BnaA03g26950D [Brassica napus]	PREDICTED: Brassica rapa mitogen-activated protein kinase 4 (LOC103858851), mRNA	mitogen-activated protein kinase 1/3	Mitogen-activated protein kinase 4 OS=Arabidopsis thaliana GN=MPK4 PE=1 SV=2	Protein kinase domain//Protein tyrosine kinase//Nitric oxide synthase, oxygenase domain//Lipopolysaccharide kinase (Kdo/WaaP) family	lipopolysaccharide biosynthetic process//nitric oxide biosynthetic process//protein phosphorylation//oxidation-reduction process	protein kinase activity//ATP binding//phosphotransferase activity, alcohol group as acceptor//nitric-oxide synthase activity	membrane	Mitogen-activated protein kinase
c36392_g1	327	0	0	0	0	0	0	0	2	0	0	0	0	0	0	0	1.33	PREDICTED: superoxide dismutase [Cu-Zn] 1 [Pyrus x bretschneideri]>gi|694428944|ref|XP_009342015.1| PREDICTED: superoxide dismutase [Cu-Zn] 1 [Pyrus x bretschneideri]	--	superoxide dismutase, Cu-Zn family	Superoxide dismutase [Cu-Zn] 1 OS=Dictyostelium discoideum GN=sodA PE=2 SV=1	Copper/zinc superoxide dismutase (SODC)	oxidation-reduction process//superoxide metabolic process	metal ion binding	--	Cu2+/Zn2+ superoxide dismutase SOD1
c114450_g1	3875	1362	1286	1774	1202	1322	1394	1170	1601	30.49	30.86	35.86	31.68	55.24	63.77	41.27	56.3	BnaC02g42200D [Brassica napus]	--	dihydroorotate dehydrogenase	Dihydroorotate dehydrogenase (quinone), mitochondrial OS=Arabidopsis thaliana GN=PYRD PE=1 SV=2	PcrB family//Prefoldin subunit//Tubulin binding cofactor A//Dihydroorotate dehydrogenase//Iron/manganese superoxide dismutases, C-terminal domain//Iron/manganese superoxide dismutases, alpha-hairpin domain//FMN-dependent dehydrogenase	tubulin complex assembly//protein folding//superoxide metabolic process//oxidation-reduction process//UMP biosynthetic process//pyrimidine nucleobase metabolic process	oxidoreductase activity//dihydroorotate dehydrogenase activity//superoxide dismutase activity//unfolded protein binding//metal ion binding//transferase activity, transferring alkyl or aryl (other than methyl) groups	prefoldin complex//microtubule	Dihydroorotate dehydrogenase
c135636_g1	260	0	2	0	0	0	0	0	0	0	5.75	0	0	0	0	0	0	PREDICTED: superoxide dismutase [Mn] 2, mitochondrial [Brassica rapa]	--	superoxide dismutase, Fe-Mn family	Superoxide dismutase [Mn] 2, mitochondrial OS=Arabidopsis thaliana GN=MSD2 PE=2 SV=1	Iron/manganese superoxide dismutases, C-terminal domain	superoxide metabolic process//oxidation-reduction process	superoxide dismutase activity//metal ion binding	--	Manganese superoxide dismutase
c214919_g1	269	0	0	0	0	2	0	0	0	0	0	0	0	4.22	0	0	0	--	--	--	--	Copper/zinc superoxide dismutase (SODC)	superoxide metabolic process//oxidation-reduction process	metal ion binding	--	--
c120051_g1	210	2	0	0	0	0	0	0	0	29.13	0	0	0	0	0	0	0	manganese superoxide dismutase [Ectocarpus siliculosus]	--	superoxide dismutase, Fe-Mn family	Superoxide dismutase [Mn/Fe] OS=Staphylococcus carnosus GN=sodA PE=3 SV=1	Iron/manganese superoxide dismutases, C-terminal domain	superoxide metabolic process//oxidation-reduction process	superoxide dismutase activity//metal ion binding	--	Manganese superoxide dismutase
c117206_g1	402	3	0	0	1	0	3	1	0	0.93	0	0	0.42	0	1.22	0.38	0	RecName: Full=Superoxide dismutase [Cu-Zn], chloroplastic; Flags: Precursor>gi|3063641|gb|AAC14127.1| putative Cu/Zn superoxide dismutase precursor [Medicago sativa]	--	copper chaperone for superoxide dismutase	Copper chaperone for superoxide dismutase OS=Sus scrofa GN=CCS PE=2 SV=1	Copper/zinc superoxide dismutase (SODC)	oxidation-reduction process//superoxide metabolic process	metal ion binding	--	Cu2+/Zn2+ superoxide dismutase SOD1
c63641_g2	503	14	0	4	0	5	3	0	0	2.51	0	0.75	0	1.09	0.71	0	0	unnamed protein product [Albugo candida]	--	--	Superoxide dismutase [Cu-Zn] OS=Sus scrofa GN=SOD1 PE=1 SV=2	Copper/zinc superoxide dismutase (SODC)	oxidation-reduction process//superoxide metabolic process	metal ion binding	--	Cu2+/Zn2+ superoxide dismutase SOD1
c75696_g1	420	0	0	0	0	2	0	3	1	0	0	0	0	0.67	0	1.02	0.29	Cu-Zn superoxide dismutase [Pyropia haitanensis]	--	superoxide dismutase, Cu-Zn family	Superoxide dismutase [Cu-Zn] A OS=Xenopus laevis GN=sod1-a PE=1 SV=2	Copper/zinc superoxide dismutase (SODC)	oxidation-reduction process//superoxide metabolic process	metal ion binding	--	Cu2+/Zn2+ superoxide dismutase SOD1
c250005_g1	476	0	0	1	4	0	0	0	0	0	0	0.21	1.1	0	0	0	0	PREDICTED: beta carbonic anhydrase 3-like [Brassica rapa]>gi|685314799|ref|XP_009148005.1| PREDICTED: beta carbonic anhydrase 3-like [Brassica rapa]	--	carbonic anhydrase	Beta carbonic anhydrase 3 OS=Arabidopsis thaliana GN=BCA3 PE=2 SV=1	Iron/manganese superoxide dismutases, C-terminal domain	superoxide metabolic process//oxidation-reduction process	superoxide dismutase activity//metal ion binding	--	--
c144930_g1	502	0	0	0	1	1	0	4	0	0	0	0	0.25	0.22	0	0.89	0	iron superoxide dismutase [Symbiodinium sp. PF-2005]	--	superoxide dismutase, Fe-Mn family	Superoxide dismutase [Mn] OS=Listeria ivanovii GN=sodA PE=3 SV=1	Iron/manganese superoxide dismutases, C-terminal domain	superoxide metabolic process//oxidation-reduction process	superoxide dismutase activity//metal ion binding	--	Manganese superoxide dismutase
c112016_g1	508	774	835	1100	866	993	902	1164	1322	165.87	227.94	244.99	240.74	255.91	253.41	301.93	290.37	putative manganese superoxide dismutase 1 [Brassica napus]	--	superoxide dismutase, Fe-Mn family	Superoxide dismutase [Mn] 1, mitochondrial OS=Arabidopsis thaliana GN=MSD1 PE=1 SV=2	Iron/manganese superoxide dismutases, alpha-hairpin domain	oxidation-reduction process//superoxide metabolic process	metal ion binding//superoxide dismutase activity	--	Manganese superoxide dismutase
c195322_g1	520	2	2	0	0	4	2	0	0	0.34	0.43	0	0	0.82	0.44	0	0	superoxide dismutase [Mn], mitochondrial [Saprolegnia diclina VS20]>gi|530733046|gb|EQC31288.1| superoxide dismutase [Mn], mitochondrial [Saprolegnia diclina VS20]	--	superoxide dismutase, Fe-Mn family	Superoxide dismutase [Mn] 1, mitochondrial OS=Caenorhabditis elegans GN=sod-2 PE=1 SV=1	Iron/manganese superoxide dismutases, C-terminal domain//Family 4 glycosyl hydrolase C-terminal domain//Iron/manganese superoxide dismutases, alpha-hairpin domain	superoxide metabolic process//oxidation-reduction process//carbohydrate metabolic process	hydrolase activity, hydrolyzing O-glycosyl compounds//superoxide dismutase activity//metal ion binding	--	Manganese superoxide dismutase
c133333_g1	235	0	3	0	0	0	0	0	0	0	18.88	0	0	0	0	0	0	--	--	--	--	Fingers domain of DNA polymerase lambda//V-type ATPase 116kDa subunit family//Nickel-containing superoxide dismutase//Syntaxin//Septum formation initiator//XLF (XRCC4-like factor)//CASP C terminal//Basic region leucine zipper//Syntaxin 6, N-terminal//RNA polymerase II transcription mediator complex subunit 9	cell cycle//superoxide metabolic process//regulation of transcription, DNA-templated//proton transport//ATP hydrolysis coupled proton transport//Golgi vesicle transport//regulation of transcription from RNA polymerase II promoter//intra-Golgi vesicle-mediated transport//DNA repair	sequence-specific DNA binding//nickel cation binding//superoxide dismutase activity//transcription factor activity, sequence-specific DNA binding//RNA polymerase II transcription cofactor activity//antioxidant activity//hydrogen ion transmembrane transporter activity//nucleotidyltransferase activity	membrane//proton-transporting V-type ATPase, V0 domain//mediator complex//integral component of Golgi membrane//nucleus//transcription factor complex	--
c242539_g1	733	2	1	2	0	2	0	2	0	0.18	0.12	0.19	0	0.22	0	0.23	0	superoxide dismutase, mitochondrial precursor [Phytophthora infestans T30-4]>gi|262095344|gb|EEY53396.1| superoxide dismutase, mitochondrial precursor [Phytophthora infestans T30-4]	--	superoxide dismutase, Fe-Mn family	Superoxide dismutase [Mn], mitochondrial OS=Dictyostelium discoideum GN=sod2 PE=3 SV=1	Iron/manganese superoxide dismutases, C-terminal domain//Iron/manganese superoxide dismutases, alpha-hairpin domain	oxidation-reduction process//metabolic process//superoxide metabolic process	metal ion binding//oxidoreductase activity//superoxide dismutase activity	--	Manganese superoxide dismutase
c243188_g1	443	0	0	1	0	0	1	2	3	0	0	0.25	0	0	0.31	0.59	0.76	Destroys the superoxide radical which is normally produced within the cells and which are toxic to b [Ectocarpus siliculosus]	--	superoxide dismutase, Fe-Mn family	Superoxide dismutase [Fe] OS=Bordetella pertussis (strain Tohama I / ATCC BAA-589 / NCTC 13251) GN=sodB PE=3 SV=2	Iron/manganese superoxide dismutases, alpha-hairpin domain//Iron/manganese superoxide dismutases, C-terminal domain	superoxide metabolic process//oxidation-reduction process	superoxide dismutase activity//metal ion binding	--	Manganese superoxide dismutase
c249199_g1	240	0	0	2	0	0	0	0	0	0	0	7.99	0	0	0	0	0	hypothetical protein CISIN_1g0325512mg, partial [Citrus sinensis]	--	superoxide dismutase, Fe-Mn family	Superoxide dismutase [Mn], mitochondrial OS=Schizosaccharomyces pombe (strain 972 / ATCC 24843) GN=sod2 PE=1 SV=1	Iron/manganese superoxide dismutases, alpha-hairpin domain//Lysosome-associated membrane glycoprotein (Lamp)	superoxide metabolic process//oxidation-reduction process	superoxide dismutase activity//metal ion binding	membrane	Manganese superoxide dismutase
c87743_g1	606	9	5	0	0	2	2	0	0	1.13	0.81	0	0	0.31	0.33	0	0	Cu-Zn superoxide dismutase [Pyropia haitanensis]	--	superoxide dismutase, Cu-Zn family	Superoxide dismutase [Cu-Zn] OS=Paulownia kawakamii GN=SODCC PE=2 SV=1	Copper/zinc superoxide dismutase (SODC)	superoxide metabolic process//oxidation-reduction process	metal ion binding	--	Cu2+/Zn2+ superoxide dismutase SOD1
c98732_g1	1255	4	0	13	10	1	2	10	4	0.17	0	0.59	0.59	0.05	0.11	0.53	0.18	Chain A, Three-dimensional Structure Of Cu,zn-superoxide Dismutase From Spinach At 2.0 Angstroms Resolution>gi|494612|pdb|1SRD|B Chain B, Three-dimensional Structure Of Cu,zn-superoxide Dismutase From Spinach At 2.0 Angstroms Resolution>gi|494613|pdb|1SRD|C Chain C, Three-dimensional Structure Of Cu,zn-superoxide Dismutase From Spinach At 2.0 Angstroms Resolution>gi|494614|pdb|1SRD|D Chain D, Thr…	--	superoxide dismutase, Cu-Zn family	Superoxide dismutase [Cu-Zn], chloroplastic OS=Spinacia oleracea GN=SODCP PE=1 SV=2	Copper/zinc superoxide dismutase (SODC)	superoxide metabolic process//oxidation-reduction process	metal ion binding	--	Cu2+/Zn2+ superoxide dismutase SOD1
c158182_g1	225	0	0	0	0	2	0	0	0	0	0	0	0	17.2	0	0	0	--	--	--	--	Copper/zinc superoxide dismutase (SODC)	superoxide metabolic process//oxidation-reduction process	metal ion binding	--	--
c164105_g1	516	1	3	0	1	0	0	1	0	0.17	0.66	0	0.23	0	0	0.21	0	PREDICTED: superoxide dismutase [Cu-Zn] 4AP-like [Citrus sinensis]	--	--	Extracellular superoxide dismutase [Cu-Zn] 3 OS=Dictyostelium discoideum GN=sodC PE=2 SV=1	AARP2CN (NUC121) domain//Copper/zinc superoxide dismutase (SODC)	ribosome biogenesis//superoxide metabolic process//oxidation-reduction process	metal ion binding	nucleus	Cu2+/Zn2+ superoxide dismutase SOD1
c27366_g1	361	0	0	2	0	0	0	0	0	0	0	9.86	0	0	0	0	0	Destroys the superoxide radical which is normally produced within the cells and which are toxic to b [Ectocarpus siliculosus]	--	superoxide dismutase, Fe-Mn family	Superoxide dismutase [Fe] OS=Salmonella typhimurium (strain LT2 / SGSC1412 / ATCC 700720) GN=sodB PE=3 SV=2	Iron/manganese superoxide dismutases, C-terminal domain	oxidation-reduction process//superoxide metabolic process	metal ion binding//superoxide dismutase activity	--	Manganese superoxide dismutase
c217775_g1	678	0	0	2	3	0	0	3	3	0	0	0.22	0.42	0	0	0.38	0.33	Destroys the superoxide radical which is normally produced within the cells and which are toxic to b [Ectocarpus siliculosus]	--	superoxide dismutase, Fe-Mn family	Superoxide dismutase [Fe] OS=Babesia bovis GN=SODB PE=2 SV=1	Iron/manganese superoxide dismutases, alpha-hairpin domain//Iron/manganese superoxide dismutases, C-terminal domain	superoxide metabolic process//oxidation-reduction process	superoxide dismutase activity//metal ion binding	--	Manganese superoxide dismutase
c140779_g1	248	0	0	0	0	0	0	2	0	0	0	0	0	0	0	7.87	0	superoxide dismutase [Mn], mitochondrial [Saprolegnia diclina VS20]>gi|530733046|gb|EQC31288.1| superoxide dismutase [Mn], mitochondrial [Saprolegnia diclina VS20]	--	superoxide dismutase, Fe-Mn family	Superoxide dismutase [Mn], mitochondrial (Fragment) OS=Petromyzon marinus PE=2 SV=1	Iron/manganese superoxide dismutases, alpha-hairpin domain//Iron/manganese superoxide dismutases, C-terminal domain	superoxide metabolic process//oxidation-reduction process	superoxide dismutase activity//metal ion binding	--	Manganese superoxide dismutase
c217742_g1	215	0	0	0	0	0	1	0	0	0	0	0	0	0	13.95	0	0	hypothetical protein GUITHDRAFT_150004 [Guillardia theta CCMP2712]>gi|428185564|gb|EKX54416.1| hypothetical protein GUITHDRAFT_150004 [Guillardia theta CCMP2712]	--	--	Superoxide dismutase [Mn/Fe] OS=Staphylococcus saprophyticus subsp. saprophyticus (strain ATCC 15305 / DSM 20229) GN=sodA PE=3 SV=1	Iron/manganese superoxide dismutases, C-terminal domain	superoxide metabolic process//oxidation-reduction process	superoxide dismutase activity//metal ion binding	--	Manganese superoxide dismutase
c111722_g1	2506	136	101	135	83	177	125	53	55	12.8	14.65	19.22	16.18	21.34	20.4	8.81	7.46	PREDICTED: superoxide dismutase [Cu-Zn] 2 isoform X3 [Zea mays]	--	superoxide dismutase, Cu-Zn family	Superoxide dismutase [Cu-Zn] OS=Prionace glauca GN=sod1 PE=1 SV=1	dsRNA-gated channel SID-1//Gastrin/cholecystokinin family//Neurotransmitter-gated ion-channel transmembrane region//Paramyxovirus nucleocapsid protein//Peptidase family S49 N-terminal//Translocation protein Sec62//Serine incorporator (Serinc)//Ryanodine Receptor TM 4-6//Copper/zinc superoxide dismutase (SODC)//Presenilin//ZIP Zinc transporter	metal ion transport//signal transduction//superoxide metabolic process//dsRNA transport//ion transport//oxidation-reduction process//calcium ion transport//transmembrane transport//cellular calcium ion homeostasis//nucleobase-containing compound transport//protein transport	protein transporter activity//hormone activity//ryanodine-sensitive calcium-release channel activity//metal ion transmembrane transporter activity//structural molecule activity//serine-type endopeptidase activity//RNA transmembrane transporter activity//aspartic-type endopeptidase activity//metal ion binding	membrane//viral nucleocapsid//plasma membrane//intracellular//integral component of membrane//extracellular region	Cu2+/Zn2+ superoxide dismutase SOD1
c252374_g1	212	0	0	0	0	0	0	0	1	0	0	0	0	0	0	0	13.07	--	--	--	--	Copper/zinc superoxide dismutase (SODC)	oxidation-reduction process//superoxide metabolic process	metal ion binding	--	--
c232306_g1	292	0	0	1	1	0	0	1	0	0	0	1.11	1.49	0	0	1.36	0	PREDICTED: superoxide dismutase [Cu-Zn] [Brassica rapa]>gi|63259317|gb|AAY40317.1| Cu/Zn superoxide dismutase [Brassica napus]>gi|91265790|gb|ABE28385.1| Cu/Zn superoxide dismutase protein [Brassica napus]>gi|548589195|gb|AGX01606.1| copper and zinc superoxide dismutase [Brassica rapa subsp. oleifera]>gi|674927138|emb|CDY06331.1| BnaA09g48720D [Brassica napus]	--	superoxide dismutase, Cu-Zn family	Superoxide dismutase [Cu-Zn] OS=Drosophila erecta GN=Sod PE=3 SV=3	Copper/zinc superoxide dismutase (SODC)	oxidation-reduction process//superoxide metabolic process	metal ion binding	--	Cu2+/Zn2+ superoxide dismutase SOD1
c105599_g3	1615	22	10	26	34	14	5	29	10	0.7	0.41	0.87	1.46	0.54	0.21	1.14	0.33	predicted protein [Hordeum vulgare subsp. vulgare]	--	superoxide dismutase, Cu-Zn family	Superoxide dismutase [Cu-Zn] B OS=Xenopus laevis GN=sod1-b PE=1 SV=3	Copper/zinc superoxide dismutase (SODC)//Cortexin of kidney	superoxide metabolic process//oxidation-reduction process	metal ion binding	intrinsic component of membrane	Cu2+/Zn2+ superoxide dismutase SOD1
c36536_g1	260	1	0	0	0	0	0	0	0	2.22	0	0	0	0	0	0	0	catalase [Phytophthora infestans T30-4]>gi|262104769|gb|EEY62821.1| catalase [Phytophthora infestans T30-4]	--	catalase	Catalase OS=Drosophila melanogaster GN=Cat PE=1 SV=2	Catalase	hydrogen peroxide catabolic process//methane metabolic process//oxidation-reduction process//response to oxidative stress//obsolete peroxidase reaction//tryptophan metabolic process	catalase activity//metal ion binding//heme binding	--	Catalase
c253349_g1	265	0	0	2	0	0	0	0	0	0	0	3.91	0	0	0	0	0	--	--	--	--	Iron/manganese superoxide dismutases, C-terminal domain	superoxide metabolic process//oxidation-reduction process	superoxide dismutase activity//metal ion binding	--	--
c175835_g1	257	0	0	2	0	0	0	0	0	0	0	4.79	0	0	0	0	0	iron-superoxide dismutase [Chlorella pyrenoidosa]	--	--	Superoxide dismutase [Fe] OS=Synechocystis sp. (strain PCC 6803 / Kazusa) GN=sodB PE=1 SV=3	Iron/manganese superoxide dismutases, alpha-hairpin domain	oxidation-reduction process//superoxide metabolic process	metal ion binding//superoxide dismutase activity	--	--
c104508_g1	1193	195	189	144	130	307	393	331	353	10	12.46	7.77	9.08	19.22	26.82	20.8	19.23	PREDICTED: copper chaperone for superoxide dismutase, chloroplastic/cytosolic-like [Brassica rapa]	--	copper chaperone for superoxide dismutase	Copper chaperone for superoxide dismutase, chloroplastic/cytosolic OS=Arabidopsis thaliana GN=CCS PE=1 SV=1	Heavy-metal-associated domain//Copper/zinc superoxide dismutase (SODC)	oxidation-reduction process//superoxide metabolic process//metal ion transport	metal ion binding	--	Copper chaperone for superoxide dismutase
c101970_g1	1669	12	8	7	11	0	5	12	4	0.37	0.31	0.22	0.45	0	0.2	0.45	0.13	hypothetical protein F443_08193 [Phytophthora parasitica P1569]	--	superoxide dismutase, Fe-Mn family	Catechol O-methyltransferase OS=Bos taurus GN=COMT PE=2 SV=1	O-methyltransferase//Cephalosporin hydroxylase//Iron/manganese superoxide dismutases, C-terminal domain	lipid biosynthetic process//superoxide metabolic process//oxidation-reduction process	methyltransferase activity//superoxide dismutase activity//O-methyltransferase activity//metal ion binding	--	Manganese superoxide dismutase
c91489_g1	850	0	0	0	0	581	135	0	1	0	0	0	0	51.93	13.05	0	0.08	hypothetical protein H310_11075 [Aphanomyces invadans]>gi|574468638|gb|ETV95656.1| hypothetical protein H310_11075 [Aphanomyces invadans]	--	superoxide dismutase, Fe-Mn family	Superoxide dismutase [Mn], mitochondrial OS=Dictyostelium discoideum GN=sod2 PE=3 SV=1	Iron/manganese superoxide dismutases, alpha-hairpin domain//Iron/manganese superoxide dismutases, C-terminal domain	oxidation-reduction process//superoxide metabolic process	metal ion binding//superoxide dismutase activity	--	Manganese superoxide dismutase
c29692_g1	489	4	1	2	0	0	0	2	2	5.79	3.49	0.4	0	0	0	0.47	0.4	predicted protein [Micromonas pusilla CCMP1545]>gi|226455559|gb|EEH52862.1| predicted protein [Micromonas pusilla CCMP1545]	--	superoxide dismutase, Cu-Zn family	Superoxide dismutase [Cu-Zn] OS=Solidago canadensis var. scabra GN=SODCC PE=2 SV=3	Copper/zinc superoxide dismutase (SODC)	superoxide metabolic process//oxidation-reduction process	metal ion binding	--	Cu2+/Zn2+ superoxide dismutase SOD1
c164385_g1	366	1	2	0	1	0	0	0	0	0.42	1.08	0	0.57	0	0	0	0	--	--	--	--	Copper/zinc superoxide dismutase (SODC)	superoxide metabolic process//oxidation-reduction process	metal ion binding	--	--
c212520_g1	504	5	11	5	2	3	4	5	3	0.89	2.53	0.94	0.49	0.65	0.94	1.1	0.57	copper/zinc superoxide dismutase [Citrus limon]	--	superoxide dismutase, Cu-Zn family	Superoxide dismutase [Cu-Zn] OS=Ceratitis capitata GN=Sod PE=3 SV=2	Foamy virus envelope protein//Copper/zinc superoxide dismutase (SODC)	oxidation-reduction process//superoxide metabolic process	metal ion binding	viral envelope	Cu2+/Zn2+ superoxide dismutase SOD1
c1594_g1	431	2	0	0	0	0	0	2	0	0.51	0	0	0	0	0	0.63	0	Destroys the superoxide radical which is normally produced within the cells and which are toxic to b [Ectocarpus siliculosus]	--	superoxide dismutase, Fe-Mn family	Superoxide dismutase [Fe] OS=Legionella pneumophila subsp. pneumophila (strain Philadelphia 1 / ATCC 33152 / DSM 7513) GN=sodB PE=3 SV=1	Iron/manganese superoxide dismutases, C-terminal domain//Iron/manganese superoxide dismutases, alpha-hairpin domain	oxidation-reduction process//superoxide metabolic process	metal ion binding//superoxide dismutase activity	--	Manganese superoxide dismutase
c104037_g2	768	105	100	77	68	3	1	13	1	8.92	10.9	6.87	7.84	0.31	0.11	1.37	0.09	calcineurin B-like protein 2 [Arabidopsis thaliana]>gi|56748807|sp|Q8LAS7.2|CNBL2_ARATH RecName: Full=Calcineurin B-like protein 2; AltName: Full=SOS3-like calcium-binding protein 1>gi|168177188|pdb|2ZFD|A Chain A, The Crystal Structure Of Plant Specific Calcium Binding Protein Atcbl2 In Complex With The Regulatory Domain Of Atcipk14>gi|3309084|gb|AAC26009.1| calcineurin B-like protein 2 [Arabido…	--	serine/threonine-protein phosphatase 2B regulatory subunit	Calcineurin B-like protein 2 OS=Arabidopsis thaliana GN=CBL2 PE=1 SV=2	Secreted protein acidic and rich in cysteine Ca binding region//EF hand//EF-hand domain pair//EF hand//EF-hand domain	protein targeting to membrane//regulation of transcription, DNA-templated//signal transduction//regulation of plant-type hypersensitive response//response to bacterium//calcium-mediated signaling//potassium ion homeostasis//regulation of protein dephosphorylation//regulation of hydrogen peroxide metabolic process//systemic acquired resistance, salicylic acid mediated signaling pathway//negative r…	calcium ion binding//protein binding	proteinaceous extracellular matrix//cytosolic ribosome//plant-type vacuole membrane	Ca2+/calmodulin-dependent protein phosphatase (calcineurin subunit B), EF-Hand superfamily protein
c80129_g1	455	3	2	2	1	0	0	2	1	0.67	0.58	0.47	0.31	0	0	0.56	0.24	Mn superoxide dismutase: [Cyanidioschyzon merolae strain 10D]>gi|449019656|dbj|BAM83058.1| Mn superoxide dismutase: [Cyanidioschyzon merolae strain 10D]	--	superoxide dismutase, Fe-Mn family	Superoxide dismutase [Mn] OS=Bacillus halodurans (strain ATCC BAA-125 / DSM 18197 / FERM 7344 / JCM 9153 / C-125) GN=sodA PE=3 SV=1	Iron/manganese superoxide dismutases, alpha-hairpin domain	superoxide metabolic process//oxidation-reduction process	superoxide dismutase activity//metal ion binding	--	Manganese superoxide dismutase
c141234_g1	1032	8	3	2	0	2	4	0	0	0.45	0.21	0.12	0	0.14	0.29	0	0	--	--	--	Superoxide dismutase [Cu-Zn] OS=Halocynthia roretzi PE=1 SV=2	Copper/zinc superoxide dismutase (SODC)	superoxide metabolic process//oxidation-reduction process	metal ion binding	--	--
c151657_g1	374	0	0	0	3	0	0	0	0	0	0	0	1.58	0	0	0	0	superoxide dismutase9 isoform 1, partial [Zea mays]>gi|413955737|gb|AFW88386.1| superoxide dismutase9 isoform 2, partial [Zea mays]	--	--	Superoxide dismutase [Cu-Zn] OS=Drosophila willistoni GN=Sod PE=3 SV=2	Copper/zinc superoxide dismutase (SODC)	oxidation-reduction process//superoxide metabolic process	metal ion binding	--	Cu2+/Zn2+ superoxide dismutase SOD1
c195869_g1	209	0	2	0	0	0	0	0	0	0	39.72	0	0	0	0	0	0	--	--	--	--	Copper/zinc superoxide dismutase (SODC)	oxidation-reduction process//superoxide metabolic process	metal ion binding	--	Cu2+/Zn2+ superoxide dismutase SOD1
c149253_g1	213	0	0	2	0	0	0	0	0	0	0	23.94	0	0	0	0	0	predicted protein [Chlamydomonas reinhardtii]>gi|158272161|gb|EDO97965.1| predicted protein [Chlamydomonas reinhardtii]	--	--	D-beta-hydroxybutyrate dehydrogenase OS=Cupriavidus necator (strain ATCC 17699 / H16 / DSM 428 / Stanier 337) GN=hbdH1 PE=3 SV=2	Pyocin activator protein PrtN//Nickel-containing superoxide dismutase	regulation of transcription, DNA-templated//superoxide metabolic process	nickel cation binding//antioxidant activity//superoxide dismutase activity	--	--
c14097_g1	874	0	0	0	0	101	28	0	1	0	0	0	0	8.66	2.6	0	0.07	Cu-Zn superoxide dismutase [Pyropia haitanensis]	--	superoxide dismutase, Cu-Zn family	Superoxide dismutase [Cu-Zn] OS=Paramecium bursaria Chlorella virus 1 GN=A245R PE=3 SV=1	Copper/zinc superoxide dismutase (SODC)	superoxide metabolic process//oxidation-reduction process	metal ion binding	--	Cu2+/Zn2+ superoxide dismutase SOD1
c187430_g1	543	0	0	2	1	0	7	0	4	0	0	0.32	0.21	0	1.42	0	0.65	Cu/Zn superoxide dismutase [Mikania micrantha]	--	superoxide dismutase, Cu-Zn family	Superoxide dismutase [Cu-Zn] OS=Neurospora crassa (strain ATCC 24698 / 74-OR23-1A / CBS 708.71 / DSM 1257 / FGSC 987) GN=sod-1 PE=1 SV=3	Copper/zinc superoxide dismutase (SODC)	superoxide metabolic process//oxidation-reduction process	metal ion binding	--	Cu2+/Zn2+ superoxide dismutase SOD1
c39519_g1	336	0	0	4	0	0	0	0	0	0	0	2.35	0	0	0	0	0	chloroplastic copper/zinc superoxide dismutase, partial [Plantago ovata]	--	superoxide dismutase, Cu-Zn family	Superoxide dismutase [Cu-Zn] OS=Hylobates lar GN=SOD1 PE=2 SV=3	Copper/zinc superoxide dismutase (SODC)	superoxide metabolic process//oxidation-reduction process	metal ion binding	--	Cu2+/Zn2+ superoxide dismutase SOD1
c257959_g1	210	0	0	3	0	0	0	0	0	0	0	41.73	0	0	0	0	0	peptide deformylase, variant [Phytophthora parasitica INRA-310]>gi|567960910|gb|ETK86457.1| peptide deformylase, variant [Phytophthora parasitica]>gi|567989625|gb|ETL39875.1| peptide deformylase, variant [Phytophthora parasitica]>gi|568049303|gb|ETM46300.1| peptide deformylase, variant [Phytophthora parasitica]>gi|568093997|gb|ETN08785.1| peptide deformylase, variant [Phytophthora parasitica INRA…	--	--	Peptide deformylase OS=Desulfatibacillum alkenivorans (strain AK-01) GN=def PE=3 SV=1	Iron/manganese superoxide dismutases, alpha-hairpin domain	oxidation-reduction process//superoxide metabolic process	metal ion binding//superoxide dismutase activity	--	--
c180114_g1	240	0	0	2	0	0	0	0	0	0	0	7.99	0	0	0	0	0	--	--	--	--	Copper/zinc superoxide dismutase (SODC)	superoxide metabolic process//oxidation-reduction process	metal ion binding	--	--
c148790_g1	413	0	3	0	0	1	0	0	0	0	1.12	0	0	0.35	0	0	0	copper/zinc superoxide dismutase [Arabidopsis lyrata subsp. lyrata]>gi|297326784|gb|EFH57204.1| copper/zinc superoxide dismutase [Arabidopsis lyrata subsp. lyrata]	--	superoxide dismutase, Cu-Zn family	Superoxide dismutase [Cu-Zn] OS=Aspergillus niger GN=sodC PE=1 SV=2	Copper/zinc superoxide dismutase (SODC)	superoxide metabolic process//oxidation-reduction process	metal ion binding	--	Cu2+/Zn2+ superoxide dismutase SOD1
c109177_g1	5180	4095	3562	4011	3026	3895	3675	3919	5233	108.3	121.75	111.07	110.92	138.21	129.53	145.79	166.04	PREDICTED: pentatricopeptide repeat-containing protein At3g62470, mitochondrial-like [Brassica rapa]	--	--	Pentatricopeptide repeat-containing protein At3g62470, mitochondrial OS=Arabidopsis thaliana GN=At3g62470 PE=2 SV=1	Ribosomal protein L13e//F-box domain//Centromere protein B dimerisation domain//Pex19 protein family//Iron/manganese superoxide dismutases, alpha-hairpin domain//Region in Clathrin and VPS	oxidation-reduction process//ribosome biogenesis//superoxide metabolic process//translation//intracellular protein transport//regulation of transcription, DNA-templated//vesicle-mediated transport	superoxide dismutase activity//chromatin binding//protein binding//metal ion binding//structural constituent of ribosome//DNA binding	intracellular//ribosome//chromatin//chromosome, centromeric region//nucleus//peroxisome	60S Ribosomal protein L13
c77314_g1	243	0	1	0	1	0	0	0	2	0	8.24	0	4.96	0	0	0	7.46	--	--	--	Superoxide dismutase [Cu-Zn] OS=Candida albicans GN=SOD1 PE=3 SV=3	Copper/zinc superoxide dismutase (SODC)	superoxide metabolic process//oxidation-reduction process	metal ion binding	--	Cu2+/Zn2+ superoxide dismutase SOD1
c67674_g1	327	0	0	0	0	0	0	0	1	0	0	0	0	0	0	0	0.67	PREDICTED: superoxide dismutase [Cu-Zn] 2 isoform X3 [Zea mays]	--	superoxide dismutase, Cu-Zn family	Superoxide dismutase [Cu-Zn] 2 OS=Zea mays GN=SODCC.1 PE=2 SV=2	Copper/zinc superoxide dismutase (SODC)	superoxide metabolic process//oxidation-reduction process	metal ion binding	--	Cu2+/Zn2+ superoxide dismutase SOD1
c164907_g1	210	0	0	0	0	0	2	0	0	0	0	0	0	0	35.72	0	0	--	--	--	Copper chaperone for superoxide dismutase OS=Sus scrofa GN=CCS PE=2 SV=1	Copper/zinc superoxide dismutase (SODC)	superoxide metabolic process//oxidation-reduction process	metal ion binding	--	--
c21781_g1	351	0	0	0	0	0	0	0	2	0	0	0	0	0	0	0	1.01	chloroplastic copper/zinc superoxide dismutase [Barbula unguiculata]	--	superoxide dismutase, Cu-Zn family	Superoxide dismutase [Cu-Zn] OS=Brugia pahangi GN=SODC PE=2 SV=1	Copper/zinc superoxide dismutase (SODC)	superoxide metabolic process//oxidation-reduction process	metal ion binding	--	Cu2+/Zn2+ superoxide dismutase SOD1
c77272_g1	351	2	1	1	0	1	1	0	0	0.96	0.63	0.5	0	0.58	0.63	0	0	Cu-Zn SOD [Pyropia haitanensis]	--	copper chaperone for superoxide dismutase	Copper chaperone for superoxide dismutase OS=Homo sapiens GN=CCS PE=1 SV=1	Copper/zinc superoxide dismutase (SODC)	oxidation-reduction process//superoxide metabolic process	metal ion binding	--	Cu2+/Zn2+ superoxide dismutase SOD1
c40847_g1	369	0	0	0	0	0	3	0	0	0	0	0	0	0	1.58	0	0	copper-zinc superoxide dismutase 10, partial [Diospyros oleifera]	--	--	Superoxide dismutase [Cu-Zn] OS=Equus caballus GN=SOD1 PE=1 SV=2	Copper/zinc superoxide dismutase (SODC)	oxidation-reduction process//superoxide metabolic process	metal ion binding	--	Cu2+/Zn2+ superoxide dismutase SOD1
c241076_g1	424	3	0	2	0	0	0	2	0	0.8	0	0.56	0	0	0	0.66	0	predicted protein [Micromonas sp. RCC299]>gi|226521804|gb|ACO67790.1| predicted protein [Micromonas sp. RCC299]	--	--	--	Nickel-containing superoxide dismutase	superoxide metabolic process	nickel cation binding//antioxidant activity//superoxide dismutase activity	--	--
c14440_g1	335	0	0	0	1	0	0	0	1	0	0	0	0.79	0	0	0	0.6	copper/zinc superoxide dismutase, partial [Litchi chinensis]	--	superoxide dismutase, Cu-Zn family	Superoxide dismutase [Cu-Zn] OS=Bos taurus GN=SOD1 PE=1 SV=2	Copper/zinc superoxide dismutase (SODC)	oxidation-reduction process//superoxide metabolic process	metal ion binding	--	Cu2+/Zn2+ superoxide dismutase SOD1
c47295_g1	446	0	0	4	1	0	1	3	0	0	0	0.99	0.32	0	0.31	0.87	0	--	--	--	--	Nickel-containing superoxide dismutase//Diaphanous GTPase-binding Domain//Diaphanous FH3 Domain	cellular component organization//superoxide metabolic process//actin cytoskeleton organization	actin binding//superoxide dismutase activity//Rho GTPase binding//nickel cation binding//antioxidant activity	--	--
c140417_g1	527	0	4	0	0	4	6	0	0	0	0.84	0	0	0.79	1.29	0	0	Cu-Zn superoxide dismutase [Cenchrus americanus]	--	superoxide dismutase, Cu-Zn family	Superoxide dismutase [Cu-Zn] OS=Pisum sativum GN=SODCC PE=2 SV=2	Copper/zinc superoxide dismutase (SODC)	oxidation-reduction process//superoxide metabolic process	metal ion binding	--	Cu2+/Zn2+ superoxide dismutase SOD1
c85831_g1	332	13	6	21	1	6	7	9	6	7.77	4.66	12.96	0.82	4.32	5.42	6.65	3.76	BnaAnng23860D [Brassica napus]	--	--	Putative U-box domain-containing protein 50 OS=Arabidopsis thaliana GN=PUB50 PE=3 SV=1	Iron/manganese superoxide dismutases, alpha-hairpin domain//Organelle biogenesis, Muted-like protein//Peptidase family S49 N-terminal//Integral membrane protein DUF106	oxidation-reduction process//superoxide metabolic process	metal ion binding//superoxide dismutase activity//serine-type endopeptidase activity	BLOC-1 complex//plasma membrane//transport vesicle//membrane	--
c24864_g1	801	0	0	1	6	1	2	2	3	0	0	0.08	0.65	0.1	0.21	0.2	0.25	nitric oxide synthase (ISS) [Ostreococcus tauri]	--	nitric-oxide synthase, inducible	Nitric oxide synthase OS=Bombyx mori GN=NOS PE=2 SV=1	Nitric oxide synthase, oxygenase domain	nitric oxide biosynthetic process//oxidation-reduction process	nitric-oxide synthase activity	--	--
c41400_g1	413	1	1	1	0	0	0	0	0	0.29	0.37	0.3	0	0	0	0	0	hypothetical protein H310_11075 [Aphanomyces invadans]>gi|574468638|gb|ETV95656.1| hypothetical protein H310_11075 [Aphanomyces invadans]	--	superoxide dismutase, Fe-Mn family	Superoxide dismutase [Mn], mitochondrial OS=Dictyostelium discoideum GN=sod2 PE=3 SV=1	Iron/manganese superoxide dismutases, C-terminal domain	superoxide metabolic process//oxidation-reduction process	superoxide dismutase activity//metal ion binding	--	Manganese superoxide dismutase
c225209_g1	273	2	0	0	0	0	0	0	0	3.23	0	0	0	0	0	0	0	chloroplast iron superoxide dismutase [Dunaliella salina]	--	superoxide dismutase, Fe-Mn family	Superoxide dismutase [Fe] OS=Shigella flexneri GN=sodB PE=3 SV=2	Iron/manganese superoxide dismutases, C-terminal domain	oxidation-reduction process//superoxide metabolic process	metal ion binding//superoxide dismutase activity	--	Manganese superoxide dismutase
c813_g1	220	0	1	0	0	0	0	0	0	0	11.6	0	0	0	0	0	0	PREDICTED: superoxide dismutase [Cu-Zn] 2-like [Pyrus x bretschneideri]	--	superoxide dismutase, Cu-Zn family	Superoxide dismutase [Cu-Zn] 2 OS=Mesembryanthemum crystallinum GN=SODCC.2 PE=2 SV=1	Copper/zinc superoxide dismutase (SODC)	oxidation-reduction process//superoxide metabolic process	metal ion binding	--	Cu2+/Zn2+ superoxide dismutase SOD1
c89589_g1	663	0	0	0	0	143	29	0	0	0	0	0	0	18.73	4.11	0	0	RecName: Full=Superoxide dismutase [Cu-Zn] 2>gi|854248|emb|CAA60826.1| cytosolic Cu,Zn superoxide dismutase [Solanum lycopersicum]	--	superoxide dismutase, Cu-Zn family	Superoxide dismutase [Cu-Zn] OS=Schistosoma mansoni GN=SOD PE=1 SV=1	Copper/zinc superoxide dismutase (SODC)	oxidation-reduction process//superoxide metabolic process	metal ion binding	--	Cu2+/Zn2+ superoxide dismutase SOD1
c112564_g1	2632	5097	4839	5031	3292	5493	5584	4601	4727	107.36	128.91	109.07	95.88	161.82	177.89	141.06	121.41	PREDICTED: superoxide dismutase [Cu-Zn] 1 [Brassica rapa]	--	superoxide dismutase, Cu-Zn family	Superoxide dismutase [Cu-Zn] 1 OS=Arabidopsis thaliana GN=CSD1 PE=1 SV=2	Cell division protein FtsL//C4-dicarboxylate anaerobic carrier//Ribosomal L18p/L5e family//Copper/zinc superoxide dismutase (SODC)	oxidation-reduction process//cell cycle//translation//cell division//ribosome biogenesis//superoxide metabolic process	metal ion binding//structural constituent of ribosome	ribosome//integral component of membrane//intracellular	Cu2+/Zn2+ superoxide dismutase SOD1
c111359_g4	454	0	0	0	1	321	274	0	0	0	0	0	0.31	88.04	81.14	0	0	ADP/ATP translocase 1 [Aphanomyces astaci]>gi|574112979|gb|ETV78470.1| ADP/ATP translocase 1 [Aphanomyces astaci]	--	solute carrier family 25 (mitochondrial adenine nucleotide translocator), member 4/5/6/31	Mitochondrial substrate carrier family protein ancA OS=Dictyostelium discoideum GN=ancA PE=1 SV=1	Gamma-glutamyltranspeptidase	leukotriene metabolic process//prostaglandin metabolic process//glutathione metabolic process//taurine metabolic process	gamma-glutamyltransferase activity	--	Mitochondrial ADP/ATP carrier proteins
c105537_g2	1255	261	267	850	706	120	119	46	45	11.27	14.76	38.57	41.31	6.33	6.79	2.46	2.05	PREDICTED: ferric reduction oxidase 2-like [Brassica rapa]	--	--	Ferric reduction oxidase 2 OS=Arabidopsis thaliana GN=FRO2 PE=1 SV=2	Domain of unknown function (DUF3357)//2-vinyl bacteriochlorophyllide hydratase (BCHF)//Protein of unknown function (DUF3816)//Ferric reductase NAD binding domain//Oxidoreductase NAD-binding domain//Microsomal signal peptidase 25 kDa subunit (SPC25)//FAD-binding domain	oxidation-reduction process//bacteriochlorophyll biosynthetic process//signal peptide processing//starch metabolic process//photosynthesis, dark reaction//transport//galactose metabolic process//sucrose metabolic process	hydro-lyase activity//transporter activity//sucrose alpha-glucosidase activity//beta-fructofuranosidase activity//oxidoreductase activity//peptidase activity	integral component of membrane//glucosidase II complex//signal peptidase complex	Ferric reductase, NADH/NADPH oxidase and related proteins
c63214_g2	626	0	0	0	1	121	78	0	0	0	0	0	0.16	17.46	12.17	0	0	PREDICTED: ferritin-3, chloroplastic [Cicer arietinum]	--	ferritin heavy chain	Soma ferritin OS=Lymnaea stagnalis PE=2 SV=2	Ferritin-like domain//Rubrerythrin	oxidation-reduction process//cellular iron ion homeostasis	oxidoreductase activity//metal ion binding//ferric iron binding	--	Ferritin
c63214_g1	617	0	0	0	0	76	46	0	0	0	0	0	0	11.25	7.36	0	0	PREDICTED: ferritin-3, chloroplastic [Cicer arietinum]	--	ferritin heavy chain	Soma ferritin OS=Lymnaea stagnalis PE=2 SV=2	Ferritin-like domain//Rubrerythrin	cellular iron ion homeostasis//oxidation-reduction process	ferric iron binding//metal ion binding//oxidoreductase activity	--	Ferritin
c82210_g1	1683	0	0	0	0	60	168	0	0	0	0	0	0	2.21	6.7	0	0	PREDICTED: glutathione gamma-glutamylcysteinyltransferase 1 [Musa acuminata subsp. malaccensis]	--	glutathione gamma-glutamylcysteinyltransferase	Glutathione gamma-glutamylcysteinyltransferase 2 OS=Arabidopsis thaliana GN=PCS2 PE=2 SV=1	Phytochelatin synthase//Domain of unknown function (DUF1984)	phytochelatin biosynthetic process//response to metal ion	glutathione gamma-glutamylcysteinyltransferase activity//metal ion binding	--	Phytochelatin synthase
c95296_g2	657	0	0	0	0	24	17	0	0	0	0	0	0	5.87	5.62	0	0	Glutathione peroxidase [Ectocarpus siliculosus]	--	peroxiredoxin 6, 1-Cys peroxiredoxin	Mitochondrial peroxiredoxin PRX1 OS=Saccharomyces cerevisiae (strain ATCC 204508 / S288c) GN=PRX1 PE=1 SV=1	AhpC/TSA family//C-terminal domain of 1-Cys peroxiredoxin	oxidation-reduction process	peroxiredoxin activity//oxidoreductase activity//antioxidant activity	--	Alkyl hydroperoxide reductase, thiol specific antioxidant and related enzymes
c97139_g1	1482	0	0	0	0	198	66	0	0	0	0	0	0	8.5	3.07	0	0	glutathione S-transferase [Coccomyxa subellipsoidea C-169]>gi|384253101|gb|EIE26576.1| glutathione S-transferase [Coccomyxa subellipsoidea C-169]	--	--	Disulfide-bond oxidoreductase YfcG OS=Escherichia coli (strain K12) GN=yfcG PE=1 SV=1	Glutathione S-transferase, N-terminal domain//Glutathione S-transferase, N-terminal domain//Glutathione S-transferase, N-terminal domain	--	protein binding	--	Glutathione S-transferase
c71792_g1	1020	0	0	0	0	209	57	0	0	0	0	0	0	14.46	4.26	0	0	glutathione S-transferase 3 [Genlisea aurea]	--	glutathione S-transferase	Microsomal glutathione S-transferase 3 OS=Bos taurus GN=MGST3 PE=2 SV=1	Sarcoglycan alpha/epsilon	--	--	sarcoglycan complex	--
c98684_g1	924	7	3	47	29	0	0	27	22	0.45	0.25	3.2	2.55	0	0	2.16	1.51	glutathione S-transferase isoform 1 [Galdieria sulphuraria]>gi|545708142|ref|XP_005706384.1| glutathione S-transferase isoform 2 [Galdieria sulphuraria]>gi|452822847|gb|EME29863.1| glutathione S-transferase isoform 1 [Galdieria sulphuraria]>gi|452822848|gb|EME29864.1| glutathione S-transferase isoform 2 [Galdieria sulphuraria]	--	--	Glutathione S-transferase 3 OS=Gallus gallus PE=1 SV=2	Glutathione S-transferase, N-terminal domain//Glutathione S-transferase, N-terminal domain	--	protein binding	--	--
c42503_g1	1237	0	0	0	0	201	96	0	0	0	0	0	0	10.81	5.58	0	0	L-ascorbate peroxidase [Volvox carteri f. nagariensis]>gi|300256840|gb|EFJ41098.1| L-ascorbate peroxidase [Volvox carteri f. nagariensis]	--	--	Putative heme-binding peroxidase OS=Ustilago maydis (strain 521 / FGSC 9021) GN=CCP2 PE=3 SV=1	Peroxidase	obsolete peroxidase reaction//oxidation-reduction process//response to oxidative stress	peroxidase activity//heme binding	--	--
c103054_g1	1533	0	0	0	0	86	31	0	0	0	0	0	0	8.96	4.62	0	0	monothiol glutaredoxin [Saprolegnia diclina VS20]>gi|530739204|gb|EQC37446.1| monothiol glutaredoxin [Saprolegnia diclina VS20]	--	monothiol glutaredoxin	Monothiol glutaredoxin-5, mitochondrial OS=Lachancea kluyveri GN=GRX5 PE=3 SV=1	Glutaredoxin	cell redox homeostasis//obsolete electron transport	electron carrier activity//protein disulfide oxidoreductase activity	--	Glutaredoxin-related protein
c72868_g1	3025	0	0	1	0	395	108	0	0	0	0	0.02	0	7.49	2.21	0	0	nucleoside-diphosphate kinase [Aphanomyces invadans]>gi|574483156|gb|ETW10147.1| hypothetical protein H310_00517 [Aphanomyces invadans]	--	nucleoside-diphosphate kinase	Thioredoxin domain-containing protein 3 homolog OS=Heliocidaris crassispina GN=NME8 PE=1 SV=1	Nucleoside diphosphate kinase//Haemagglutinin//RNA polymerase Rpb5, N-terminal domain//Thioredoxin	pyrimidine nucleobase metabolic process//transcription, DNA-templated//UTP biosynthetic process//GTP biosynthetic process//CTP biosynthetic process//nucleoside diphosphate phosphorylation//cell redox homeostasis//fusion of virus membrane with host plasma membrane//signal transduction//purine nucleobase metabolic process	DNA-directed RNA polymerase activity//DNA binding//nucleoside diphosphate kinase activity//ATP binding//host cell surface receptor binding	cell surface//nucleus//viral envelope//nucleolus	Nucleoside diphosphate kinase
c105890_g1	2293	1025	1001	2560	1536	664	486	851	785	27.21	36.34	70.45	55.45	22.5	16.7	27.17	21.81	PREDICTED: peroxidase 44-like [Brassica rapa]	--	peroxidase	Peroxidase 44 OS=Arabidopsis thaliana GN=PER44 PE=2 SV=1	Peroxidase//UV radiation resistance protein and autophagy-related subunit 14//Salmonella-Shigella invasin protein C (IpaC_SipC)//Protein of unknown function (DUF904)//Aspartate-ammonia ligase	FtsZ-dependent cytokinesis//response to oxidative stress//barrier septum assembly//oxidation-reduction process//asparagine biosynthetic process//pathogenesis//positive regulation of autophagy//obsolete peroxidase reaction//alanine metabolic process//aspartate metabolic process	peroxidase activity//aspartate-ammonia ligase activity//heme binding	cytoplasm	--
c97892_g1	1658	381	278	691	526	237	245	402	351	14.33	13.43	26.6	26.44	11.12	12.72	19.29	14.26	BnaA10g24230D [Brassica napus]	--	peroxidase	Peroxidase 54 OS=Arabidopsis thaliana GN=PER54 PE=2 SV=1	Peroxidase	obsolete peroxidase reaction//oxidation-reduction process//response to oxidative stress	peroxidase activity//heme binding	--	--
c78850_g1	2438	474	222	1067	795	156	119	532	254	15.18	9.06	38.29	36.68	5.96	4.98	21.15	8.54	PREDICTED: peroxidase 62 [Brassica rapa]	--	peroxidase	Peroxidase 62 OS=Arabidopsis thaliana GN=PER62 PE=2 SV=1	Peroxidase	response to oxidative stress//oxidation-reduction process//obsolete peroxidase reaction	heme binding//peroxidase activity	--	--
c97892_g2	1663	858	413	1800	1103	359	232	574	474	31.17	19.2	69.22	54.88	15.84	11.01	25.73	18.1	PREDICTED: peroxidase A2 [Brassica rapa]>gi|674963843|emb|CDX70075.1| BnaA10g24240D [Brassica napus]	--	peroxidase	Peroxidase A2 OS=Armoracia rusticana GN=HRPA2 PE=1 SV=1	Peroxidase	obsolete peroxidase reaction//oxidation-reduction process//response to oxidative stress	peroxidase activity//heme binding	--	--
c235353_g1	671	0	0	36	17	13	22	25	16	0	0	3.98	2.43	1.67	3.05	3.25	1.78	peroxiredoxin [Euglena gracilis]	--	peroxiredoxin (alkyl hydroperoxide reductase subunit C)	Peroxiredoxin-4 OS=Dictyostelium discoideum GN=prdx4 PE=1 SV=2	AhpC/TSA family//C-terminal domain of 1-Cys peroxiredoxin//Redoxin	oxidation-reduction process	antioxidant activity//oxidoreductase activity//peroxiredoxin activity	--	Alkyl hydroperoxide reductase, thiol specific antioxidant and related enzymes
c59041_g1	2236	0	0	0	0	210	61	0	0	0	0	0	0	5.57	1.75	0	0	PREDICTED: thioredoxin domain-containing protein PLP3B [Sesamum indicum]>gi|747072543|ref|XP_011083187.1| PREDICTED: thioredoxin domain-containing protein PLP3B [Sesamum indicum]	--	--	Thioredoxin domain-containing protein plp1 OS=Schizosaccharomyces pombe (strain 972 / ATCC 24843) GN=plp1 PE=1 SV=2	Thioredoxin	cell redox homeostasis	--	--	ATP binding protein
c166028_g1	1630	0	0	22	16	15	20	17	18	0	0	0.72	0.68	0.57	0.83	0.66	0.6	protein disulfide isomerase family A, member 3 [Guillardia theta CCMP2712]>gi|428181389|gb|EKX50253.1| hypothetical protein GUITHDRAFT_85427 [Guillardia theta CCMP2712]	--	protein disulfide isomerase family A, member 3	Protein disulfide-isomerase 2 OS=Dictyostelium discoideum GN=pdi2 PE=3 SV=1	Calsequestrin//Thioredoxin//Redoxin	cell redox homeostasis	oxidoreductase activity//calcium ion binding	--	Protein disulfide isomerase (prolyl 4-hydroxylase beta subunit)
c104421_g2	1391	1085	872	421	391	649	727	543	707	41.18	42.37	16.8	20.11	30.13	36.5	25.48	28.34	PREDICTED: thioredoxin-like 1-1, chloroplastic [Brassica rapa]	--	--	Thioredoxin-like 1-1, chloroplastic OS=Arabidopsis thaliana GN=At1g08570 PE=2 SV=1	Thioredoxin//Redoxin	cell redox homeostasis	oxidoreductase activity	--	Thioredoxin
c102953_g3	1554	6	0	3	0	100	36	0	0	0.2	0	0.1	0	4.73	2.06	0	0	PREDICTED: thioredoxin reductase 2-like [Populus euphratica]>gi|743859901|ref|XP_011030716.1| PREDICTED: thioredoxin reductase 2-like [Populus euphratica]	--	thioredoxin reductase (NADPH)	Thioredoxin reductase OS=Yarrowia lipolytica (strain CLIB 122 / E 150) GN=TRR1 PE=3 SV=1	FAD dependent oxidoreductase//Putative NAD(P)-binding//Glucosamine-6-phosphate isomerases/6-phosphogluconolactonase//Pyridine nucleotide-disulphide oxidoreductase//Pyridine nucleotide-disulphide oxidoreductase//Glucose inhibited division protein A	porphyrin-containing compound biosynthetic process//siroheme biosynthetic process//carbohydrate metabolic process//oxidation-reduction process//tRNA processing	oxidoreductase activity//flavin adenine dinucleotide binding//precorrin-2 dehydrogenase activity	--	Thioredoxin reductase
c104854_g1	15424	991	791	0	0	0	0	0	0	2.98	3.06	0	0	0	0	0	0	NADPH-dependent thioredoxin reductase [Euglena gracilis]	--	thioredoxin reductase (NADPH)	Thioredoxin reductase OS=Listeria monocytogenes serovar 1/2a (strain ATCC BAA-679 / EGD-e) GN=trxB PE=3 SV=1	NHR1 homology to TAF//Semialdehyde dehydrogenase, NAD binding domain//UDP-glucose/GDP-mannose dehydrogenase family, NAD binding domain//DeoR-like helix-turn-helix domain//PemK-like protein//IclR helix-turn-helix domain//Reverse transcriptase (RNA-dependent DNA polymerase)//Ferritin-like domain//NADH-ubiquinone oxidoreductase-F iron-sulfur binding region//Rotavirus RNA-binding Protein 53 (NS53)//A…	D-gluconate metabolic process//obsolete electron transport//translational elongation//glycerol-3-phosphate catabolic process//RNA-dependent DNA replication//isoleucine catabolic process//benzoate metabolic process//cell redox homeostasis//regulation of transcription, DNA-templated//carotenoid biosynthetic process//siroheme biosynthetic process//lysine catabolic process//DNA replication//proteolys…	precorrin-2 dehydrogenase activity//transcription factor activity, sequence-specific DNA binding//cofactor binding//DNA-directed DNA polymerase activity//3-hydroxyacyl-CoA dehydrogenase activity//protein disulfide oxidoreductase activity//ferric iron binding//translation initiation factor activity//electron carrier activity//oxidoreductase activity, acting on paired donors, with incorporation or …	integral component of membrane//extrachromosomal circular DNA//DNA polymerase complex//tRNA (m1A) methyltransferase complex//eukaryotic translation elongation factor 1 complex//nucleus//transcription factor complex//cytoplasm//intracellular//ribosome	Thioredoxin reductase
c100020_g1	894	88	72	45	62	75	89	122	163	5.98	6.27	3.22	5.72	6.28	8.1	10.36	11.84	glutathione S-transferase U16 [Brassica rapa]	--	glutathione S-transferase	Glutathione S-transferase U16 OS=Arabidopsis thaliana GN=GSTU16 PE=2 SV=1	Glutathione S-transferase, N-terminal domain//Dynamin GTPase effector domain//Glutathione S-transferase, N-terminal domain//Glutathione S-transferase, N-terminal domain	--	GTP binding//GTPase activity//protein binding	--	Glutathione S-transferase
c100193_g1	700	3	0	7	11	0	3	5	11	0.37	0	0.88	1.67	0	0.59	0.61	1.38	thioredoxin [Micromonas sp. RCC299]>gi|226519343|gb|ACO65334.1| thioredoxin [Micromonas sp. RCC299]	--	nucleoredoxin	Nucleoredoxin OS=Danio rerio GN=nxn PE=2 SV=1	Thioredoxin//Redoxin//Glutaredoxin//AhpC/TSA family	cell redox homeostasis//oxidation-reduction process//obsolete electron transport	antioxidant activity//oxidoreductase activity//electron carrier activity//protein disulfide oxidoreductase activity	--	Thioredoxin, nucleoredoxin and related proteins
c100288_g2	819	10	14	3	4	11	13	11	8	2.8	2.4	0.78	0.57	2.91	3.15	4.07	2.26	L-ascorbate peroxidase 6 [Brassica rapa]	--	L-ascorbate peroxidase	Putative L-ascorbate peroxidase 6 OS=Arabidopsis thaliana GN=APX6 PE=2 SV=1	Peroxidase	obsolete peroxidase reaction//response to oxidative stress//oxidation-reduction process	peroxidase activity//heme binding	--	--
c100328_g1	1812	546	433	344	344	444	504	422	526	15.09	15.37	10.02	12.89	15.02	18.43	14.42	15.35	glutathione S-transferase T3-like [Brassica rapa]>gi|685323877|ref|XP_009151596.1| glutathione S-transferase T3-like [Brassica rapa]	--	F-box protein GID2	F-box protein GID2 OS=Arabidopsis thaliana GN=GID2 PE=1 SV=1	F-box domain	--	protein binding	--	--
c100328_g2	472	2	1	0	0	2	0	0	2	0.41	0.27	0	0	0.5	0	0	0.44	glutathione S-transferase T3-like [Brassica rapa]	--	--	--	--	--	--	--	--
c100502_g1	462	106	107	132	116	87	69	146	117	22.98	29.93	29.93	34.22	22.9	19.62	39.1	26.76	peroxidase 56 [Brassica rapa]	Brassica rapa peroxidase 56 (LOC103846434), mRNA	peroxidase	Peroxidase 56 OS=Arabidopsis thaliana GN=PER56 PE=2 SV=1	--	--	--	--	--
c100502_g2	1474	6543	7360	8765	7183	8059	5931	9425	8992	463.63	675.8	674.05	745.31	651.02	527.87	797.86	659.26	peroxidase 56-like [Brassica rapa]>gi|674947779|emb|CDX85561.1| BnaA02g02520D [Brassica napus]	--	peroxidase	Peroxidase 56 OS=Arabidopsis thaliana GN=PER56 PE=2 SV=1	Peroxidase	response to oxidative stress//oxidation-reduction process//obsolete peroxidase reaction	heme binding//peroxidase activity	--	--
c100509_g1	685	128	99	81	75	93	77	123	73	16.23	16.12	10.84	12.99	14.25	12.65	19.28	9.83	glutathione S-transferase F6-like [Brassica rapa]>gi|674917584|emb|CDY15444.1| BnaA08g27280D [Brassica napus]	--	glutathione S-transferase	Glutathione S-transferase F6 OS=Arabidopsis thaliana GN=GSTF6 PE=2 SV=2	--	--	--	--	--
c100509_g2	773	127	129	51	97	130	134	284	90.97	20.93	28.35	8.41	22.24	27.34	29.57	60.13	16.19	glutathione-S-transferase, partial [Brassica rapa subsp. chinensis]	--	glutathione S-transferase	Glutathione S-transferase F3 OS=Arabidopsis thaliana GN=GSTF3 PE=2 SV=1	Glutathione S-transferase, N-terminal domain//Glutathione S-transferase, N-terminal domain//Glutathione S-transferase, N-terminal domain	--	protein binding	--	Glutathione S-transferase
c100509_g3	304	26	22	24	18	31	28	52.97	36	23.11	25.38	21.8	21.77	33.01	31.97	58.28	33.26	glutathione S-transferase 6 protein [Brassica oleracea var. italica]>gi|674915207|emb|CDY18015.1| BnaC03g30870D [Brassica napus]	--	glutathione S-transferase	Glutathione S-transferase F3 OS=Arabidopsis thaliana GN=GSTF3 PE=2 SV=1	--	--	--	--	--
c100509_g4	443	4	3	0	2	11	5	17	12	0.96	0.93	0	0.65	3.2	1.57	5.04	3.04	glutathione S-transferase 6 [Brassica juncea]>gi|674942715|emb|CDX90933.1| BnaA03g26130D [Brassica napus]	--	--	Glutathione S-transferase F2 OS=Arabidopsis thaliana GN=GSTF2 PE=1 SV=3	Glutathione S-transferase, N-terminal domain//Glutathione S-transferase, N-terminal domain//Glutathione S-transferase, N-terminal domain	--	protein binding	--	--
c100509_g5	1295	1705	1580	2531	1841	508	557	567	629	90.51	107.39	141.72	132.8	33.08	38.93	37.38	35.13	glutathione S-transferase F6-like [Brassica rapa]>gi|674943519|emb|CDX89931.1| BnaA10g01510D [Brassica napus]	--	glutathione S-transferase	Glutathione S-transferase F6 OS=Arabidopsis thaliana GN=GSTF6 PE=2 SV=2	Glutathione S-transferase, N-terminal domain//Glutathione S-transferase, N-terminal domain//Glutathione S-transferase, N-terminal domain	--	protein binding	--	Glutathione S-transferase
c100854_g1	1042	1923	1861	2033	1723	1645	1375	1943	2121	129.77	160.99	144.45	157.45	135.34	122.64	163.48	151.78	glutathione S-transferase [Arabidopsis thaliana]>gi|332196307|gb|AEE34428.1| glutathione S-transferase [Arabidopsis thaliana]	--	glutathione S-transferase	Microsomal glutathione S-transferase 3 OS=Bos taurus GN=MGST3 PE=2 SV=1	--	leukotriene production involved in inflammatory response//obsolete glutathione conjugation reaction//obsolete peroxidase reaction//glutathione metabolic process//response to oxidative stress//oxidation-reduction process//leukotriene biosynthetic process//ER to Golgi vesicle-mediated transport	glutathione transferase activity//glutathione peroxidase activity	membrane//Golgi apparatus//vacuole//endoplasmic reticulum	--
c100854_g2	1371	221	177	104	146	994	1001	1038	1355	9.62	9.87	4.77	8.62	52.94	57.61	55.9	62.33	microsomal glutathione S-transferase 3 [Brassica rapa]>gi|674916836|emb|CDY16423.1| BnaA02g12270D [Brassica napus]	--	glutathione S-transferase	Microsomal glutathione S-transferase 3 OS=Bos taurus GN=MGST3 PE=2 SV=1	Consortin C-terminus	positive regulation of Golgi to plasma membrane protein transport	connexin binding	trans-Golgi network	--
c100883_g2	1413	725	387	469	272	350	499	464	383	34.33	23.04	23.39	17.51	20.17	31.18	26.81	19.07	L-ascorbate peroxidase 3, peroxisomal-like [Brassica rapa]>gi|674931249|emb|CDY02242.1| BnaA03g39250D [Brassica napus]	--	L-ascorbate peroxidase	L-ascorbate peroxidase 3, peroxisomal OS=Arabidopsis thaliana GN=APX3 PE=1 SV=1	Peroxidase	oxidation-reduction process//response to oxidative stress//obsolete peroxidase reaction	heme binding//peroxidase activity	--	--
c100964_g2	1693	111	87	114	70	165	188	272	255	4.32	4.25	4.64	3.75	7.69	9.73	13.08	10.32	glutathione S-transferase U3 [Brassica rapa]	--	glutathione S-transferase	Glutathione S-transferase U3 OS=Arabidopsis thaliana GN=GSTU3 PE=2 SV=1	Glutathione S-transferase, N-terminal domain//Glutathione S-transferase, N-terminal domain//Glutathione S-transferase, N-terminal domain	--	protein binding	--	Glutathione S-transferase
c100988_g1	848	88	91	97	69	66	44	100	106	6.45	8.55	7.47	6.86	5.91	4.26	9.06	8.21	TPR repeat-containing thioredoxin TTL4 [Brassica rapa]	--	--	TPR repeat-containing thioredoxin TTL4 OS=Arabidopsis thaliana GN=TTL4 PE=2 SV=1	Tetratricopeptide repeat	--	protein binding	--	Molecular chaperone (DnaJ superfamily)
c101033_g1	485	3	1	11	7	2	1	0	3	0.97	0.25	2.37	9.07	0.47	6.3	0	0.61	ferric reduction oxidase 1 isoform X3 [Brassica rapa]	--	--	ferric reduction oxidase 1 OS=Arabidopsis thaliana GN=FRO1 PE=2 SV=1	--	--	--	--	--
c101033_g2	982	15	11	24	13	8	8	2	5	3.53	2.92	4.69	4.47	1.86	1.47	0.52	1.33	ferric reduction oxidase 1 isoform X2 [Brassica rapa]>gi|685370010|ref|XP_009118819.1| ferric reduction oxidase 1 isoform X2 [Brassica rapa]	PREDICTED: Brassica rapa ferric reduction oxidase 1 (LOC103843797), transcript variant X4, mRNA	--	Ferric reduction oxidase 3, mitochondrial OS=Arabidopsis thaliana GN=FRO3 PE=2 SV=1	--	--	--	--	--
c101106_g1	1271	231	213	178	202	199	220	242	279	9.81	11.59	7.95	11.63	10.76	12.36	12.71	12.52	peroxidase 20 [Brassica rapa]	--	peroxidase	Peroxidase 20 OS=Arabidopsis thaliana GN=PER20 PE=2 SV=1	Peroxidase	obsolete peroxidase reaction//response to oxidative stress//oxidation-reduction process	peroxidase activity//heme binding	--	--
c101296_g1	1757	46	34	30	29	12	9	9	10	1.64	1.44	1.21	1.77	0.59	0.71	0.59	0.31	L-ascorbate peroxidase T, chloroplastic [Brassica rapa]	--	L-ascorbate peroxidase	L-ascorbate peroxidase T, chloroplastic OS=Arabidopsis thaliana GN=APXT PE=2 SV=2	Peroxidase	oxidation-reduction process//response to oxidative stress//obsolete peroxidase reaction	heme binding//peroxidase activity	--	--
c101341_g2	871	0	0	3	0	105	85	174	182	0	0	0.37	0	149.5	33.59	246.79	117.95	glutathione S-transferase U13-like [Brassica rapa]	--	glutathione S-transferase	Glutathione S-transferase U14 OS=Arabidopsis thaliana GN=GSTU14 PE=2 SV=1	Glutathione S-transferase, N-terminal domain//Glutathione S-transferase, N-terminal domain//Glutathione S-transferase, N-terminal domain	--	protein binding	--	--
c101363_g1	1456	101	107	54	56	88	88	90	105	3.63	4.91	2.04	2.72	3.88	4.19	4.03	3.99	glutathione S-transferase omega-like 2 [Brassica rapa]	--	putative glutathione S-transferase	Glutathionyl-hydroquinone reductase YqjG OS=Escherichia coli (strain K12) GN=yqjG PE=1 SV=1	Glutathione S-transferase, N-terminal domain//Glutathione S-transferase, N-terminal domain	--	protein binding	--	Predicted glutathione S-transferase
c101404_g1	1034	282	249	275	210	303	306	459	393	15.67	17.73	16.06	15.82	20.58	22.48	31.54	23.06	glutathione S-transferase DHAR3, chloroplastic [Brassica rapa]>gi|22653413|gb|AAN04048.1| dehydroascorbate reductase [Brassica juncea]	--	--	Glutathione S-transferase DHAR3, chloroplastic OS=Arabidopsis thaliana GN=DHAR3 PE=1 SV=1	Glutathione S-transferase, N-terminal domain//Glutathione S-transferase, N-terminal domain//Glutathione S-transferase, N-terminal domain//Glutaredoxin	obsolete electron transport//cell redox homeostasis	electron carrier activity//protein binding//protein disulfide oxidoreductase activity	--	Intracellular Cl- channel CLIC, contains GST domain
c101649_g1	1503	330	306	311	229	251	154	202	275	24.07	27.8	22.22	20.58	19.88	13.86	17.65	19.05	thioredoxin H1 isoform X2 [Brassica rapa]	--	thioredoxin 1	Thioredoxin H1 OS=Arabidopsis thaliana GN=TRX1 PE=1 SV=1	Redoxin//Thioredoxin//AhpC/TSA family	oxidation-reduction process//cell redox homeostasis	oxidoreductase activity//antioxidant activity	--	Thioredoxin
c101671_g1	1593	2597	2912	3637	2766	2620	2052	2475	3590	83.66	119.96	123.07	120.66	103.23	87.41	98.52	122.07	L-ascorbate peroxidase S, chloroplastic/mitochondrial isoform X1 [Brassica rapa]	--	L-ascorbate peroxidase	L-ascorbate peroxidase S, chloroplastic/mitochondrial OS=Arabidopsis thaliana GN=APXS PE=1 SV=2	Peroxidase	obsolete peroxidase reaction//response to oxidative stress//oxidation-reduction process	peroxidase activity//heme binding	--	--
c101719_g3	711	1574	1112	1005	756	742	685	717	867	158.65	146.39	108.1	104.51	93.74	97.34	99.18	94.53	thioredoxin M2, chloroplastic [Brassica rapa]	--	thioredoxin 1	Thioredoxin M2, chloroplastic OS=Arabidopsis thaliana GN=At4g03520 PE=1 SV=2	Thioredoxin//Redoxin	cell redox homeostasis	oxidoreductase activity	--	Thioredoxin-like protein
c101745_g2	233	0	1	0	0	0	0	0	0	0	6.78	0	0	0	0	0	0	peroxidase 19-like [Brassica rapa]>gi|685306163|ref|XP_009143812.1| peroxidase 19-like [Brassica rapa]	--	peroxidase	Peroxidase 19 OS=Arabidopsis thaliana GN=PER19 PE=2 SV=1	--	--	--	--	--
c101767_g2	1366	188	313	257	262	236	150	396	436	7.3	15.55	10.49	13.78	11.2	7.7	19.01	17.87	peroxidase 24 [Brassica rapa]	--	peroxidase	Peroxidase 24 OS=Arabidopsis thaliana GN=PER24 PE=2 SV=1	Peroxidase//Phosphate acetyl/butaryl transferase	metabolic process//obsolete peroxidase reaction//response to oxidative stress//oxidation-reduction process	peroxidase activity//transferase activity, transferring acyl groups//heme binding	--	--
c102014_g1	900	239	266	214	230	211	290	252	297	16.51	23.33	15.48	21.51	17.62	26.59	21.46	21.58	thioredoxin F2, chloroplastic [Brassica rapa]	--	--	Thioredoxin F2, chloroplastic OS=Arabidopsis thaliana GN=At5g16400 PE=2 SV=1	Redoxin//Thioredoxin//AhpC/TSA family	cell redox homeostasis//oxidation-reduction process	antioxidant activity//oxidoreductase activity	--	Thioredoxin
c102014_g2	832	188	202	151	145	145	195	182	155	14.17	19.57	12.02	14.83	13.43	19.54	17.05	12.53	RecName: Full=Thioredoxin F-type, chloroplastic; Short=Trx-F; Flags: Precursor [Brassica napus]>gi|2921094|gb|AAC04671.1| thioredoxin-f [Brassica napus]	--	thioredoxin 1	Thioredoxin F-type, chloroplastic OS=Brassica napus GN=TRXF PE=2 SV=1	Thioredoxin//Redoxin//AhpC/TSA family	cell redox homeostasis//oxidation-reduction process	antioxidant activity//oxidoreductase activity	--	Thioredoxin
c102029_g1	1328	626	547	394	418	824	736	767	785	26.2	28.6	16.86	24.31	43.55	42.75	39.06	34.74	thioredoxin-like protein CDSP32, chloroplastic [Brassica rapa]>gi|674946148|emb|CDX87643.1| BnaA07g32300D [Brassica napus]	--	--	Thioredoxin-like protein CDSP32, chloroplastic OS=Arabidopsis thaliana GN=CDSP32 PE=1 SV=1	Redoxin//Thioredoxin//Mitosis protein DIM1	mitotic nuclear division//cell redox homeostasis	oxidoreductase activity	spliceosomal complex	Thioredoxin
c102068_g2	1053	668	736	495	486	651	606	1079	892	53.61	62.27	32.17	50.78	51.9	51.58	78.89	56.95	glutathione S-transferase U8 [Brassica rapa]	--	glutathione S-transferase	Glutathione S-transferase U8 OS=Arabidopsis thaliana GN=GSTU8 PE=2 SV=1	Glutathione S-transferase, N-terminal domain//Glutathione S-transferase, N-terminal domain//Glutathione S-transferase, N-terminal domain	--	protein binding	--	Glutathione S-transferase
c102093_g1	980	26	25	39	25	42	67	38	51	1.55	1.91	2.45	2.03	3.07	5.29	2.81	3.22	monothiol glutaredoxin-S6-like [Brassica rapa]>gi|674944479|emb|CDX89159.1| BnaA04g00270D [Brassica napus]	--	--	Monothiol glutaredoxin-S6 OS=Arabidopsis thaliana GN=GRXS6 PE=3 SV=1	Peptidase inhibitor I9//Glutaredoxin	cell redox homeostasis//negative regulation of catalytic activity//obsolete electron transport	serine-type endopeptidase activity//protein disulfide oxidoreductase activity//electron carrier activity//identical protein binding	--	Glutaredoxin and related proteins
c102093_g2	965	140	149	117	83	225	206	272	268	8.55	11.66	7.5	6.87	16.79	16.62	20.53	17.28	monothiol glutaredoxin-S6 [Brassica rapa]>gi|674921804|emb|CDY11462.1| BnaA09g40280D [Brassica napus]	--	--	Monothiol glutaredoxin-S6 OS=Arabidopsis thaliana GN=GRXS6 PE=3 SV=1	Peptidase inhibitor I9//Glutaredoxin	negative regulation of catalytic activity//obsolete electron transport//cell redox homeostasis	electron carrier activity//identical protein binding//protein disulfide oxidoreductase activity//serine-type endopeptidase activity	--	Glutaredoxin and related proteins
c102093_g3	548	37	15	3	5	0	18	6	3	5.59	2.91	0.47	1.03	0	3.58	1.12	0.48	monothiol glutaredoxin-S6-like [Brassica rapa]>gi|674965667|emb|CDX67910.1| BnaA07g19500D [Brassica napus]	--	--	Monothiol glutaredoxin-S6 OS=Arabidopsis thaliana GN=GRXS6 PE=3 SV=1	Glutaredoxin	obsolete electron transport//cell redox homeostasis	electron carrier activity//protein disulfide oxidoreductase activity	--	Glutaredoxin and related proteins
c102165_g1	752	1863	1516	1768	1569	2110	1994	2327	2595	188.7	189.09	178.68	219.19	276.24	285.22	310.3	293.26	thioredoxin-like protein Clot [Brassica rapa]	--	--	Thioredoxin-like protein Clot OS=Arabidopsis thaliana GN=At5g42850 PE=2 SV=1	Thioredoxin//Cortexin of kidney	cell redox homeostasis	--	intrinsic component of membrane	Uncharacterized conserved protein
c102175_g1	965	651	600	678	509	450	467	569	629	39.74	46.94	43.49	42.14	33.57	37.67	42.95	40.55	thioredoxin superfamily protein [Brassica napus]>gi|674958027|emb|CDX75419.1| BnaA01g02830D [Brassica napus]	--	--	Thioredoxin domain-containing protein 9 homolog OS=Arabidopsis thaliana GN=At2g18990 PE=2 SV=1	Thioredoxin	cell redox homeostasis	--	--	ATP binding protein
c102509_g3	1430	85	113	83	69	98	122	101	74	3.12	5.31	3.2	3.43	4.4	5.92	4.58	2.87	peroxidase 17 [Brassica rapa]	--	peroxidase	Peroxidase 17 OS=Arabidopsis thaliana GN=PER17 PE=2 SV=1	Peroxidase	oxidation-reduction process//response to oxidative stress//obsolete peroxidase reaction	heme binding//peroxidase activity	--	--
c102551_g1	834	147	119	78	78	87	99	105	125	11.35	11.59	6.26	7.99	8.21	10.18	10.08	10.34	thioredoxin-like 2-1, chloroplastic [Brassica rapa]	--	--	Thioredoxin-like 2-1, chloroplastic OS=Arabidopsis thaliana GN=At4g26160 PE=2 SV=2	AhpC/TSA family//Thioredoxin//Redoxin	cell redox homeostasis//oxidation-reduction process	antioxidant activity//oxidoreductase activity	--	Thioredoxin
c102710_g1	1721	560	453	414	310	147	164	157	137	18.86	19.45	14.67	14.11	6.26	7.41	6.59	4.95	peroxidase 71 [Brassica rapa]>gi|674888913|emb|CDY43791.1| BnaA06g23270D [Brassica napus]	--	peroxidase	Peroxidase 71 OS=Arabidopsis thaliana GN=PER71 PE=1 SV=1	Peroxidase	oxidation-reduction process//response to oxidative stress//obsolete peroxidase reaction	heme binding//peroxidase activity	--	--
c102820_g5	279	0	0	0	0	0	0	0	1	0	0	0	0	0	0	0	1.46	peroxidase 44-like [Brassica rapa]	--	peroxidase	Peroxidase 44 OS=Arabidopsis thaliana GN=PER44 PE=2 SV=1	--	--	--	--	--
c103166_g3	364	1	0	0	2	0	0	0	0	0.42	0	0	1.16	0	0	0	0	glutathione S-transferase U10-like isoform X1 [Brassica rapa]>gi|674937136|emb|CDX96555.1| BnaA07g31660D [Brassica napus]	--	glutathione S-transferase	Glutathione S-transferase U10 OS=Arabidopsis thaliana GN=GSTU10 PE=2 SV=1	Glutathione S-transferase, N-terminal domain//Glutathione S-transferase, N-terminal domain//Glutathione S-transferase, N-terminal domain	--	protein binding	--	--
c103429_g1	561	24	32	55	52	20	14	38	20	3.46	5.94	8.32	10.2	3.52	2.66	6.78	3.05	thioredoxin H2-like [Solanum lycopersicum]	--	thioredoxin 1	Thioredoxin-2 OS=Saccharomyces cerevisiae (strain ATCC 204508 / S288c) GN=TRX2 PE=1 SV=3	AhpC/TSA family//Redoxin//Thioredoxin	cell redox homeostasis//oxidation-reduction process	antioxidant activity//oxidoreductase activity	--	Thioredoxin
c103431_g1	935	35	35	43	27	39	39	36	40	2.38	3.1	3.17	2.5	3.11	3.32	2.91	2.81	thioredoxin-like protein CITRX, chloroplastic [Brassica rapa]	PREDICTED: Brassica rapa thioredoxin-like protein CITRX, chloroplastic (LOC103849719), mRNA	--	Thioredoxin-like protein CITRX, chloroplastic OS=Arabidopsis thaliana GN=CITRX PE=1 SV=1	Thioredoxin//Redoxin//Secretory lipase//AhpC/TSA family	cell redox homeostasis//lipid catabolic process//glycerolipid metabolic process//oxidation-reduction process	antioxidant activity//oxidoreductase activity//triglyceride lipase activity	--	Thioredoxin
c103457_g2	388	2	6	0	0	2	1	0	0	0.69	2.68	0	0	0.83	0.45	0	0	peroxiredoxin-2, partial [Phytophthora parasitica]	--	peroxiredoxin (alkyl hydroperoxide reductase subunit C)	Peroxiredoxin-1 OS=Rattus norvegicus GN=Prdx1 PE=1 SV=1	AhpC/TSA family//Redoxin	oxidation-reduction process	oxidoreductase activity//antioxidant activity	--	Alkyl hydroperoxide reductase, thiol specific antioxidant and related enzymes
c103457_g3	336	0	2	0	0	2	1	0	0	0	1.48	0	0	1.37	0.74	0	0	peroxiredoxin [Euglena gracilis]	--	peroxiredoxin (alkyl hydroperoxide reductase subunit C)	Peroxiredoxin TSA1 OS=Candida albicans (strain SC5314 / ATCC MYA-2876) GN=TSA1 PE=2 SV=1	C-terminal domain of 1-Cys peroxiredoxin//Redoxin//AhpC/TSA family	oxidation-reduction process	oxidoreductase activity//peroxiredoxin activity//antioxidant activity	--	Alkyl hydroperoxide reductase, thiol specific antioxidant and related enzymes
c103505_g1	1383	338	249	309	221	281	322	352	331	17.24	17.28	16.21	15.22	18.01	22.46	22.83	18.04	thioredoxin Y1, chloroplastic [Brassica rapa]	--	--	Thioredoxin Y1, chloroplastic OS=Arabidopsis thaliana GN=At1g76760 PE=2 SV=1	Calsequestrin//KaiB domain//Thioredoxin	cell redox homeostasis//rhythmic process	calcium ion binding	--	Thioredoxin-like protein
c103674_g1	997	3529	2329	2844	1595	4570	4771	5971	5260	206.13	174.32	174.49	126.32	326.13	368.31	431.12	324.42	glutathione S-transferase U12 [Brassica rapa]	--	glutathione S-transferase	Glutathione S-transferase U12 OS=Arabidopsis thaliana GN=GSTU12 PE=2 SV=2	Thymidine kinase//Glutathione S-transferase, N-terminal domain//Glutathione S-transferase, N-terminal domain//Glutathione S-transferase, N-terminal domain	TMP biosynthetic process//pyrimidine nucleobase metabolic process	ATP binding//protein binding//thymidine kinase activity	--	Glutathione S-transferase
c103674_g2	1127	12932	8682	14288	9305	8243	7593	11677	8918	723.89	640.65	870.15	736.83	545.01	544.38	786.24	515.27	glutathione S-transferase U13-like [Brassica rapa]	--	glutathione S-transferase	Glutathione S-transferase U14 OS=Arabidopsis thaliana GN=GSTU14 PE=2 SV=1	Glutathione S-transferase, N-terminal domain//Glutathione S-transferase, N-terminal domain//Glutathione S-transferase, N-terminal domain	--	protein binding	--	Glutathione S-transferase
c104007_g1	1377	2357	1814	2800	2005	1640	1500	2286	2206	184.64	175.93	228.15	209.39	152.93	155.26	221.9	179.9	glutathione S-transferase U25-like [Brassica rapa]	--	glutathione S-transferase	Glutathione S-transferase U25 OS=Arabidopsis thaliana GN=GSTU25 PE=1 SV=1	Glutathione S-transferase, N-terminal domain//Glutathione S-transferase, N-terminal domain//Glutathione S-transferase, N-terminal domain	--	protein binding	--	Glutathione S-transferase
c104041_g1	1363	657	402	693	501	375	351	460	445	33.07	27.04	38.61	35.77	26.93	27.2	33.59	27.62	thioredoxin-like 2-2, chloroplastic [Brassica rapa]	--	--	Thioredoxin-like 2-2, chloroplastic OS=Arabidopsis thaliana GN=At4g29670 PE=2 SV=2	Thioredoxin//Methyl-coenzyme M reductase alpha subunit, C-terminal domain	folic acid biosynthetic process//methanogenesis//cell redox homeostasis	coenzyme-B sulfoethylthiotransferase activity	--	Thioredoxin
c104041_g2	543	50	52	37	34	43	49	36	51	7.69	10.29	5.96	7.1	8.05	9.91	6.84	8.27	thioredoxin-like 2-2, chloroplastic [Brassica rapa]>gi|674902804|emb|CDY30208.1| BnaA03g49620D [Brassica napus]	--	--	Thioredoxin-like 2-2, chloroplastic OS=Arabidopsis thaliana GN=At4g29670 PE=2 SV=2	Thioredoxin	cell redox homeostasis	--	--	--
c104162_g1	818	433	384	323	276	337	418	359	410	33.46	38.06	26.21	28.94	31.8	42.65	34.3	33.46	thioredoxin X, chloroplastic [Brassica rapa]	--	--	Thioredoxin X, chloroplastic OS=Arabidopsis thaliana GN=ATHX PE=2 SV=2	Redoxin//Thioredoxin//AhpC/TSA family	oxidation-reduction process//cell redox homeostasis	oxidoreductase activity//antioxidant activity	--	Thioredoxin-like protein
c104330_g2	802	34	41	29	14	10	12	7	7	2.71	4.19	2.42	1.51	0.97	1.26	0.69	0.59	thioredoxin H9-like [Brassica rapa]>gi|685267334|ref|XP_009123864.1| thioredoxin H9-like [Brassica rapa]>gi|674874598|emb|CDY58647.1| BnaA01g32310D [Brassica napus]	--	thioredoxin 1	Thioredoxin H9 OS=Arabidopsis thaliana GN=TRX9 PE=1 SV=1	Redoxin//Thioredoxin//Mitosis protein DIM1	mitotic nuclear division//cell redox homeostasis	oxidoreductase activity	spliceosomal complex	Thioredoxin
c104832_g2	1824	335	181	302	209	126	66	122	109	10.47	6.93	9.63	9.46	4.62	2.59	4.52	3.63	glutathione peroxidase 7, chloroplastic [Brassica rapa]>gi|20147455|gb|AAM12502.1|AF411209_1 glutathione peroxidase [Brassica napus]>gi|674919769|emb|CDY13458.1| BnaA03g51760D [Brassica napus]>gi|674932224|emb|CDY01168.1| BnaA04g06510D [Brassica napus]	--	glutathione peroxidase	Putative glutathione peroxidase 7, chloroplastic OS=Arabidopsis thaliana GN=GPX7 PE=3 SV=2	Glutathione peroxidase//Redoxin//Pellino//AhpC/TSA family	Toll signaling pathway//oxidation-reduction process//response to oxidative stress//obsolete peroxidase reaction//glutathione metabolic process	antioxidant activity//glutathione peroxidase activity//oxidoreductase activity	--	Glutathione peroxidase
c105203_g2	1697	7719	5994	6209	5760	11248	10033	8563	9528	253.58	252.21	216.72	252.79	444.18	425.92	339.24	325.06	peroxidase 10 [Brassica rapa]	--	peroxidase	Peroxidase 10 OS=Arabidopsis thaliana GN=PER10 PE=1 SV=1	Peroxidase	obsolete peroxidase reaction//oxidation-reduction process//response to oxidative stress	peroxidase activity//heme binding	--	--
c105221_g1	1786	16051	12131	13872	10379	8030	7847	7263	8433	711.94	684.88	650.1	625.03	434.94	457.6	397.13	391.13	peroxidase 25 [Brassica rapa]	--	peroxidase	Peroxidase 25 OS=Arabidopsis thaliana GN=PER25 PE=2 SV=2	Peroxidase	obsolete peroxidase reaction//response to oxidative stress//oxidation-reduction process	peroxidase activity//heme binding	--	--
c105390_g1	2011	815	818	572	605	945	810	758	1212	22.79	29.8	16.69	23	32.27	29.65	25.94	35.69	inactive TPR repeat-containing thioredoxin TTL3-like [Brassica rapa]	--	--	Inactive TPR repeat-containing thioredoxin TTL3 OS=Arabidopsis thaliana GN=TTL3 PE=1 SV=2	Tetratricopeptide repeat//Tetratricopeptide repeat//Coatomer epsilon subunit//Tetratricopeptide repeat//Tetratricopeptide repeat//Tetratricopeptide repeat	retrograde vesicle-mediated transport, Golgi to ER	protein binding//identical protein binding//structural molecule activity	--	FOG: TPR repeat
c105390_g2	560	97	97	61	71	107	88	79	136	14.05	18.08	9.26	13.97	18.88	16.77	14.14	20.8	inactive TPR repeat-containing thioredoxin TTL3 [Brassica rapa]	--	--	TPR repeat-containing thioredoxin TTL1 OS=Arabidopsis thaliana GN=TTL1 PE=1 SV=1	Tetratricopeptide repeat//Tetratricopeptide repeat	--	protein binding	--	Molecular chaperone (DnaJ superfamily)
c105506_g1	353	0	2	0	0	8	1	1	1	0	1.23	0	0	4.55	0.61	0.58	0.5	glutathione S-transferase T3-like [Brassica rapa]	--	--	--	--	--	--	--	--
c105506_g3	769	23	14	42	30	3	3	6	3	1.95	1.52	3.74	3.45	0.39	0.42	0.8	0.34	glutathione S-transferase T3-like [Brassica rapa]	--	--	Glutathione S-transferase T3 OS=Arabidopsis thaliana GN=GSTT3 PE=2 SV=1	--	--	--	--	--
c105537_g1	2368	1118	1036	2821	1102	216	260	168	250	23.54	27.69	63.14	31.62	5.6	7.26	4.36	5.52	ferric reduction oxidase 2 [Brassica rapa]	--	--	Ferric reduction oxidase 2 OS=Arabidopsis thaliana GN=FRO2 PE=1 SV=2	Ferric reductase NAD binding domain//Oxidoreductase NAD-binding domain//FAD-binding domain	oxidation-reduction process	oxidoreductase activity	--	Ferric reductase, NADH/NADPH oxidase and related proteins
c105606_g2	2307	242	225	276	187	215	209.99	285	301	9.98	12.65	13.27	10.76	13.37	11.97	18.66	21.67	ferritin-3, chloroplastic-like [Brassica rapa]	--	ferritin heavy chain	Ferritin-3, chloroplastic OS=Arabidopsis thaliana GN=FER3 PE=2 SV=1	Ferritin-like domain//Rubrerythrin	cellular iron ion homeostasis//oxidation-reduction process	ferric iron binding//metal ion binding//oxidoreductase activity	--	Ferritin
c105658_g1	1209	310	133	299	164	483	288	743	557	16.13	8.84	16.32	11.66	30.74	19.71	47.79	30.48	glutathione S-transferase U11-like [Brassica rapa]>gi|674894039|emb|CDY38775.1| BnaA07g28470D [Brassica napus]	--	glutathione S-transferase	Glutathione S-transferase U11 OS=Arabidopsis thaliana GN=GSTU11 PE=2 SV=1	CcmB protein//Glutathione S-transferase, N-terminal domain//Glutathione S-transferase, N-terminal domain//Glutathione S-transferase, N-terminal domain	cytochrome complex assembly//heme transport	heme transporter activity//protein binding	membrane	--
c105658_g2	2135	80	57	40	49	86	99	133	90	1.83	1.67	0.96	1.52	2.41	3	3.76	2.17	glutathione S-transferase U11 [Brassica rapa]>gi|674884089|emb|CDY48383.1| BnaA07g24020D [Brassica napus]	--	glutathione S-transferase	Glutathione S-transferase U11 OS=Arabidopsis thaliana GN=GSTU11 PE=2 SV=1	Glutathione S-transferase, N-terminal domain//Photosystem I reaction centre subunit IV / PsaE//Glutathione S-transferase, N-terminal domain//Glutathione S-transferase, N-terminal domain	photosynthesis	protein binding	photosystem I//photosystem I reaction center	Glutathione S-transferase
c105686_g1	1737	6403	7593	8296	8664	8977	4865	14030	12352	241.82	366.9	329.18	444.46	421.42	246.55	668.13	500.62	peroxidase 45 [Brassica rapa]	--	peroxidase	Peroxidase 16 OS=Arabidopsis thaliana GN=PER16 PE=1 SV=2	Ectropic viral integration site 2A protein (EVI2A)//Peroxidase	response to oxidative stress//oxidation-reduction process//obsolete peroxidase reaction	heme binding//peroxidase activity	integral component of membrane	--
c105739_g1	1092	24569	30425	33795	29141	42317	31205	51033	55670	1513.16	2398.37	2183.75	2427.11	3243.63	2631.83	3977.66	3706.79	glutathione S-transferase F9 [Brassica rapa]>gi|674909115|emb|CDY23980.1| BnaC03g17110D [Brassica napus]>gi|674948837|emb|CDX84816.1| BnaA03g14140D [Brassica napus]	--	glutathione S-transferase	Glutathione S-transferase F9 OS=Arabidopsis thaliana GN=GSTF9 PE=1 SV=1	Glutathione S-transferase, N-terminal domain//Glutaredoxin//Glutathione S-transferase, N-terminal domain//Glutathione S-transferase, N-terminal domain	cell redox homeostasis//obsolete electron transport	electron carrier activity//protein binding//protein disulfide oxidoreductase activity	--	Glutathione S-transferase
c105782_g1	1317	1924	1921	2574	2320	2695	2141	2621	3575	80.83	103.34	113.73	132.25	138.65	119.22	136.55	158.73	peroxidase 30 [Brassica rapa]	--	peroxidase	Peroxidase 30 OS=Arabidopsis thaliana GN=PER30 PE=1 SV=1	Peroxidase	response to oxidative stress//oxidation-reduction process//obsolete peroxidase reaction	heme binding//peroxidase activity	--	--
c105866_g3	1041	499	333.05	252	240	461	413	516	462	31.64	27.77	18.02	21.4	35.74	34.58	41.3	31.26	glutathione S-transferase Z1 [Brassica rapa]	--	maleylacetoacetate isomerase	Glutathione S-transferase Z1 OS=Arabidopsis thaliana GN=GSTZ1 PE=1 SV=1	Glutaredoxin//Glutathione S-transferase, N-terminal domain//Glutathione S-transferase, N-terminal domain//Glutathione S-transferase, N-terminal domain//5'-AMP-activated protein kinase beta subunit, interation domain	obsolete electron transport//cell redox homeostasis	protein binding//electron carrier activity//protein disulfide oxidoreductase activity	--	Glutathione S-transferase
c106076_g1	1973	1620	2080	3265	2102	967	963	1129	1322	47.69	77.63	101.59	84.32	35.64	38.22	42.26	42.18	glutathione S-transferase L1 [Brassica rapa]	--	glutathione S-transferase	Glutathione S-transferase L1 OS=Arabidopsis thaliana GN=GSTL1 PE=2 SV=1	Coatomer gamma subunit appendage platform subdomain	vesicle-mediated transport//intracellular protein transport	structural molecule activity	COPI vesicle coat	Glutathione S-transferase
c106091_g5	1064	2121	2147	1555	1418	3026	2999	3824	4576	138.88	178.97	106.03	125.74	250.45	264.93	320.08	324.25	glutathione S-transferase omega-like 2 isoform X1 [Brassica rapa]	--	putative glutathione S-transferase	Glutathionyl-hydroquinone reductase YqjG OS=Escherichia coli (strain K12) GN=yqjG PE=1 SV=1	Glutathione S-transferase, N-terminal domain//Glutathione S-transferase, N-terminal domain	--	protein binding	--	Predicted glutathione S-transferase
c106153_g1	1616	767	626	619	491	649	601	668	747	36.7	31.79	39.44	34.55	40.04	31.5	32.3	30.12	monothiol glutaredoxin-S17 [Brassica rapa]	--	--	Monothiol glutaredoxin-S17 OS=Arabidopsis thaliana GN=GRXS17 PE=1 SV=1	Glutaredoxin//Thioredoxin	obsolete electron transport//cell redox homeostasis	protein disulfide oxidoreductase activity//electron carrier activity	--	Glutaredoxin-related protein
c106169_g2	2177	1069	1123	1859	1295	949	670	1242	1304	24.17	32.87	44.56	39.49	25.96	19.82	34.51	30.78	peroxidase 73 [Brassica rapa]>gi|674914520|emb|CDY18657.1| BnaA09g07380D [Brassica napus]	--	peroxidase	Peroxidase 73 OS=Arabidopsis thaliana GN=PER73 PE=1 SV=1	Transcriptional regulator of RNA polII, SAGA, subunit//Peroxidase	oxidation-reduction process//response to oxidative stress//obsolete peroxidase reaction	heme binding//peroxidase activity	SAGA-type complex	--
c106169_g3	1330	94	123	63	90	48	64	99	65	4.02	6.82	2.8	5.51	2.52	3.61	5.01	2.84	peroxidase 52-like [Brassica rapa]>gi|674880062|emb|CDY52147.1| BnaA03g55260D [Brassica napus]	--	peroxidase	Peroxidase 52 OS=Arabidopsis thaliana GN=PER52 PE=2 SV=1	Peroxidase	oxidation-reduction process//response to oxidative stress//obsolete peroxidase reaction	heme binding//peroxidase activity	--	--
c106174_g1	1408	1419.1	1825.53	3324	2193.36	1647.38	1143.85	1593	1995.62	57.07	92.89	140.55	118.5	81.77	61.37	80.42	86.4	peroxidase 27 [Brassica rapa]	--	peroxidase	Peroxidase 27 OS=Arabidopsis thaliana GN=PER27 PE=1 SV=1	Peroxidase	obsolete peroxidase reaction//oxidation-reduction process//response to oxidative stress	peroxidase activity//heme binding	--	--
c106174_g2	1366	416	369	480	363	348	198	399	434	25.03	28.33	31.46	28.61	24.39	14.04	29.02	26.93	peroxidase 66 [Brassica rapa]>gi|674906034|emb|CDY27100.1| BnaA02g11200D [Brassica napus]	--	peroxidase	Peroxidase 66 OS=Arabidopsis thaliana GN=PER66 PE=2 SV=1	Peroxidase//Delta lysin family	oxidation-reduction process//response to oxidative stress//hemolysis by symbiont of host erythrocytes//obsolete peroxidase reaction	heme binding//peroxidase activity	extracellular region	--
c106174_g3	1964	526.9	507.47	548	389.64	511.62	387.15	504	547.38	17.35	22.49	17.78	16.02	18.03	16.54	20.07	16.29	peroxidase 66 [Brassica rapa]	--	peroxidase	Peroxidase 66 OS=Arabidopsis thaliana GN=PER66 PE=2 SV=1	2OG-Fe(II) oxygenase superfamily//Peroxidase//RING-H2 zinc finger	response to oxidative stress//oxidation-reduction process//obsolete peroxidase reaction	zinc ion binding//peroxidase activity//oxidoreductase activity//heme binding//oxidoreductase activity, acting on paired donors, with incorporation or reduction of molecular oxygen, 2-oxoglutarate as one donor, and incorporation of one atom each of oxygen into both donors	--	--
c106232_g1	1677	131	56	56	33	33	73	36	14	4.37	2.56	1.91	1.48	1.5	3.52	1.59	0.55	glutathione S-transferase omega-like 2 [Brassica rapa]	--	putative glutathione S-transferase	Glutathionyl-hydroquinone reductase YqjG OS=Escherichia coli (strain K12) GN=yqjG PE=1 SV=1	Glutathione S-transferase, N-terminal domain//Glutathione S-transferase, N-terminal domain	--	protein binding	--	Predicted glutathione S-transferase
c106280_g1	1859	995	628	790	578	527	564	593	645	37.36	30.36	31.75	29.3	23.74	27.73	27.27	25.22	thioredoxin-related transmembrane protein 2 homolog [Brassica rapa]	--	--	Thioredoxin-related transmembrane protein 2 homolog OS=Drosophila melanogaster GN=CG11007 PE=2 SV=1	--	--	--	--	--
c106352_g1	1609	1306	1123	1505	1291	1264	965	1195	1635	48.34	53.14	58.22	64.18	56.84	46.81	54.44	63.43	peroxidase 31-like [Brassica rapa]	--	peroxidase	Peroxidase 31 OS=Arabidopsis thaliana GN=PER31 PE=2 SV=1	Peroxidase	obsolete peroxidase reaction//oxidation-reduction process//response to oxidative stress	peroxidase activity//heme binding	--	--
c106523_g6	1240	5354	6142	4480	4361	3987	3674	7862	7422	235.7	346.04	207.37	259.83	214.46	213.82	426.85	344.58	peroxidase 21 isoform X1 [Brassica rapa]>gi|685284437|ref|XP_009133119.1| peroxidase 21 isoform X2 [Brassica rapa]>gi|674885808|emb|CDY46756.1| BnaA03g17000D [Brassica napus]	--	peroxidase	Peroxidase 21 OS=Arabidopsis thaliana GN=PER21 PE=1 SV=1	Peroxidase	obsolete peroxidase reaction//oxidation-reduction process//response to oxidative stress	peroxidase activity//heme binding	--	--
c106884_g1	2794	295	311	249	230	272	295	261	370	5.15	6.99	4.58	5.44	5.83	6.89	5.66	6.79	ferric reduction oxidase 8, mitochondrial isoform X2 [Brassica rapa]	--	--	Ferric reduction oxidase 8, mitochondrial OS=Arabidopsis thaliana GN=FRO8 PE=2 SV=1	FAD-binding domain//Ferric reductase NAD binding domain	oxidation-reduction process	oxidoreductase activity	--	Ferric reductase, NADH/NADPH oxidase and related proteins
c107198_g2	1044	1074	1110	1100	720	961	1008	1114	1279	64.41	85.43	69.7	58.23	70.15	79.86	82.29	80.65	glutaredoxin-C4-like [Brassica rapa]	--	glutaredoxin 3	Glutaredoxin-C4 OS=Arabidopsis thaliana GN=GRXC4 PE=2 SV=2	C1-like domain//Thioredoxin//DSBA-like thioredoxin domain//4Fe-4S binding domain//Ring finger domain//Glutathione S-transferase, N-terminal domain//Glutathione S-transferase, N-terminal domain//PHD-finger//Glutaredoxin	cell redox homeostasis//obsolete electron transport//oxidation-reduction process	zinc ion binding//iron-sulfur cluster binding//protein disulfide oxidoreductase activity//protein binding//protein-disulfide reductase activity//electron carrier activity	--	Glutaredoxin and related proteins
c10724_g1	248	0	3	0	0	0	0	0	0	0	12.17	0	0	0	0	0	0	thioredoxin-like protein [Coccomyxa subellipsoidea C-169]>gi|384252463|gb|EIE25939.1| thioredoxin-like protein [Coccomyxa subellipsoidea C-169]	--	peroxiredoxin 5, atypical 2-Cys peroxiredoxin	Peroxiredoxin-5, mitochondrial OS=Papio hamadryas GN=PRDX5 PE=2 SV=1	Redoxin	--	oxidoreductase activity	--	Alkyl hydroperoxide reductase/peroxiredoxin
c107608_g3	1729	9112	5789	5198	5366	1650	2142	4368	3160	380.7	310.27	228.71	304.62	84.64	118.74	226.45	139.97	peroxidase 69-like [Brassica rapa]	--	peroxidase	Peroxidase 69 OS=Arabidopsis thaliana GN=PER69 PE=1 SV=1	Peroxidase	response to oxidative stress//oxidation-reduction process//obsolete peroxidase reaction	heme binding//peroxidase activity	--	--
c107747_g1	1473	427	384	414	356	383	327	373	465	26.68	30.52	27.32	30.27	29.23	27.2	28.92	30.83	glutathione S-transferase T1-like [Brassica rapa]	--	glutathione S-transferase	Glutathione S-transferase T1 OS=Arabidopsis thaliana GN=GSTT1 PE=2 SV=1	--	--	--	--	Glutathione S-transferase
c107779_g1	1498	290	233	287	217	234	253	267	336	14.59	15.34	14.87	12.58	14.14	16.56	16.16	18.77	glutathione S-transferase L3 [Brassica rapa]	--	glutathione S-transferase	Glutathione S-transferase L3 OS=Arabidopsis thaliana GN=GSTL3 PE=2 SV=1	Protein tyrosine kinase//Protein kinase domain	protein phosphorylation	ATP binding//protein kinase activity	--	--
c107799_g1	1017	1697	1383	1483	1184	1148	978	864	1279	110.41	115.21	100.16	103.66	90.7	83.02	68.83	88.63	2-Cys peroxiredoxin BAS1-like, chloroplastic [Brassica rapa]	--	peroxiredoxin (alkyl hydroperoxide reductase subunit C)	2-Cys peroxiredoxin BAS1-like, chloroplastic OS=Arabidopsis thaliana GN=At5g06290 PE=2 SV=3	Redoxin//C-terminal domain of 1-Cys peroxiredoxin//AhpC/TSA family	oxidation-reduction process	antioxidant activity//oxidoreductase activity//peroxiredoxin activity	--	Alkyl hydroperoxide reductase, thiol specific antioxidant and related enzymes
c108108_g3	827	58	58	60	94	60	65	75	132	5.02	6.61	5.43	12.04	6.42	7.79	8.47	12.36	glutathione S-transferase L3-like [Brassica rapa]	--	glutathione S-transferase	Glutathione S-transferase L3 OS=Arabidopsis thaliana GN=GSTL3 PE=2 SV=1	Glutathione S-transferase, N-terminal domain//Glutathione S-transferase, N-terminal domain	--	protein binding	--	--
c108202_g5	798	3	3	1	2	4	6	2	6	0.42	1.55	0.09	0.46	0.74	2.02	0.63	1.63	peroxiredoxin [Euglena gracilis]	--	peroxiredoxin (alkyl hydroperoxide reductase subunit C)	Peroxiredoxin-4 OS=Homo sapiens GN=PRDX4 PE=1 SV=1	AhpC/TSA family//Redoxin//C-terminal domain of 1-Cys peroxiredoxin	oxidation-reduction process	peroxiredoxin activity//oxidoreductase activity//antioxidant activity	--	Alkyl hydroperoxide reductase, thiol specific antioxidant and related enzymes
c108202_g6	522	1	1	5	2	1	1	4	2	0.19	0.24	0.94	0.48	0.23	0.25	0.88	0.35	peroxiredoxin [Aphanomyces astaci]>gi|574103522|gb|ETV69063.1| peroxiredoxin [Aphanomyces astaci]	--	peroxiredoxin (alkyl hydroperoxide reductase subunit C)	Peroxiredoxin-4 OS=Mus musculus GN=Prdx4 PE=1 SV=1	AhpC/TSA family//Redoxin//C-terminal domain of 1-Cys peroxiredoxin//Mitochondrial ATP synthase B chain precursor (ATP-synt_B)	oxidation-reduction process//ATP synthesis coupled proton transport//proton transport	hydrogen ion transmembrane transporter activity//antioxidant activity//peroxiredoxin activity//oxidoreductase activity	mitochondrial proton-transporting ATP synthase complex, coupling factor F(o)	Alkyl hydroperoxide reductase, thiol specific antioxidant and related enzymes
c108291_g2	404	37	16	14	14	0	0	1	1	11.32	6.34	4.47	5.84	0	0	0.38	0.32	glutaredoxin family protein [Arabidopsis lyrata subsp. lyrata]>gi|297326957|gb|EFH57377.1| glutaredoxin family protein [Arabidopsis lyrata subsp. lyrata]	--	--	Monothiol glutaredoxin-S9 OS=Arabidopsis thaliana GN=GRXS9 PE=3 SV=1	--	--	--	--	--
c108316_g2	373	19	14	6	0	6	8	7	9	7.42	7.09	2.44	0	2.83	4.07	3.38	3.7	glutaredoxin-C8-like [Brassica rapa]	--	--	Glutaredoxin-C8 OS=Arabidopsis thaliana GN=GRXC8 PE=1 SV=2	Glutaredoxin	cell redox homeostasis//obsolete electron transport	protein disulfide oxidoreductase activity//electron carrier activity	--	Glutaredoxin and related proteins
c108464_g3	1585	6721	5906	5933	4375	7112	4438	5131	5107	242.9	272.8	225.67	214.02	313.63	211.8	229.01	194.58	peroxidase 12 [Brassica rapa]>gi|674936916|emb|CDX96335.1| BnaA07g29460D [Brassica napus]	--	peroxidase	Peroxidase 12 OS=Arabidopsis thaliana GN=PER12 PE=1 SV=1	Peroxidase	oxidation-reduction process//response to oxidative stress//obsolete peroxidase reaction	heme binding//peroxidase activity	--	--
c108607_g2	2225	949.97	758.73	931.08	689.01	730.01	738.98	774.05	999.77	30.65	31.94	32.63	30.84	28.65	32.05	33.97	34.66	glutathione reductase, chloroplastic-like [Brassica rapa]	--	glutathione reductase (NADPH)	Glutathione reductase, chloroplastic OS=Arabidopsis thaliana GN=EMB2360 PE=2 SV=1	Pyridine nucleotide-disulphide oxidoreductase, dimerisation domain//Pyridine nucleotide-disulphide oxidoreductase//Pyridine nucleotide-disulphide oxidoreductase	cell redox homeostasis//oxidation-reduction process	flavin adenine dinucleotide binding//oxidoreductase activity	--	Pyridine nucleotide-disulphide oxidoreductase
c108647_g1	2043	8958	7496	13881	9488	9881	7699	11242	13316	330.29	344.97	540.46	475	445.43	375.72	508.17	517.07	L-ascorbate peroxidase 1, cytosolic [Brassica rapa]>gi|685369044|ref|XP_009118404.1| L-ascorbate peroxidase 1, cytosolic [Brassica rapa]>gi|685369046|ref|XP_009118405.1| L-ascorbate peroxidase 1, cytosolic [Brassica rapa]	--	L-ascorbate peroxidase	L-ascorbate peroxidase 1, cytosolic OS=Arabidopsis thaliana GN=APX1 PE=1 SV=2	Cytochrome B6-F complex subunit 5//Peroxidase	response to oxidative stress//oxidation-reduction process//obsolete peroxidase reaction	heme binding//peroxidase activity	cytochrome b6f complex	--
c108647_g2	615	0	0	10	4	5	1	5	4	0	0	1.28	0.66	0.74	0.16	0.75	0.52	L-ascorbate peroxidase 1, cytosolic-like [Brassica rapa]	--	--	L-ascorbate peroxidase 1, cytosolic OS=Arabidopsis thaliana GN=APX1 PE=1 SV=2	Peroxidase	oxidation-reduction process//response to oxidative stress//obsolete peroxidase reaction	heme binding//peroxidase activity	--	--
c108835_g1	362	52	37	57	49	68	79	98	102	22.45	20.73	25.55	28.87	35.43	44.35	52.27	46.31	glutathione S-transferase U21 [Brassica rapa]>gi|674945957|emb|CDX87452.1| BnaA07g34210D [Brassica napus]	--	glutathione S-transferase	Glutathione S-transferase U21 OS=Arabidopsis thaliana GN=GSTU21 PE=3 SV=1	--	--	--	--	Glutathione S-transferase
c108835_g2	387	75	40	54	60	47	64	98	123	26.06	18.01	19.54	28.43	19.75	29	42.06	45.02	glutathione S-transferase U21 [Brassica rapa]>gi|674945957|emb|CDX87452.1| BnaA07g34210D [Brassica napus]	--	glutathione S-transferase	Glutathione S-transferase U21 OS=Arabidopsis thaliana GN=GSTU21 PE=3 SV=1	Glutathione S-transferase, N-terminal domain//Glutathione S-transferase, N-terminal domain//Glutathione S-transferase, N-terminal domain	--	protein binding	--	--
c108835_g5	547	131	133	141	158	270	281	292	397	21.36	27.69	23.97	33.79	49.9	56.04	54.76	63.5	glutathione S-transferase U21 [Brassica rapa]>gi|674945957|emb|CDX87452.1| BnaA07g34210D [Brassica napus]	--	glutathione S-transferase	Glutathione S-transferase U21 OS=Arabidopsis thaliana GN=GSTU21 PE=3 SV=1	--	--	--	--	--
c108844_g5	1081	267	27	33	81	151	11	1	0	20.59	1.95	1.99	8.23	9.96	0.76	0.09	0	glutathione S-transferase T2-like [Brassica rapa]	--	--	Glutathione S-transferase T3 OS=Arabidopsis thaliana GN=GSTT3 PE=2 SV=1	--	--	--	--	--
c108849_g4	1477	295	356	258	369	278	289	363	374	10.4	16.07	9.56	17.63	11.99	13.48	15.83	13.93	peroxidase 55-like [Brassica rapa]	--	peroxidase	Peroxidase 55 OS=Arabidopsis thaliana GN=PER55 PE=1 SV=1	Peroxidase	obsolete peroxidase reaction//response to oxidative stress//oxidation-reduction process	peroxidase activity//heme binding	--	--
c109614_g1	1054	2585	1805	2074	1587	2301	2137	2287	2586	149.98	132.63	127.3	126.88	158.91	163.31	160.69	154.75	thioredoxin reductase 2-like [Brassica rapa]	--	thioredoxin reductase (NADPH)	Thioredoxin reductase 2 OS=Arabidopsis thaliana GN=NTR2 PE=2 SV=2	FAD dependent oxidoreductase//Putative NAD(P)-binding//Pyridine nucleotide-disulphide oxidoreductase//Pyridine nucleotide-disulphide oxidoreductase//Glucose inhibited division protein A	siroheme biosynthetic process//porphyrin-containing compound biosynthetic process//tRNA processing//oxidation-reduction process	precorrin-2 dehydrogenase activity//flavin adenine dinucleotide binding//oxidoreductase activity	--	Thioredoxin reductase
c109787_g4	1287	386	383	429	276	410	462	453	538	25.08	32.27	29.79	24.55	32.58	39.5	36.62	37.1	thioredoxin O1, mitochondrial [Brassica rapa]	--	thioredoxin 1	Thioredoxin O1, mitochondrial OS=Arabidopsis thaliana GN=At2g35010 PE=2 SV=1	Thioredoxin	cell redox homeostasis	--	--	--
c109805_g5	994	126	183	184	151	132.01	78	204	134	10.13	19.35	16.2	15.57	11.92	7.65	19.6	11.57	peroxidase 2-like [Brassica rapa]	--	peroxidase	Peroxidase 2 OS=Arabidopsis thaliana GN=PER2 PE=2 SV=1	Peroxidase	obsolete peroxidase reaction//oxidation-reduction process//response to oxidative stress	peroxidase activity//heme binding	--	--
c109805_g6	344	1	0	1	0	0	0	1	0	0.52	0	0.54	0	0	0	0.64	0	peroxidase 2-like [Brassica rapa]	--	peroxidase	Peroxidase 2 OS=Arabidopsis thaliana GN=PER2 PE=2 SV=1	--	--	--	--	--
c11003_g1	285	0	0	0	1	0	0	0	0	0	0	0	1.7	0	0	0	0	cytochrome c peroxidase [Galdieria sulphuraria]>gi|148277955|gb|ABQ53875.1| cytochrome c peroxidase [Galdieria sulphuraria]>gi|452821183|gb|EME28216.1| cytochrome c peroxidase [Galdieria sulphuraria]	--	cytochrome c peroxidase	Cytochrome c peroxidase, mitochondrial OS=Ustilago maydis (strain 521 / FGSC 9021) GN=CCP1 PE=3 SV=1	Peroxidase	response to oxidative stress//oxidation-reduction process//obsolete peroxidase reaction	heme binding//peroxidase activity	--	--
c110495_g1	2013	5143	5349	5674	4614	5004	4621	6171	7567	130.9	174.08	151.58	159.22	156.73	155.94	195.13	204.28	glutathione reductase, cytosolic-like [Brassica rapa]>gi|402170145|gb|AFQ32954.1| glutathione reductase [Brassica rapa subsp. oleifera]>gi|442774696|gb|AGC73658.1| glutathione reductase 1 [Brassica rapa subsp. pekinensis]	--	glutathione reductase (NADPH)	Glutathione reductase, cytosolic OS=Brassica rapa subsp. pekinensis GN=GR1 PE=2 SV=2	Pyridine nucleotide-disulphide oxidoreductase, dimerisation domain//Glucose inhibited division protein A//zinc-RING finger domain//Pyridine nucleotide-disulphide oxidoreductase//Pyridine nucleotide-disulphide oxidoreductase//FAD dependent oxidoreductase	oxidation-reduction process//tRNA processing//cell redox homeostasis	oxidoreductase activity//protein binding//flavin adenine dinucleotide binding//zinc ion binding	--	Pyridine nucleotide-disulphide oxidoreductase
c110598_g1	1122	6	8	10	12	4	8	3	3	0.3	0.51	0.52	0.81	0.24	0.53	0.18	0.16	glutathione S-transferase [Chlamydomonas reinhardtii]>gi|158273113|gb|EDO98906.1| glutathione S-transferase [Chlamydomonas reinhardtii]	--	glutathione S-transferase	Hematopoietic prostaglandin D synthase OS=Gallus gallus GN=HPGDS PE=1 SV=3	Glutathione S-transferase, N-terminal domain//Glutathione S-transferase, N-terminal domain//Outer mitochondrial membrane transport complex protein//Glutathione S-transferase, N-terminal domain//ABC transporter transmembrane region	transport//transmembrane transport//protein targeting to mitochondrion	protein binding//ATP binding//ATPase activity, coupled to transmembrane movement of substances	mitochondrial outer membrane//integral component of membrane	Glutathione S-transferase
c110723_g2	2675	0	48	0	0	259	282	320	314	0	4.27	0	0	17.49	20.14	19.56	14.99	glutathione S-transferase T3-like [Brassica rapa]	--	--	Glutathione S-transferase T3 OS=Arabidopsis thaliana GN=GSTT3 PE=2 SV=1	Myb-like DNA-binding domain//Ribosomal L18ae/LX protein domain	ribosome biogenesis//translation	chromatin binding//structural constituent of ribosome	ribosome//chromatin	--
c110997_g2	1252	651	424	560	540	528	512	775	707	42.4	35.26	38.36	47.67	42.05	44.12	62.49	48.66	glutathione peroxidase 5 [Brassica rapa]>gi|674965672|emb|CDX67915.1| BnaA07g19550D [Brassica napus]	--	glutathione peroxidase	Probable glutathione peroxidase 5 OS=Arabidopsis thaliana GN=GPX5 PE=1 SV=1	Glutathione peroxidase	oxidation-reduction process//response to oxidative stress//glutathione metabolic process//obsolete peroxidase reaction	glutathione peroxidase activity	--	Glutathione peroxidase
c111070_g2	793	29	22	19	8	9	2	1	1	2.4	2.3	1.63	0.88	0.96	0.23	0.11	0.09	glutaredoxin-C1 [Brassica rapa]	--	glutaredoxin 3	Glutaredoxin-C1 OS=Arabidopsis thaliana GN=GRXC1 PE=2 SV=2	--	--	--	--	Glutaredoxin and related proteins
c111073_g1	1290	14033	15182	16936	14285	16093	12109	17656	20005	849.31	1173.12	1048.04	1061.5	1090.64	910.8	1288.45	1254.85	thioredoxin H-type [Brassica rapa]>gi|11135129|sp|O64432.1|TRXH_BRACM RecName: Full=Thioredoxin H-type; Short=Trx-H>gi|3062793|dbj|BAA25681.1| Thioredoxin [Brassica rapa]>gi|674900025|emb|CDY32970.1| BnaA09g16230D [Brassica napus]	--	thioredoxin 1	Thioredoxin H-type OS=Brassica campestris GN=PEC-2 PE=2 SV=1	Redoxin//Thioredoxin//AhpC/TSA family	electron transport chain//glycerol ether metabolic process//obsolete electron transport//oxidation-reduction process//cell redox homeostasis	oxidoreductase activity//electron carrier activity//protein disulfide oxidoreductase activity//antioxidant activity	cytoplasm	Thioredoxin
c111329_g1	608	0	0	0	0	170	37	0	0	0	0	0	0	25.81	6.07	0	0	thioredoxin H [Helicosporidium sp. ex Simulium jonesi]	--	thioredoxin 1	Thioredoxin-1 OS=Schizosaccharomyces pombe (strain 972 / ATCC 24843) GN=trx1 PE=3 SV=3	Redoxin//Thioredoxin//AhpC/TSA family	oxidation-reduction process//cell redox homeostasis	oxidoreductase activity//antioxidant activity	--	Thioredoxin
c111344_g3	1114	423	372.38	368	330.41	382	390.03	380	517	21.29	24.01	19.47	22.55	23.51	25.95	23.65	27.48	thioredoxin M3, chloroplastic isoform X1 [Brassica rapa]	--	thioredoxin 1	Thioredoxin M3, chloroplastic OS=Arabidopsis thaliana GN=GAT1 PE=2 SV=2	Staphylococcal/Streptococcal toxin, OB-fold domain//Thioredoxin//Redoxin//AhpC/TSA family	cell redox homeostasis//pathogenesis//oxidation-reduction process	antioxidant activity//oxidoreductase activity	--	Thioredoxin-like protein
c111468_g2	624	0	1	14	13	0	0	7	11	0	0.15	1.75	2.1	0	0	1.03	1.38	ferric reduction oxidase 4-like [Brassica rapa]	--	--	Ferric reduction oxidase 4 OS=Arabidopsis thaliana GN=FRO4 PE=2 SV=1	--	--	--	--	Ferric reductase, NADH/NADPH oxidase and related proteins
c111620_g3	374	1	0	0	2	0	0	1	0	0.39	0	0	1.06	0	0	0.48	0	TPR repeat-containing thioredoxin TDX [Brassica rapa]	--	--	TPR repeat-containing thioredoxin TDX OS=Arabidopsis thaliana GN=TDX PE=1 SV=1	Tetratricopeptide repeat//Tetratricopeptide repeat	--	protein binding	--	Hsp70-interacting protein Hip/Transient component of progesterone receptor complexes and an Hsp70-binding protein
c111659_g1	1855	40	23	36	19	21	19	9	12	2.06	4.2	3.54	1.89	7.47	0.86	0.33	1.26	Animal heme peroxidase homologue [Chondrus crispus]>gi|507109811|emb|CDF33619.1| Animal heme peroxidase homologue [Chondrus crispus]	--	--	Peroxidasin OS=Xenopus tropicalis GN=pxdn PE=2 SV=1	Animal haem peroxidase	response to oxidative stress//oxidation-reduction process//obsolete peroxidase reaction	heme binding//peroxidase activity	--	Peroxidase/oxygenase
c111925_g1	1861	2497	2252	2566	1717	1948	1720	2361	2226	160.94	200.71	174.78	156.21	165.19	156.33	199.37	160.24	glutaredoxin-C2 [Brassica rapa]>gi|674888053|emb|CDY44566.1| BnaA04g10240D [Brassica napus]	--	glutaredoxin 3	Glutaredoxin-C2 OS=Arabidopsis thaliana GN=GRXC2 PE=2 SV=1	Glutathione S-transferase, N-terminal domain//Redoxin//DSBA-like thioredoxin domain//Glutaredoxin//InvH outer membrane lipoprotein//AhpC/TSA family	obsolete electron transport//pathogenesis//oxidation-reduction process//cell redox homeostasis	oxidoreductase activity//electron carrier activity//protein disulfide oxidoreductase activity//protein binding//antioxidant activity	--	Glutaredoxin and related proteins
c111963_g4	2180	16	14	7	2	14	30	11	24	0.49	0.55	0.23	0.08	0.47	1.1	0.39	0.65	glutathione S-transferase T3-like [Brassica rapa]	--	--	Glutathione S-transferase T3 OS=Arabidopsis thaliana GN=GSTT3 PE=2 SV=1	Plant transposon protein	--	hydrolase activity, acting on ester bonds	--	--
c112313_g3	3110	717.74	548	866	626	848	729	734	933	15.82	13.86	16.58	17	19.95	17.07	16.5	19.18	glutathione S-transferase T3-like [Brassica rapa]	--	adenosylhomocysteinase	Adenosylhomocysteinase 2 OS=Arabidopsis thaliana GN=SAHH2 PE=1 SV=1	Ribosome associated membrane protein RAMP4//GRF zinc finger//S-adenosyl-L-homocysteine hydrolase//Tar ligand binding domain homologue//Myb-like DNA-binding domain	signal transduction//chemotaxis//one-carbon metabolic process//methionine metabolic process	chromatin binding//zinc ion binding//transmembrane signaling receptor activity//adenosylhomocysteinase activity	membrane//chromatin//endoplasmic reticulum	S-adenosylhomocysteine hydrolase
c112324_g1	1848	13399	9110	7198	8040	9617	10660	10496	11875	1024.02	875.21	549.65	753.74	855.74	989.06	1005.51	925.85	catalase 2 [Brassica napus]	--	catalase	Catalase-1 OS=Arabidopsis thaliana GN=CAT1 PE=2 SV=3	Catalase//Interleukin-17	tryptophan metabolic process//signal transduction//obsolete peroxidase reaction//response to oxidative stress//oxidation-reduction process//methane metabolic process//inflammatory response	cytokine activity//heme binding//catalase activity	extracellular region	Catalase
c112324_g2	615	1724	1228	1208	1128	1247	1336	1750.01	1704	248.34	238.85	197.02	230.94	220.45	256.41	321.37	267.36	catalase [Arabidopsis thaliana]	--	catalase	Catalase-2 OS=Arabidopsis thaliana GN=CAT2 PE=2 SV=3	--	--	--	--	--
c112324_g4	473	52	40	26	28	22	32	33.99	30	10.68	10.6	5.59	7.82	5.49	8.62	8.62	6.5	catalase [Arabidopsis thaliana]	--	catalase	Catalase-2 OS=Arabidopsis thaliana GN=CAT2 PE=2 SV=3	--	--	--	--	--
c112383_g6	272	0	0	0	4	0	0	0	0	0	0	0	8.94	0	0	0	0	thioredoxin-like protein [Phytophthora infestans T30-4]>gi|262099103|gb|EEY57155.1| thioredoxin-like protein [Phytophthora infestans T30-4]	--	protein disulfide-isomerase A6	Protein disulfide-isomerase like 2-1 OS=Arabidopsis thaliana GN=PDIL2-1 PE=2 SV=1	Thioredoxin	cell redox homeostasis	--	--	Thioredoxin/protein disulfide isomerase
c113471_g2	444	6	3	5	2	7	5	16	16	1.43	0.92	1.25	0.65	2.03	1.56	4.71	4.03	class III heme peroxidase [Brassica rapa]	--	peroxidase	Peroxidase 49 OS=Arabidopsis thaliana GN=PER49 PE=2 SV=2	Peroxidase	obsolete peroxidase reaction//response to oxidative stress//oxidation-reduction process	peroxidase activity//heme binding	--	--
c113650_g1	1771	551.45	437.05	615.24	439.87	412.99	354.05	398.55	464.25	18.67	22.18	21.49	19.78	17.11	16.04	18.16	19.18	monothiol glutaredoxin-S15, mitochondrial [Brassica rapa]>gi|674935848|emb|CDX97692.1| BnaA05g23870D [Brassica napus]	--	--	Monothiol glutaredoxin-S15, mitochondrial OS=Arabidopsis thaliana GN=GRXS15 PE=1 SV=2	Secretory lipase//Phospholipase/Carboxylesterase//Glutaredoxin//Prolyl oligopeptidase family	glycerolipid metabolic process//obsolete electron transport//cell redox homeostasis//proteolysis//lipid catabolic process	protein disulfide oxidoreductase activity//triglyceride lipase activity//electron carrier activity//hydrolase activity//serine-type peptidase activity	--	Glutaredoxin-related protein
c114064_g1	2976	1276	898	1314	1214	1218	943	1249	1477	23.61	21.43	26.36	30.72	29.95	24.64	30.6	31.42	TPR repeat-containing thioredoxin TTL1 [Brassica rapa]>gi|674930878|emb|CDY02514.1| BnaA08g01210D [Brassica napus]	--	--	TPR repeat-containing thioredoxin TTL1 OS=Arabidopsis thaliana GN=TTL1 PE=1 SV=1	Tetratricopeptide repeat//Tetratricopeptide repeat//Thioredoxin//Tetratricopeptide repeat	cell redox homeostasis	protein binding	--	FOG: TPR repeat
c114123_g3	335	149	175	218	100	54	60	97	65	85.9	131.02	129.8	78.64	37.46	44.78	69.12	39.26	glutaredoxin-C4 [Brassica rapa]	--	glutaredoxin 3	Glutaredoxin-C4 OS=Arabidopsis thaliana GN=GRXC4 PE=2 SV=2	Phosphatidylinositolglycan class N (PIG-N)//Glutaredoxin//DSBA-like thioredoxin domain	cell redox homeostasis//GPI anchor biosynthetic process//obsolete electron transport	transferase activity//electron carrier activity//protein disulfide oxidoreductase activity	endoplasmic reticulum membrane	Glutaredoxin and related proteins
c114284_g1	3232	63	45	82	59	38	65	13	48	4.14	2.57	4.67	3.91	0.74	1.66	0.48	2.38	glutathione S-transferase T2-like [Brassica rapa]	--	--	Glutathione S-transferase T3 OS=Arabidopsis thaliana GN=GSTT3 PE=2 SV=1	Hepatitis C virus non-structural 5a zinc finger domain	--	zinc ion binding	--	--
c114284_g5	559	2	0	0	0	3	3	0	6	0.29	0	0	0	0.53	0.57	0	0.92	glutathione S-transferase T2-like [Brassica rapa]	Brassica rapa subsp. pekinensis clone KBrB060E11, complete sequence	--	--	--	--	--	--	--
c114435_g3	400	1	2	0	0	2	6	4	0	0.31	0.82	0	0	0.76	2.47	1.56	0	peroxidase C3-like [Brassica rapa]>gi|674914728|emb|CDY18387.1| BnaA04g22000D [Brassica napus]	--	--	--	--	--	--	--	--
c114435_g6	213	29	14	23	25	28	12	22	21	362.68	226.46	275.32	416.79	417.62	184.39	350.88	261.26	peroxidase C3 [Brassica rapa]	--	peroxidase	Peroxidase C3 OS=Armoracia rusticana GN=PRXC3 PE=3 SV=1	Peroxidase//Ferredoxin thioredoxin reductase variable alpha chain	oxidation-reduction process//response to oxidative stress//photosynthesis//obsolete peroxidase reaction	heme binding//peroxidase activity	--	--
c114813_g2	1257	641	474	490	419	1084	917	1103	1226	51.11	49.47	40.75	46.31	99.14	92.17	103.88	101.28	glutathione S-transferase F4-like [Brassica rapa]	--	glutathione S-transferase	Glutathione S-transferase F4 OS=Arabidopsis thaliana GN=GSTF4 PE=2 SV=1	Glutathione S-transferase, N-terminal domain//Glutathione S-transferase, N-terminal domain//Glutathione S-transferase, N-terminal domain	--	protein binding	--	--
c115095_g1	1184	1470	1006	926	679	956	884	946	1237	123.61	113.49	72.35	71.56	96.59	96.3	96.54	101.05	glutathione synthetase, chloroplastic [Brassica rapa]	--	glutathione synthase	Glutathione synthetase, chloroplastic OS=Brassica juncea GN=GSH2 PE=2 SV=1	Eukaryotic glutathione synthase, ATP binding domain	glutathione biosynthetic process	glutathione synthase activity//ATP binding	--	Glutathione synthetase
c115353_g1	379	5	0	0	2	1	4	0	1	1.85	0	0	1.01	0.45	1.93	0	0.39	glutathione S-transferase Z1-like isoform X1 [Tarenaya hassleriana]	--	--	Glutathione S-transferase Z1 OS=Arabidopsis thaliana GN=GSTZ1 PE=1 SV=1	--	--	--	--	--
c115653_g1	325	2	0	0	0	0	0	1	0	1.31	0	0	0	0	0	0.81	0	thioredoxin reductase (NADPH) [Monoraphidium neglectum]	--	thioredoxin reductase (NADPH)	Thioredoxin reductase OS=Streptomyces clavuligerus (strain ATCC 27064 / DSM 738 / JCM 4710 / NBRC 13307 / NCIMB 12785 / NRRL 3585 / VKM Ac-602) GN=trxB PE=1 SV=3	Pyridine nucleotide-disulphide oxidoreductase	oxidation-reduction process	oxidoreductase activity	--	Thioredoxin reductase
c115807_g1	275	0	2	0	0	0	0	0	0	0	3.99	0	0	0	0	0	0	thioredoxin [Emiliania huxleyi CCMP1516]>gi|485643857|gb|EOD37827.1| thioredoxin [Emiliania huxleyi CCMP1516]	--	thioredoxin 1	thioredoxin-2 OS=Caenorhabditis elegans GN=trx-2 PE=3 SV=2	Thioredoxin//AhpC/TSA family//Mitosis protein DIM1	cell redox homeostasis//mitotic nuclear division//oxidation-reduction process	antioxidant activity//oxidoreductase activity	spliceosomal complex	Thioredoxin-like protein
c115929_g1	519	1	0	1	1	1	0	2	2	0.17	0	0.18	0.23	0.2	0	0.42	0.36	glutathione S-transferase [Galdieria sulphuraria]>gi|452822920|gb|EME29935.1| glutathione S-transferase [Galdieria sulphuraria]	--	glutathione S-transferase	Glutathione S-transferase P OS=Caenorhabditis elegans GN=gst-1 PE=1 SV=1	Glutaredoxin//Glutathione S-transferase, N-terminal domain//Glutathione S-transferase, N-terminal domain	cell redox homeostasis//obsolete electron transport	protein disulfide oxidoreductase activity//protein binding//electron carrier activity	--	Glutathione S-transferase
c115998_g1	267	0	0	0	0	0	0	1	0	0	0	0	0	0	0	2.31	0	thioredoxin reductase, putative selenoenzyme? [Ostreococcus lucimarinus CCE9901]>gi|144575807|gb|ABO93876.1| thioredoxin reductase, putative selenoenzyme [Ostreococcus lucimarinus CCE9901]	--	thioredoxin reductase (NADPH)	Thioredoxin reductase SEP1 OS=Emiliania huxleyi GN=SEP1 PE=1 SV=1	Pyridine nucleotide-disulphide oxidoreductase, dimerisation domain	cell redox homeostasis//pyrimidine nucleobase metabolic process//oxidation-reduction process//obsolete electron transport	thioredoxin-disulfide reductase activity//flavin adenine dinucleotide binding//NADP binding	cytoplasm	Thioredoxin reductase
c116096_g1	288	0	1	1	0	1	1	0	1	0	1.53	1.2	0	1.41	1.51	0	1.22	Thioredoxin-like fold [Ostreococcus tauri]	--	--	--	Glutathione S-transferase, N-terminal domain//Glutathione S-transferase, N-terminal domain//Glutathione S-transferase, N-terminal domain	--	protein binding	--	--
c116843_g1	248	0	0	0	2	0	0	0	0	0	0	0	8.46	0	0	0	0	glutathione S-transferase [Coccomyxa subellipsoidea C-169]>gi|384253101|gb|EIE26576.1| glutathione S-transferase [Coccomyxa subellipsoidea C-169]	--	glutathione S-transferase	Glutathione S-transferase 1 OS=Schizosaccharomyces pombe (strain 972 / ATCC 24843) GN=gst1 PE=2 SV=1	Glutathione S-transferase, N-terminal domain//Glutathione S-transferase, N-terminal domain//Glutathione S-transferase, N-terminal domain	--	protein binding	--	Glutathione S-transferase
c117219_g1	590	17	8	9	1	3	2	2	8	2.24	1.35	1.24	0.18	0.48	0.35	0.32	1.11	monothiol glutaredoxin-S10 [Brassica rapa]>gi|674883572|emb|CDY48891.1| BnaA03g36300D [Brassica napus]>gi|674900567|emb|CDY32431.1| BnaC03g42150D [Brassica napus]	--	--	Monothiol glutaredoxin-S10 OS=Arabidopsis thaliana GN=GRXS10 PE=3 SV=1	Glutaredoxin	obsolete electron transport//cell redox homeostasis	protein disulfide oxidoreductase activity//electron carrier activity	--	Glutaredoxin and related proteins
c117489_g1	331	0	2	1	0	0	0	0	0	0	1.57	0.62	0	0	0	0	0	peroxiredoxin, PRX3 [Chondrus crispus]>gi|507108519|emb|CDF32473.1| peroxiredoxin, PRX3 [Chondrus crispus]	--	peroxiredoxin 6, 1-Cys peroxiredoxin	Peroxiredoxin-like protein DDB_G0282517, mitochondrial OS=Dictyostelium discoideum GN=DDB_G0282517 PE=3 SV=1	Redoxin//AhpC/TSA family	oxidation-reduction process	antioxidant activity//oxidoreductase activity	--	Alkyl hydroperoxide reductase, thiol specific antioxidant and related enzymes
c117536_g1	387	7	1	0	1	0	0	0	0	2.43	0.45	0	0.47	0	0	0	0	glutaredoxin-C11-like [Brassica rapa]>gi|674921806|emb|CDY11464.1| BnaA09g40300D [Brassica napus]>gi|674921807|emb|CDY11465.1| BnaA09g40310D [Brassica napus]>gi|674956609|emb|CDX76677.1| BnaC08g32630D [Brassica napus]	--	--	Glutaredoxin-C11 OS=Arabidopsis thaliana GN=GRXC11 PE=3 SV=1	--	--	--	--	--
c117755_g1	234	0	0	2	0	0	0	0	0	0	0	9.86	0	0	0	0	0	peroxiredoxin (alkyl hydroperoxide reductase subunit C) [Saprolegnia diclina VS20]>gi|530740340|gb|EQC38582.1| peroxiredoxin (alkyl hydroperoxide reductase subunit C) [Saprolegnia diclina VS20]	--	peroxiredoxin (alkyl hydroperoxide reductase subunit C)	Peroxiredoxin 1 OS=Drosophila melanogaster GN=Jafrac1 PE=1 SV=1	C-terminal domain of 1-Cys peroxiredoxin	oxidation-reduction process	peroxiredoxin activity	--	Alkyl hydroperoxide reductase, thiol specific antioxidant and related enzymes
c118499_g1	371	2	0	0	0	2	0	0	0	0.79	0	0	0	0.96	0	0	0	glutathione S-transferase [Pfiesteria piscicida]	--	GST-like protein	Disulfide-bond oxidoreductase YghU OS=Escherichia coli (strain K12) GN=yghU PE=1 SV=2	Glutathione S-transferase, N-terminal domain//Glutathione S-transferase, N-terminal domain//Glutathione S-transferase, N-terminal domain	--	protein binding	--	Glutathione S-transferase
c119566_g1	470	0	0	2	0	2	3	1	2	0	0	0.44	0	0.51	0.82	0.26	0.44	peroxiredoxin [Euglena gracilis]	--	--	Putative peroxiredoxin sll1621 OS=Synechocystis sp. (strain PCC 6803 / Kazusa) GN=sll1621 PE=1 SV=1	AhpC/TSA family//Redoxin	oxidation-reduction process	antioxidant activity//oxidoreductase activity	--	Alkyl hydroperoxide reductase/peroxiredoxin
c121366_g1	232	11	16	11	11	18	13	19	18	60	112.69	58.36	80.43	116.85	88.19	130.76	98.72	peroxidase 22-like [Brassica rapa]	--	peroxidase	Peroxidase 22 OS=Arabidopsis thaliana GN=PER22 PE=1 SV=2	Peroxidase	obsolete peroxidase reaction//oxidation-reduction process//response to oxidative stress	peroxidase activity//heme binding	--	--
c122055_g1	209	0	0	3	0	0	0	0	0	0	0	43.93	0	0	0	0	0	peroxiredoxin, PRX3 [Chondrus crispus]>gi|507108519|emb|CDF32473.1| peroxiredoxin, PRX3 [Chondrus crispus]	--	peroxiredoxin 6, 1-Cys peroxiredoxin	Peroxiredoxin-like protein DDB_G0282517, mitochondrial OS=Dictyostelium discoideum GN=DDB_G0282517 PE=3 SV=1	Redoxin//AhpC/TSA family	oxidation-reduction process	antioxidant activity//oxidoreductase activity	--	--
c122070_g1	528	2	3	2	2	0	0	0	0	0.32	0.63	0.34	0.44	0	0	0	0	peroxiredoxin, type II [Chlamydomonas reinhardtii]>gi|158283443|gb|EDP09193.1| peroxiredoxin, type II [Chlamydomonas reinhardtii]	--	--	Peroxiredoxin-2E-1, chloroplastic OS=Oryza sativa subsp. japonica GN=PRXIIE-1 PE=2 SV=1	Redoxin//AhpC/TSA family	oxidation-reduction process	antioxidant activity//oxidoreductase activity	intracellular part	Alkyl hydroperoxide reductase/peroxiredoxin
c122173_g1	221	0	0	0	0	0	1	0	0	0	0	0	0	0	10.61	0	0	glutathione S-transferase [Monoraphidium neglectum]	--	--	Disulfide-bond oxidoreductase YghU OS=Escherichia coli (strain K12) GN=yghU PE=1 SV=2	--	--	--	--	--
c122189_g1	673	0	0	8	8	7	7	4	3	0	0	0.88	1.14	0.89	0.97	0.52	0.33	peroxiredoxin, PRX3 [Chondrus crispus]>gi|507108519|emb|CDF32473.1| peroxiredoxin, PRX3 [Chondrus crispus]	--	peroxiredoxin 6, 1-Cys peroxiredoxin	Peroxiredoxin-6 OS=Gallus gallus GN=PRDX6 PE=2 SV=3	Redoxin//C-terminal domain of 1-Cys peroxiredoxin//AhpC/TSA family	oxidation-reduction process	antioxidant activity//oxidoreductase activity//peroxiredoxin activity	--	Alkyl hydroperoxide reductase, thiol specific antioxidant and related enzymes
c123310_g1	269	0	0	2	0	0	0	0	0	0	0	3.55	0	0	0	0	0	thioredoxin-disufide reductase [Micromonas pusilla CCMP1545]>gi|226462266|gb|EEH59558.1| thioredoxin-disufide reductase [Micromonas pusilla CCMP1545]	--	--	Thioredoxin reductase SEP1 OS=Emiliania huxleyi GN=SEP1 PE=1 SV=1	Pyridine nucleotide-disulphide oxidoreductase	oxidation-reduction process	oxidoreductase activity	--	--
c12360_g1	617	0	0	11	6	0	0	1	1	0	0	1.4	0.99	0	0	0.15	0.13	glutathione S-transferase, putative [Phytophthora infestans T30-4]>gi|262111302|gb|EEY69354.1| glutathione S-transferase, putative [Phytophthora infestans T30-4]	--	glutathione S-transferase	S-crystallin SL11 OS=Nototodarus sloanii PE=2 SV=1	Glutathione S-transferase, N-terminal domain//Glutathione S-transferase, N-terminal domain//Glutathione S-transferase, N-terminal domain	--	protein binding	--	Glutathione S-transferase
c123874_g1	225	0	0	2	0	0	0	0	0	0	0	13.97	0	0	0	0	0	peroxiredoxin [Prototheca wickerhamii]	--	--	Peroxiredoxin-2E-1, chloroplastic OS=Oryza sativa subsp. japonica GN=PRXIIE-1 PE=2 SV=1	AhpC/TSA family//Redoxin	oxidation-reduction process	antioxidant activity//oxidoreductase activity	--	Alkyl hydroperoxide reductase/peroxiredoxin
c124294_g1	207	2	0	0	0	0	0	0	0	34.15	0	0	0	0	0	0	0	glutathione S-transferase omega-like 2 [Sesamum indicum]>gi|747097657|ref|XP_011096800.1| glutathione S-transferase omega-like 2 [Sesamum indicum]	--	--	Glutathionyl-hydroquinone reductase YqjG OS=Escherichia coli (strain K12) GN=yqjG PE=1 SV=1	--	--	--	--	Predicted glutathione S-transferase
c124349_g1	420	0	0	0	0	1	0	0	0	0	0	0	0	0.33	0	0	0	cytochrome c peroxidase [Saprolegnia diclina VS20]>gi|530730093|gb|EQC28335.1| cytochrome c peroxidase [Saprolegnia diclina VS20]	--	cytochrome c peroxidase	Cytochrome c peroxidase, mitochondrial OS=Neosartorya fumigata (strain ATCC MYA-4609 / Af293 / CBS 101355 / FGSC A1100) GN=ccp1 PE=3 SV=1	Peroxidase//Neuropeptide S precursor protein	obsolete peroxidase reaction//neuropeptide signaling pathway//oxidation-reduction process//response to oxidative stress	peroxidase activity//heme binding	extracellular region	--
c124529_g1	307	4	6	8	5	0	0	1	0	3.39	6.6	6.94	5.77	0	0	1.05	0	peroxidase 70 [Brassica rapa]>gi|674888912|emb|CDY43790.1| BnaA06g23260D [Brassica napus]	--	peroxidase	Peroxidase 70 OS=Arabidopsis thaliana GN=PER70 PE=2 SV=1	--	--	--	--	--
c124610_g1	267	0	0	0	0	0	0	4	0	0	0	0	0	0	0	9.26	0	glutathione synthetase, chloroplastic [Cucumis melo]	--	glutathione synthase	Glutathione synthetase, chloroplastic OS=Solanum lycopersicum GN=GSH2 PE=2 SV=1	Eukaryotic glutathione synthase, ATP binding domain//Eukaryotic glutathione synthase	glutathione biosynthetic process	ATP binding//glutathione synthase activity	--	Glutathione synthetase
c125048_g1	401	0	1	0	4	0	1	0	0	0	0.4	0	1.71	0	0.41	0	0	catalase 2, partial [Solanum tuberosum]	--	catalase	Catalase isozyme 2 OS=Ricinus communis GN=CAT2 PE=2 SV=1	Catalase	tryptophan metabolic process//response to oxidative stress//oxidation-reduction process//methane metabolic process//obsolete peroxidase reaction	heme binding//catalase activity	--	Catalase
c125117_g1	366	1	1	0	1	0	1	1	0	0.42	0.54	0	0.57	0	0.54	0.51	0	glutathione S-transferase 3 [Laminaria digitata]	--	--	Glutathione S-transferase P OS=Pongo abelii GN=GSTP1 PE=2 SV=3	Glutathione S-transferase, N-terminal domain	--	protein binding	--	--
c126411_g1	215	0	0	0	2	0	0	0	0	0	0	0	30.25	0	0	0	0	peroxiredoxin [Euglena gracilis]	--	peroxiredoxin 1	Thioredoxin peroxidase OS=Trypanosoma brucei rhodesiense PE=2 SV=1	C-terminal domain of 1-Cys peroxiredoxin	oxidation-reduction process	peroxiredoxin activity	--	Alkyl hydroperoxide reductase, thiol specific antioxidant and related enzymes
c126663_g1	452	0	4	2	0	0	1	2	0	0	1.18	0.48	0	0	0.3	0.56	0	glutathione S-transferase T3-like [Brassica rapa]	--	--	Glutathione S-transferase T3 OS=Arabidopsis thaliana GN=GSTT3 PE=2 SV=1	Myb-like DNA-binding domain	--	chromatin binding	chromatin	--
c127209_g1	245	0	0	2	0	0	0	0	0	0	0	6.79	0	0	0	0	0	glutathione peroxidase [Chlamydomonas reinhardtii]>gi|158279861|gb|EDP05620.1| glutathione peroxidase [Chlamydomonas reinhardtii]	--	glutathione peroxidase	Probable glutathione peroxidase 3, mitochondrial OS=Arabidopsis thaliana GN=GPX3 PE=1 SV=1	Glutathione peroxidase//Redoxin//Transforming growth factor beta type I GS-motif//AhpC/TSA family	phosphorylation//glutathione metabolic process//obsolete peroxidase reaction//serine family amino acid metabolic process//protein phosphorylation//oxidation-reduction process//response to oxidative stress//transmembrane receptor protein serine/threonine kinase signaling pathway	oxidoreductase activity//ATP binding//antioxidant activity//transmembrane receptor protein serine/threonine kinase activity//glutathione peroxidase activity	membrane	Glutathione peroxidase
c127272_g1	401	1	0	0	0	2	1	0	0	0.31	0	0	0	0.76	0.41	0	0	glutathione S-transferase [Galdieria sulphuraria]>gi|452820960|gb|EME27996.1| glutathione S-transferase [Galdieria sulphuraria]	--	glutathione S-transferase	Glutathione S-transferase P OS=Cricetulus longicaudatus GN=GSTP1 PE=2 SV=2	Glutathione S-transferase, N-terminal domain//Glutathione S-transferase, N-terminal domain//Glutathione S-transferase, N-terminal domain	--	protein binding	--	Glutathione S-transferase
c127624_g1	395	0	0	1	2	0	0	0	1	0	0	0.34	0.89	0	0	0	0.34	glutathione s-transferase pi [Pfiesteria piscicida]	--	glutathione S-transferase	Glutathione S-transferase 2 OS=Gallus gallus GN=GSTM2 PE=1 SV=4	Glutathione S-transferase, N-terminal domain	--	protein binding	--	--
c127839_g1	252	0	2	0	0	0	0	0	0	0	7.19	0	0	0	0	0	0	NADPH-dependent thioredoxin reductase 1 [Chlamydomonas reinhardtii]>gi|158275243|gb|EDP01021.1| NADPH-dependent thioredoxin reductase 1 [Chlamydomonas reinhardtii]	--	--	Thioredoxin reductase 1, cytoplasmic OS=Sus scrofa GN=TXNRD1 PE=2 SV=3	Pyridine nucleotide-disulphide oxidoreductase//Pyridine nucleotide-disulphide oxidoreductase//Putative NAD(P)-binding	obsolete electron transport//oxidation-reduction process//cell redox homeostasis//pyrimidine nucleobase metabolic process//siroheme biosynthetic process//porphyrin-containing compound biosynthetic process	precorrin-2 dehydrogenase activity//NADP binding//oxidoreductase activity//flavin adenine dinucleotide binding//thioredoxin-disulfide reductase activity	cytoplasm	Thioredoxin reductase
c127981_g1	781	4	3	2	0	3	4	4	0	0.33	0.32	0.17	0	0.3	0.44	0.41	0	glutathione S-transferase, putative [Phytophthora infestans T30-4]>gi|262111302|gb|EEY69354.1| glutathione S-transferase, putative [Phytophthora infestans T30-4]	--	glycerol 2-dehydrogenase (NADP)	Glutathione S-transferase OS=Plasmodium falciparum GN=GST PE=1 SV=1	Glutathione S-transferase, N-terminal domain//Glutathione S-transferase, N-terminal domain	--	protein binding	--	Glutathione S-transferase
c12808_g1	337	0	0	3	0	0	1	1	3	0	0	1.75	0	0	0.73	0.7	1.77	thioredoxin H [Helicosporidium sp. ex Simulium jonesi]	--	thioredoxin 1	Thioredoxin-1 OS=Schizosaccharomyces pombe (strain 972 / ATCC 24843) GN=trx1 PE=3 SV=3	DSBA-like thioredoxin domain//Thioredoxin//Redoxin//AhpC/TSA family//Glutaredoxin	obsolete electron transport//oxidation-reduction process//cell redox homeostasis	protein disulfide oxidoreductase activity//electron carrier activity//oxidoreductase activity//antioxidant activity	--	Thioredoxin
c129938_g1	360	0	0	0	0	0	1	0	1	0	0	0	0	0	0.57	0	0.46	glutathione S-transferase [Galdieria sulphuraria]>gi|452820960|gb|EME27996.1| glutathione S-transferase [Galdieria sulphuraria]	--	--	Glutathione S-transferase P OS=Sus scrofa GN=GSTP1 PE=1 SV=2	--	--	--	--	--
c130893_g1	324	1	0	0	0	0	1	0	0	0.66	0	0	0	0	0.86	0	0	Cytochrome c peroxidase, mitochondrial [Auxenochlorella protothecoides]>gi|675354405|gb|KFM26845.1| Cytochrome c peroxidase, mitochondrial [Auxenochlorella protothecoides]	--	L-ascorbate peroxidase	Cytochrome c peroxidase, mitochondrial OS=Neosartorya fumigata (strain ATCC MYA-4609 / Af293 / CBS 101355 / FGSC A1100) GN=ccp1 PE=3 SV=1	Peroxidase	obsolete peroxidase reaction//response to oxidative stress//oxidation-reduction process	peroxidase activity//heme binding	--	--
c130927_g1	236	0	1	0	0	0	0	0	0	0	6.07	0	0	0	0	0	0	monothiol glutaredoxin-S2 [Brassica rapa]>gi|674941083|emb|CDX92597.1| BnaA10g16360D [Brassica napus]	--	glutaredoxin 3	Monothiol glutaredoxin-S2 OS=Arabidopsis thaliana GN=GRXS2 PE=3 SV=1	Glutaredoxin	cell redox homeostasis//obsolete electron transport	protein disulfide oxidoreductase activity//electron carrier activity	--	Glutaredoxin and related proteins
c131535_g1	283	0	0	0	0	0	2	0	1	0	0	0	0	0	3.32	0	1.34	thioredoxin H2 [Jatropha curcas]>gi|643739729|gb|KDP45467.1| hypothetical protein JCGZ_09716 [Jatropha curcas]	--	thioredoxin 1	Thioredoxin OS=Emericella nidulans (strain FGSC A4 / ATCC 38163 / CBS 112.46 / NRRL 194 / M139) GN=TRX1 PE=1 SV=2	AhpC/TSA family//Thioredoxin//Redoxin	oxidation-reduction process//cell redox homeostasis	oxidoreductase activity//antioxidant activity	--	Thioredoxin
c137579_g1	410	0	0	1	1	0	0	0	1	0	0	0.31	0.4	0	0	0	0.31	NADPH-dependent thioredoxin reductase 1 [Volvox carteri f. nagariensis]>gi|300265854|gb|EFJ50043.1| NADPH-dependent thioredoxin reductase 1 [Volvox carteri f. nagariensis]	--	glutathione reductase (NADPH)	Glutathione reductase OS=Plasmodium falciparum (isolate K1 / Thailand) GN=GR2 PE=1 SV=3	Pyridine nucleotide-disulphide oxidoreductase, dimerisation domain	oxidation-reduction process//cell redox homeostasis	oxidoreductase activity	--	Thioredoxin reductase
c137939_g1	225	2	0	0	0	0	0	0	0	14.45	0	0	0	0	0	0	0	peroxiredoxin-2B [Tarenaya hassleriana]	--	peroxiredoxin 5, atypical 2-Cys peroxiredoxin	Peroxiredoxin-2B OS=Arabidopsis thaliana GN=PRXIIB PE=1 SV=1	AhpC/TSA family//Staphylococcal/Streptococcal toxin, OB-fold domain//Redoxin	pathogenesis//oxidation-reduction process	antioxidant activity//oxidoreductase activity	--	Alkyl hydroperoxide reductase/peroxiredoxin
c138736_g1	226	0	0	0	0	0	2	0	0	0	0	0	0	0	17.17	0	0	peroxidase 13-like [Brassica rapa]	--	peroxidase	Peroxidase 13 OS=Arabidopsis thaliana GN=PER13 PE=3 SV=2	Peroxidase	oxidation-reduction process//response to oxidative stress//obsolete peroxidase reaction	heme binding//peroxidase activity	--	--
c14019_g1	1003	0	0	0	0	66	10	0	0	0	0	0	0	4.67	0.77	0	0	thioredoxin [Coccomyxa subellipsoidea C-169]>gi|384252629|gb|EIE26105.1| thioredoxin [Coccomyxa subellipsoidea C-169]	--	thioredoxin 1	Thioredoxin-1 OS=Schizosaccharomyces pombe (strain 972 / ATCC 24843) GN=trx1 PE=3 SV=3	Redoxin//Thioredoxin//Hepatitis C virus non-structural protein NS4a//UBX domain	cell redox homeostasis//viral process	protein binding//oxidoreductase activity	virion	Thioredoxin
c140360_g1	342	0	0	2	0	0	0	0	0	0	0	1.1	0	0	0	0	0	glutathione S-transferase [Galdieria sulphuraria]>gi|452822658|gb|EME29675.1| glutathione S-transferase [Galdieria sulphuraria]	--	glutathione S-transferase	Protein URE2 OS=Candida maltosa GN=URE2 PE=3 SV=1	Glutathione S-transferase, N-terminal domain//Glutathione S-transferase, N-terminal domain//Glutathione S-transferase, N-terminal domain	--	protein binding	--	Glutathione S-transferase
c140732_g1	1004	5	4	8	1	4	4	2	0	0.29	0.3	0.49	0.08	0.28	0.31	0.14	0	catalase-B-like, partial [Elaeis guineensis]	--	catalase	Catalase C OS=Rhizobium meliloti (strain 1021) GN=katE PE=2 SV=2	Catalase	obsolete peroxidase reaction//tryptophan metabolic process//methane metabolic process//response to oxidative stress//oxidation-reduction process	catalase activity//heme binding	--	Catalase
c140880_g1	449	2	1	0	0	5	4	0	0	0.46	0.3	0	0	1.41	1.22	0	0	thioredoxin H [Helicosporidium sp. ex Simulium jonesi]	--	thioredoxin 1	Thioredoxin OS=Ictalurus punctatus GN=txn PE=3 SV=1	Glutaredoxin//AhpC/TSA family//Thioredoxin//Redoxin	oxidation-reduction process//obsolete electron transport//cell redox homeostasis	electron carrier activity//oxidoreductase activity//protein disulfide oxidoreductase activity//antioxidant activity	--	Thioredoxin
c141487_g1	244	0	0	0	0	3	0	0	0	0	0	0	0	12.73	0	0	0	2-cys peroxiredoxin, probably cytosolic [Volvox carteri f. nagariensis]>gi|300258126|gb|EFJ42366.1| 2-cys peroxiredoxin, probably cytosolic [Volvox carteri f. nagariensis]	--	peroxiredoxin (alkyl hydroperoxide reductase subunit C)	Peroxiredoxin-4 OS=Bos taurus GN=PRDX4 PE=2 SV=1	C-terminal domain of 1-Cys peroxiredoxin	oxidation-reduction process	antioxidant activity//peroxiredoxin activity	--	Alkyl hydroperoxide reductase, thiol specific antioxidant and related enzymes
c142378_g1	239	1	0	0	0	0	0	0	0	4.22	0	0	0	0	0	0	0	thioredoxin peroxidase, putative [Phytophthora infestans T30-4]>gi|262105215|gb|EEY63267.1| thioredoxin peroxidase, putative [Phytophthora infestans T30-4]	--	peroxiredoxin (alkyl hydroperoxide reductase subunit C)	Thioredoxin-dependent peroxide reductase, mitochondrial OS=Homo sapiens GN=PRDX3 PE=1 SV=3	Redoxin//AhpC/TSA family	obsolete peroxidase reaction//response to oxidative stress//oxidation-reduction process	antioxidant activity//peroxidase activity//peroxiredoxin activity//oxidoreductase activity	--	Alkyl hydroperoxide reductase, thiol specific antioxidant and related enzymes
c142459_g1	265	2	0	0	0	0	0	0	0	3.91	0	0	0	0	0	0	0	thioredoxin H [Helicosporidium sp. ex Simulium jonesi]	--	thioredoxin 1	Thioredoxin OS=Equus caballus GN=TXN PE=3 SV=3	AhpC/TSA family//Thioredoxin//DSBA-like thioredoxin domain	obsolete electron transport//oxidation-reduction process//cell redox homeostasis	protein disulfide oxidoreductase activity//oxidoreductase activity//antioxidant activity	--	Thioredoxin
c142618_g1	288	3	1	0	0	0	0	0	0	3.54	1.53	0	0	0	0	0	0	peroxiredoxin-2, partial [Phytophthora parasitica]>gi|568050406|gb|ETM47348.1| peroxiredoxin-2, partial [Phytophthora parasitica]	--	peroxiredoxin (alkyl hydroperoxide reductase subunit C)	peroxiredoxin prdx-3 OS=Caenorhabditis elegans GN=prdx-3 PE=3 SV=1	Redoxin//AhpC/TSA family	oxidation-reduction process	antioxidant activity//oxidoreductase activity	--	Alkyl hydroperoxide reductase, thiol specific antioxidant and related enzymes
c142897_g1	246	0	0	0	0	3	0	0	0	0	0	0	0	11.94	0	0	0	glutathione S-transferase T3-like [Brassica rapa]	--	--	Glutathione S-transferase T3 OS=Arabidopsis thaliana GN=GSTT3 PE=2 SV=1	--	--	--	--	--
c143296_g1	304	1	0	0	2	0	0	0	2	0.89	0	0	2.42	0	0	0	1.85	thioredoxin reductase [Cyanidioschyzon merolae strain 10D]>gi|449016748|dbj|BAM80150.1| thioredoxin reductase [Cyanidioschyzon merolae strain 10D]	--	thioredoxin reductase (NADPH)	Thioredoxin reductase OS=Penicillium chrysogenum GN=TRR1 PE=1 SV=3	--	--	--	--	Thioredoxin reductase
c144493_g1	334	9	5	2	3	0	1	3	3	5.25	3.79	1.2	2.39	0	0.76	2.16	1.83	Thioredoxin, conserved site [Ostreococcus tauri]	--	thioredoxin 1	Thioredoxin OS=Plasmodium falciparum (isolate 3D7) GN=PF14_0545 PE=1 SV=1	Redoxin//Thioredoxin//Mitosis protein DIM1//AhpC/TSA family	oxidation-reduction process//mitotic nuclear division//cell redox homeostasis	oxidoreductase activity//antioxidant activity	spliceosomal complex	Thioredoxin
c144792_g1	343	0	0	0	0	3	0	0	0	0	0	0	0	1.9	0	0	0	thioredoxin h [Phaeodactylum tricornutum CCAP 1055/1]>gi|217408133|gb|EEC48068.1| thioredoxin h [Phaeodactylum tricornutum CCAP 1055/1]	--	thioredoxin 1	Thioredoxin-2 OS=Saccharomyces cerevisiae (strain ATCC 204508 / S288c) GN=TRX2 PE=1 SV=3	Mitosis protein DIM1//AhpC/TSA family//Redoxin//Thioredoxin	oxidation-reduction process//mitotic nuclear division//cell redox homeostasis	oxidoreductase activity//antioxidant activity	spliceosomal complex	Thioredoxin
c146326_g1	906	0	0	0	0	23	5	0	0	0	0	0	0	1.87	0.44	0	0	ferric reduction oxidase 2-like [Brachypodium distachyon]	--	--	--	--	--	--	--	--
c146380_g1	302	0	0	0	0	0	0	1	1	0	0	0	0	0	0	1.14	0.95	ascorbate peroxidase, partial [Isochrysis galbana]	--	L-ascorbate peroxidase	Cytochrome c peroxidase, mitochondrial OS=Neosartorya fumigata (strain ATCC MYA-4609 / Af293 / CBS 101355 / FGSC A1100) GN=ccp1 PE=3 SV=1	Peroxidase	obsolete peroxidase reaction//response to oxidative stress//oxidation-reduction process	peroxidase activity//heme binding	--	--
c146644_g1	611	6	2	4	0	0	1	0	0	0.74	0.32	0.52	0	0	0.16	0	0	1-Cys peroxiredoxin-like [Nelumbo nucifera]	--	--	1-Cys peroxiredoxin A OS=Oryza sativa subsp. japonica GN=Os07g0638300 PE=2 SV=1	C-terminal domain of 1-Cys peroxiredoxin//Redoxin//AhpC/TSA family	oxidation-reduction process	antioxidant activity//peroxiredoxin activity//oxidoreductase activity	--	Alkyl hydroperoxide reductase, thiol specific antioxidant and related enzymes
c146745_g1	241	0	2	0	0	0	0	0	0	0	10.18	0	0	0	0	0	0	thioredoxin H1 [Elaeis guineensis]	--	--	Thioredoxin H5 OS=Oryza sativa subsp. japonica GN=Os05g0480200 PE=2 SV=1	Thioredoxin	cell redox homeostasis	--	--	Thioredoxin
c147359_g1	278	3	0	0	0	0	0	0	0	4.33	0	0	0	0	0	0	0	peroxiredoxin [Saprolegnia diclina VS20]>gi|530729122|gb|EQC27364.1| peroxiredoxin [Saprolegnia diclina VS20]	--	peroxiredoxin (alkyl hydroperoxide reductase subunit C)	Peroxiredoxin-2 OS=Mus musculus GN=Prdx2 PE=1 SV=3	AhpC/TSA family//Redoxin	oxidation-reduction process	antioxidant activity//oxidoreductase activity	--	Alkyl hydroperoxide reductase, thiol specific antioxidant and related enzymes
c147478_g1	311	0	0	1	0	0	0	1	0	0	0	0.82	0	0	0	0.99	0	glutathione-s-transferase omega, putative [Ricinus communis]>gi|223519675|gb|EEF25943.1| glutathione-s-transferase omega, putative [Ricinus communis]	--	glutathione S-transferase	Glutathione S-transferase omega-1 OS=Homo sapiens GN=GSTO1 PE=1 SV=2	Glutathione S-transferase, N-terminal domain//Glutathione S-transferase, N-terminal domain//Glutathione S-transferase, N-terminal domain	--	protein binding	--	Glutathione S-transferase
c147633_g1	256	0	1	0	0	0	2	0	0	0	3.21	0	0	0	6.25	0	0	glutathione S-transferase [Chlamydomonas reinhardtii]>gi|158273113|gb|EDO98906.1| glutathione S-transferase [Chlamydomonas reinhardtii]	--	--	Glutathione S-transferase 4 OS=Caenorhabditis elegans GN=gst-4 PE=2 SV=1	Glutathione S-transferase, N-terminal domain//Glutathione S-transferase, N-terminal domain	--	protein binding	--	Glutathione S-transferase
c147725_g1	215	0	0	0	0	0	2	0	0	0	0	0	0	0	27.9	0	0	heme peroxidase [Coccomyxa subellipsoidea C-169]>gi|384248274|gb|EIE21758.1| heme peroxidase [Coccomyxa subellipsoidea C-169]	--	L-ascorbate peroxidase	Cytochrome c peroxidase, mitochondrial OS=Gibberella zeae (strain PH-1 / ATCC MYA-4620 / FGSC 9075 / NRRL 31084) GN=CCP1 PE=3 SV=1	Peroxidase	oxidation-reduction process//response to oxidative stress//obsolete peroxidase reaction	heme binding//peroxidase activity	--	--
c148169_g1	565	0	1	0	4	0	0	1	0	0	0.18	0	0.77	0	0	0.18	0	glutathione S-transferase T3-like [Brassica rapa]>gi|685383969|ref|XP_009124217.1| glutathione S-transferase T3-like [Brassica rapa]	--	--	Glutathione S-transferase T3 OS=Arabidopsis thaliana GN=GSTT3 PE=2 SV=1	--	--	--	--	--
c148433_g1	662	0	2	0	0	2	2	1	0	0	0.28	0	0	0.26	0.28	0.13	0	glutathione S-transferase T3-like [Brassica rapa]	--	--	Glutathione S-transferase T3 OS=Arabidopsis thaliana GN=GSTT3 PE=2 SV=1	--	--	--	--	--
c14972_g1	321	0	0	2	3	0	0	0	1	0	0	1.42	2.82	0	0	0	0.72	thioredoxin h [Phaeodactylum tricornutum CCAP 1055/1]>gi|217408133|gb|EEC48068.1| thioredoxin h [Phaeodactylum tricornutum CCAP 1055/1]	--	thioredoxin 1	Thioredoxin-1 OS=Schizosaccharomyces pombe (strain 972 / ATCC 24843) GN=trx1 PE=3 SV=3	AhpC/TSA family//HTLV Tax//Redoxin//Thioredoxin	oxidation-reduction process//cell redox homeostasis//positive regulation of transcription, DNA-templated	oxidoreductase activity//antioxidant activity	--	Thioredoxin
c150330_g1	1049	10	15	20	5	0	0	0	0	0.55	1.05	1.15	0.37	0	0	0	0	glutathione S-transferase T3-like [Brassica rapa]>gi|685383969|ref|XP_009124217.1| glutathione S-transferase T3-like [Brassica rapa]	--	--	Glutathione S-transferase T3 OS=Arabidopsis thaliana GN=GSTT3 PE=2 SV=1	Myb-like DNA-binding domain	--	chromatin binding	chromatin	--
c151367_g1	328	0	0	0	1	1	1	0	0	0	0	0	0.86	0.76	0.81	0	0	glutathione synthetase [Saprolegnia diclina VS20]>gi|530727462|gb|EQC25704.1| glutathione synthetase [Saprolegnia diclina VS20]	--	glutathione synthase	Glutathione synthetase, chloroplastic OS=Brassica juncea GN=GSH2 PE=2 SV=1	Eukaryotic glutathione synthase, ATP binding domain//Eukaryotic glutathione synthase	glutathione biosynthetic process	glutathione synthase activity//ATP binding	--	Glutathione synthetase
c152529_g1	243	0	0	2	0	0	0	0	0	0	0	7.24	0	0	0	0	0	glutathione S-transferase theta, putative [Phytophthora infestans T30-4]>gi|262101795|gb|EEY59847.1| glutathione S-transferase theta, putative [Phytophthora infestans T30-4]	--	--	Glutathione S-transferase 1, isoform D OS=Anopheles gambiae GN=GstD1 PE=1 SV=1	Glutathione S-transferase, N-terminal domain//Glutathione S-transferase, N-terminal domain	--	protein binding	--	Glutathione S-transferase
c152627_g1	298	0	1	0	4	0	1	0	0	0	1.27	0	5.35	0	1.26	0	0	glutathione S-transferase T3-like [Brassica rapa]>gi|685303069|ref|XP_009142243.1| glutathione S-transferase T3-like [Brassica rapa]	--	--	Glutathione S-transferase T2 OS=Arabidopsis thaliana GN=GSTT2 PE=2 SV=1	--	--	--	--	--
c153734_g1	331	0	0	0	0	3	0	0	0	0	0	0	0	2.18	0	0	0	TPR repeat-containing thioredoxin TTL2 isoform X2 [Brassica rapa]	--	--	TPR repeat-containing thioredoxin TTL2 OS=Arabidopsis thaliana GN=TTL2 PE=2 SV=2	Tetratricopeptide repeat	--	protein binding	--	--
c153946_g1	378	0	0	1	0	1	1	0	2	0	0	0.39	0	0.45	0.49	0	0.79	peroxiredoxin-2B [Eucalyptus grandis]>gi|629117732|gb|KCW82407.1| hypothetical protein EUGRSUZ_C03812 [Eucalyptus grandis]	--	--	Peroxiredoxin-2E-1, chloroplastic OS=Oryza sativa subsp. japonica GN=PRXIIE-1 PE=2 SV=1	Redoxin	--	oxidoreductase activity	--	Alkyl hydroperoxide reductase/peroxiredoxin
c154353_g1	237	0	2	0	0	0	0	0	0	0	11.7	0	0	0	0	0	0	catalase/peroxidase, partial [Monoraphidium neglectum]	--	--	Catalase-peroxidase OS=Halobacterium salinarum (strain ATCC 700922 / JCM 11081 / NRC-1) GN=katG PE=3 SV=1	Peroxidase	obsolete peroxidase reaction//oxidation-reduction process//response to oxidative stress	peroxidase activity//heme binding	--	--
c155138_g1	240	0	0	2	0	0	0	0	0	0	0	7.99	0	0	0	0	0	peroxiredoxin [Euglena gracilis]	--	--	Peroxiredoxin TSA1 OS=Candida albicans (strain SC5314 / ATCC MYA-2876) GN=TSA1 PE=2 SV=1	C-terminal domain of 1-Cys peroxiredoxin	oxidation-reduction process	peroxiredoxin activity	--	Alkyl hydroperoxide reductase, thiol specific antioxidant and related enzymes
c155242_g1	241	0	3	0	0	0	0	0	0	0	15.27	0	0	0	0	0	0	nucleoside-diphosphate kinase [Chondrus crispus]>gi|507113048|emb|CDF36693.1| nucleoside-diphosphate kinase [Chondrus crispus]	--	nucleoside-diphosphate kinase	Nucleoside diphosphate kinase OS=Geobacillus kaustophilus (strain HTA426) GN=ndk PE=3 SV=1	Nucleoside diphosphate kinase	GTP biosynthetic process//purine nucleobase metabolic process//CTP biosynthetic process//nucleoside diphosphate phosphorylation//pyrimidine nucleobase metabolic process//UTP biosynthetic process	ATP binding//nucleoside diphosphate kinase activity	--	Nucleoside diphosphate kinase
c155324_g1	264	0	0	2	0	0	0	0	0	0	0	4	0	0	0	0	0	glutathione gamma-glutamylcysteinyltransferase 1-like isoform X3 [Elaeis guineensis]	--	glutathione gamma-glutamylcysteinyltransferase	Glutathione gamma-glutamylcysteinyltransferase 1 OS=Lotus japonicus GN=PCS1 PE=2 SV=1	Phytochelatin synthase	phytochelatin biosynthetic process//response to metal ion	metal ion binding//glutathione gamma-glutamylcysteinyltransferase activity	--	--
c15693_g1	361	0	1	2	0	1	0	0	0	0	0.57	0.91	0	0.53	0	0	0	glutathione S-transferase T3-like [Camelina sativa]	--	--	--	--	--	--	--	--
c158245_g1	411	1	1	0	0	0	0	0	2	0.29	0.38	0	0	0	0	0	0.62	glutathione S-transferase [Coccomyxa subellipsoidea C-169]>gi|384247823|gb|EIE21308.1| glutathione S-transferase [Coccomyxa subellipsoidea C-169]	--	elongation factor 1-gamma	Elongation factor 1-gamma OS=Macaca fascicularis GN=EEF1G PE=2 SV=1	--	--	--	--	Glutathione S-transferase
c158653_g1	258	0	0	1	0	0	0	0	2	0	0	2.33	0	0	0	0	4.79	peroxiredoxin [Aphanomyces invadans]>gi|574466349|gb|ETV93379.1| peroxiredoxin [Aphanomyces invadans]	--	peroxiredoxin 1	Peroxiredoxin OS=Cynops pyrrhogaster PE=2 SV=1	Redoxin//AhpC/TSA family	oxidation-reduction process	antioxidant activity//oxidoreductase activity	--	Alkyl hydroperoxide reductase, thiol specific antioxidant and related enzymes
c158879_g1	350	0	0	8	0	0	0	0	0	0	0	4.04	0	0	0	0	0	glutathione S-transferase 3 [Phoenix dactylifera]	--	glutathione S-transferase	Glutathione S-transferase F8, chloroplastic OS=Arabidopsis thaliana GN=GSTF8 PE=1 SV=3	--	--	--	--	Glutathione S-transferase
c159303_g1	249	0	0	2	0	0	0	0	0	0	0	6.01	0	0	0	0	0	glutathione S-transferase [Monoraphidium neglectum]	--	GST-like protein	Disulfide-bond oxidoreductase YghU OS=Escherichia coli (strain K12) GN=yghU PE=1 SV=2	Glutathione S-transferase, N-terminal domain//Glutathione S-transferase, N-terminal domain//Glutathione S-transferase, N-terminal domain	--	protein binding	--	Glutathione S-transferase
c159750_g1	271	0	0	1	0	0	0	0	0	0	0	1.7	0	0	0	0	0	glutathione-S-transferase [Chlamydomonas reinhardtii]>gi|158273109|gb|EDO98902.1| glutathione-S-transferase [Chlamydomonas reinhardtii]	--	--	S-crystallin SL18 OS=Nototodarus sloanii PE=2 SV=1	Glutathione S-transferase, N-terminal domain//Glutathione S-transferase, N-terminal domain//Glutathione S-transferase, N-terminal domain	--	protein binding	--	Glutathione S-transferase
c160219_g1	266	1	0	0	0	3	1	0	0	1.91	0	0	0	6.81	2.41	0	0	microsomal glutathione S-transferase 3 [Populus euphratica]	--	glutathione S-transferase	Microsomal glutathione S-transferase 3 OS=Bos taurus GN=MGST3 PE=2 SV=1	Dimethylamine methyltransferase (Dimeth_PyL)	methanogenesis	methyltransferase activity	--	--
c160746_g1	293	8	17	17	16	6	3	21	12	8.59	23.67	18.56	23.35	7.71	4.12	27.94	13.34	peroxidase 2-like [Brassica rapa]	--	--	Peroxidase 2 OS=Arabidopsis thaliana GN=PER2 PE=2 SV=1	--	--	--	--	--
c162405_g1	242	0	0	0	0	1	0	0	0	0	0	0	0	4.54	0	0	0	monothiol glutaredoxin-S4-like [Brassica rapa]>gi|674910360|emb|CDY22745.1| BnaA08g05750D [Brassica napus]>gi|674924240|emb|CDY09078.1| BnaC08g10320D [Brassica napus]	--	--	Monothiol glutaredoxin-S8 OS=Arabidopsis thaliana GN=GRXS8 PE=3 SV=1	--	--	--	--	--
c163580_g1	630	0	1	0	9	0	2	2	0	0	0.15	0	1.43	0	0.31	0.29	0	thioredoxin-like protein [Coccomyxa subellipsoidea C-169]>gi|384250958|gb|EIE24436.1| thioredoxin-like protein [Coccomyxa subellipsoidea C-169]	--	peroxiredoxin 6, 1-Cys peroxiredoxin	Peroxiredoxin-6 OS=Homo sapiens GN=PRDX6 PE=1 SV=3	Redoxin//C-terminal domain of 1-Cys peroxiredoxin//AhpC/TSA family	oxidation-reduction process	antioxidant activity//oxidoreductase activity//peroxiredoxin activity	--	Alkyl hydroperoxide reductase, thiol specific antioxidant and related enzymes
c163867_g1	221	2	0	0	0	0	0	0	0	17.17	0	0	0	0	0	0	0	glutathione S-transferase isoform 1 [Galdieria sulphuraria]>gi|545708142|ref|XP_005706384.1| glutathione S-transferase isoform 2 [Galdieria sulphuraria]>gi|452822847|gb|EME29863.1| glutathione S-transferase isoform 1 [Galdieria sulphuraria]>gi|452822848|gb|EME29864.1| glutathione S-transferase isoform 2 [Galdieria sulphuraria]	--	--	Glutathione S-transferase P 2 OS=Mus musculus GN=Gstp2 PE=2 SV=2	Glutathione S-transferase, N-terminal domain	--	protein binding	--	--
c16422_g1	248	2	0	2	0	0	0	0	0	6.28	0	6.19	0	0	0	0	0	cytochrome c peroxidase [Monoraphidium neglectum]	--	cytochrome c peroxidase	Putative heme-binding peroxidase OS=Ustilago maydis (strain 521 / FGSC 9021) GN=CCP2 PE=3 SV=1	Peroxidase	response to oxidative stress//oxidation-reduction process//obsolete peroxidase reaction	heme binding//peroxidase activity	--	--
c164394_g1	220	0	0	2	0	0	0	0	0	0	0	17.29	0	0	0	0	0	glutathione-s-transferase (ISS) [Ostreococcus tauri]>gi|116057321|emb|CAL51748.1| Glutathione S-transferase, N-terminal [Ostreococcus tauri]	--	--	Glutathione S-transferase class-mu 26 kDa isozyme OS=Schistosoma mansoni GN=Smp_102070 PE=2 SV=2	Glutathione S-transferase, N-terminal domain//Glutathione S-transferase, N-terminal domain//Glutathione S-transferase, N-terminal domain	--	protein binding	--	--
c165940_g1	975	0	0	0	0	317	67	0	0	0	0	0	0	23.32	5.33	0	0	thioredoxin-like protein 1 [Nannochloropsis gaditana CCMP526]>gi|422294049|gb|EKU21349.1| thioredoxin-like protein 1 [Nannochloropsis gaditana CCMP526]>gi|585106516|gb|EWM24889.1| thioredoxin-like protein 1 [Nannochloropsis gaditana]	--	--	Thioredoxin-like protein 1 OS=Homo sapiens GN=TXNL1 PE=1 SV=3	AhpC/TSA family//Glutaredoxin//Thioredoxin//Redoxin	cell redox homeostasis//oxidation-reduction process//obsolete electron transport	antioxidant activity//electron carrier activity//oxidoreductase activity//protein disulfide oxidoreductase activity	--	Thioredoxin-like protein
c166224_g1	348	0	0	8	3	2	7	8	5	0	0	4.12	2.04	1.2	4.52	4.92	2.61	Glutaredoxin-1 [Auxenochlorella protothecoides]>gi|675352405|gb|KFM24845.1| Glutaredoxin-1 [Auxenochlorella protothecoides]	--	--	SH3 domain-binding glutamic acid-rich-like protein 2 OS=Bos taurus GN=SH3BGRL2 PE=3 SV=1	Glutaredoxin	obsolete electron transport//cell redox homeostasis	protein disulfide oxidoreductase activity//electron carrier activity	--	Glutaredoxin-related protein
c167171_g1	223	0	0	0	0	1	0	0	0	0	0	0	0	9.37	0	0	0	thioredoxin family protein [Populus trichocarpa]>gi|222861087|gb|EEE98629.1| thioredoxin family protein [Populus trichocarpa]	--	protein disulfide-isomerase A6	protein disulfide-isomerase A6 OS=Medicago sativa PE=2 SV=1	Redoxin//Thioredoxin	multicellular organismal development//reproductive process//cell redox homeostasis	oxidoreductase activity	cell part	Thioredoxin/protein disulfide isomerase
c167831_g1	552	0	2	5	0	1	1	0	0	0	0.38	0.78	0	0.18	0.2	0	0	glutathione peroxidase 4-like [Oryza brachyantha]	--	glutathione peroxidase	Probable glutathione peroxidase 2 OS=Arabidopsis thaliana GN=GPX2 PE=1 SV=1	Glutathione peroxidase	glutathione metabolic process//obsolete peroxidase reaction//response to oxidative stress//oxidation-reduction process	glutathione peroxidase activity	--	Glutathione peroxidase
c168281_g1	339	0	0	3	0	0	0	0	0	0	0	1.71	0	0	0	0	0	peroxiredoxin type II [Chlamydomonas reinhardtii]>gi|158282238|gb|EDP07991.1| peroxiredoxin type II [Chlamydomonas reinhardtii]	--	peroxiredoxin 5, atypical 2-Cys peroxiredoxin	Peroxiredoxin-5, mitochondrial OS=Papio hamadryas GN=PRDX5 PE=2 SV=1	AhpC/TSA family//Redoxin	oxidation-reduction process	oxidoreductase activity//antioxidant activity	--	Alkyl hydroperoxide reductase/peroxiredoxin
c168313_g1	268	0	0	0	0	2	0	0	0	0	0	0	0	4.33	0	0	0	glutathione gamma-glutamylcysteinyltransferase 1-like isoform X3 [Nelumbo nucifera]	--	glutathione gamma-glutamylcysteinyltransferase	Glutathione gamma-glutamylcysteinyltransferase 1 OS=Lotus japonicus GN=PCS1 PE=2 SV=1	Phytochelatin synthase	phytochelatin biosynthetic process//response to metal ion	metal ion binding//glutathione gamma-glutamylcysteinyltransferase activity	--	Phytochelatin synthase
c168464_g1	452	0	0	0	2	1	1	0	0	0	0	0	0.62	0.28	0.3	0	0	Glutathione S-transferase omega-like protein [Medicago truncatula]	--	putative glutathione S-transferase	Glutathionyl-hydroquinone reductase YqjG OS=Escherichia coli (strain K12) GN=yqjG PE=1 SV=1	--	--	--	--	Predicted glutathione S-transferase
c170211_g1	246	0	2	0	0	0	0	0	0	0	8.64	0	0	0	0	0	0	peroxiredoxin type II [Chlamydomonas reinhardtii]>gi|158282238|gb|EDP07991.1| peroxiredoxin type II [Chlamydomonas reinhardtii]	--	peroxiredoxin 5, atypical 2-Cys peroxiredoxin	Peroxiredoxin-5, mitochondrial OS=Homo sapiens GN=PRDX5 PE=1 SV=4	AhpC/TSA family//Redoxin	oxidation-reduction process	antioxidant activity//oxidoreductase activity	--	Alkyl hydroperoxide reductase/peroxiredoxin
c170976_g1	250	0	0	0	0	0	1	0	0	0	0	0	0	0	3.71	0	0	thioredoxin reductase [Thalassiosira pseudonana CCMP1335]>gi|220977231|gb|EED95558.1| thioredoxin reductase [Thalassiosira pseudonana CCMP1335]	--	thioredoxin reductase (NADPH)	Thioredoxin reductase 1 OS=Caenorhabditis elegans GN=trxr-1 PE=2 SV=3	Pyridine nucleotide-disulphide oxidoreductase	oxidation-reduction process	oxidoreductase activity	--	Thioredoxin reductase
c171233_g1	208	0	0	0	0	0	3	0	0	0	0	0	0	0	59.44	0	0	TPR repeat-containing thioredoxin TTL4-like [Brassica rapa]	--	--	--	Tetratricopeptide repeat//Tetratricopeptide repeat//Centromere/kinetochore Zw10//Tetratricopeptide repeat//Tetratricopeptide repeat	mitotic nuclear division	protein binding	chromosome, centromeric region//nucleus	--
c171263_g1	527	0	0	1	0	3	2	0	0	0	0	0.17	0	0.6	0.43	0	0	chloroplastic NADPH-dependent thioredoxin reductase [Chlorella vulgaris]	--	thioredoxin reductase (NADPH)	Thioredoxin reductase OS=Debaryomyces hansenii (strain ATCC 36239 / CBS 767 / JCM 1990 / NBRC 0083 / IGC 2968) GN=TRR1 PE=3 SV=1	Pyridine nucleotide-disulphide oxidoreductase//Glucose inhibited division protein A	oxidation-reduction process//tRNA processing	flavin adenine dinucleotide binding//oxidoreductase activity	--	Thioredoxin reductase
c171569_g1	274	3	0	0	0	0	0	0	0	4.73	0	0	0	0	0	0	0	NADPH thioredoxin reductase, partial [Helianthus annuus]	--	thioredoxin reductase (NADPH)	Thioredoxin reductase OS=Candida glabrata (strain ATCC 2001 / CBS 138 / JCM 3761 / NBRC 0622 / NRRL Y-65) GN=TRR1 PE=3 SV=1	Pyridine nucleotide-disulphide oxidoreductase	oxidation-reduction process	oxidoreductase activity	--	Thioredoxin reductase
c172096_g1	274	0	0	0	0	0	3	0	0	0	0	0	0	0	6.02	0	0	glutaredoxin/malate transporter fusion protein [Chlamydomonas reinhardtii]>gi|158283105|gb|EDP08856.1| glutaredoxin/malate transporter fusion protein [Chlamydomonas reinhardtii]	--	--	--	Voltage-dependent anion channel	transmembrane transport	--	integral component of membrane	--
c172873_g1	248	0	0	2	0	0	0	0	0	0	0	6.19	0	0	0	0	0	Thioredoxin H-type [Auxenochlorella protothecoides]>gi|675352188|gb|KFM24628.1| Thioredoxin H-type [Auxenochlorella protothecoides]	--	thioredoxin 1	Thioredoxin OS=Plasmodium falciparum (isolate 3D7) GN=PF14_0545 PE=1 SV=1	AhpC/TSA family//Redoxin//Thioredoxin	cell redox homeostasis//oxidation-reduction process	antioxidant activity//oxidoreductase activity	--	Thioredoxin
c172978_g1	274	0	2	0	0	0	0	0	0	0	4.08	0	0	0	0	0	0	2-cys peroxiredoxin [Chlamydomonas reinhardtii]>gi|158281602|gb|EDP07356.1| 2-cys peroxiredoxin [Chlamydomonas reinhardtii]	--	peroxiredoxin (alkyl hydroperoxide reductase subunit C)	Peroxiredoxin-4 OS=Mus musculus GN=Prdx4 PE=1 SV=1	C-terminal domain of 1-Cys peroxiredoxin//AhpC/TSA family	obsolete peroxidase reaction//response to oxidative stress//oxidation-reduction process	antioxidant activity//peroxidase activity//oxidoreductase activity//peroxiredoxin activity	--	Alkyl hydroperoxide reductase, thiol specific antioxidant and related enzymes
c173266_g1	314	0	0	3	0	0	0	4	0	0	0	2.35	0	0	0	3.77	0	Thioredoxin family protein [Theobroma cacao]>gi|508703328|gb|EOX95224.1| Thioredoxin family protein [Theobroma cacao]	--	protein disulfide-isomerase A6	Protein disulfide isomerase-like 2-2 OS=Oryza sativa subsp. japonica GN=PDIL2-2 PE=2 SV=1	Thioredoxin	cell redox homeostasis	--	--	Thioredoxin/protein disulfide isomerase
c173900_g1	210	0	0	0	0	0	0	3	0	0	0	0	0	0	0	55.81	0	ferric reduction oxidase 2-like [Camelina sativa]	--	--	--	--	--	--	--	--
c174578_g1	247	0	0	0	0	0	0	2	0	0	0	0	0	0	0	8.12	0	glutaredoxin [Deschampsia antarctica]	--	glutaredoxin 3	Glutaredoxin-C6 OS=Oryza sativa subsp. japonica GN=GRXC6 PE=1 SV=2	Glutathione S-transferase, N-terminal domain//Glutaredoxin	cell redox homeostasis//obsolete electron transport	protein binding//electron carrier activity//protein disulfide oxidoreductase activity	--	Glutaredoxin and related proteins
c174857_g1	372	0	2	0	4	0	0	0	0	0	1.02	0	2.15	0	0	0	0	glutathione S-transferase [Galdieria sulphuraria]>gi|452822658|gb|EME29675.1| glutathione S-transferase [Galdieria sulphuraria]	--	glutathione S-transferase	Disulfide-bond oxidoreductase YfcG OS=Escherichia coli (strain K12) GN=yfcG PE=1 SV=1	--	--	--	--	Glutathione S-transferase
c175720_g1	248	0	0	0	0	2	0	0	0	0	0	0	0	7.48	0	0	0	thioredoxin H-type [Cucumis sativus]>gi|700193678|gb|KGN48882.1| hypothetical protein Csa_6G504620 [Cucumis sativus]	--	thioredoxin 1	Thioredoxin H-type OS=Picea mariana GN=SB09 PE=2 SV=1	Thioredoxin	cell redox homeostasis	--	--	Thioredoxin
c176358_g1	237	0	0	2	0	0	0	0	0	0	0	8.86	0	0	0	0	0	glutathione S-transferase [Galdieria sulphuraria]>gi|452820951|gb|EME27987.1| glutathione S-transferase [Galdieria sulphuraria]	--	--	Glutathione S-transferase P 1 OS=Xenopus laevis GN=gstp1 PE=1 SV=1	Outer mitochondrial membrane transport complex protein//Glutathione S-transferase, N-terminal domain//Glutathione S-transferase, N-terminal domain//Glutathione S-transferase, N-terminal domain	protein targeting to mitochondrion	protein binding	mitochondrial outer membrane	--
c176522_g1	237	0	0	3	0	0	0	0	0	0	0	13.28	0	0	0	0	0	glutathione reductase [Pyropia haitanensis]	--	glutathione reductase (NADPH)	Glutathione reductase OS=Pseudomonas aeruginosa (strain ATCC 15692 / PAO1 / 1C / PRS 101 / LMG 12228) GN=gor PE=3 SV=1	Pyridine nucleotide-disulphide oxidoreductase//Pyridine nucleotide-disulphide oxidoreductase	oxidation-reduction process	flavin adenine dinucleotide binding//oxidoreductase activity	--	Pyridine nucleotide-disulphide oxidoreductase
c176829_g1	234	0	0	0	0	0	1	0	0	0	0	0	0	0	6.3	0	0	NADPH dependent thioredoxin reductase [Chlamydomonas reinhardtii]>gi|158271455|gb|EDO97274.1| NADPH dependent thioredoxin reductase [Chlamydomonas reinhardtii]	--	thioredoxin reductase (NADPH)	Thioredoxin reductase OS=Yarrowia lipolytica (strain CLIB 122 / E 150) GN=TRR1 PE=3 SV=1	Pyridine nucleotide-disulphide oxidoreductase	oxidation-reduction process//response to chemical//cellular metabolic process//single-multicellular organism process//reproductive process//single-organism cellular process	flavin adenine dinucleotide binding//oxidoreductase activity	mitochondrion//intracellular organelle part	Thioredoxin reductase
c176874_g1	405	127	123	112	77	81	43	133	117	38.6	48.39	35.51	31.9	29.81	17.07	49.93	37.49	glutathione S-transferase U28 [Brassica rapa]>gi|674907189|emb|CDY25833.1| BnaA05g14240D [Brassica napus]	--	glutathione S-transferase	Glutathione S-transferase U28 OS=Arabidopsis thaliana GN=GSTU28 PE=3 SV=1	--	--	--	--	--
c177241_g1	234	0	0	0	0	0	2	0	0	0	0	0	0	0	12.6	0	0	glutathione-disulfide reductase [Phytophthora parasitica P10297]	--	--	Glutathione reductase, mitochondrial OS=Mus musculus GN=Gsr PE=1 SV=3	Pyridine nucleotide-disulphide oxidoreductase	oxidation-reduction process	oxidoreductase activity//flavin adenine dinucleotide binding	--	--
c178157_g1	275	0	0	0	0	0	0	2	0	0	0	0	0	0	0	3.83	0	thioredoxin reductase [Cyanidioschyzon merolae strain 10D]>gi|449016748|dbj|BAM80150.1| thioredoxin reductase [Cyanidioschyzon merolae strain 10D]	--	thioredoxin reductase (NADPH)	Thioredoxin reductase OS=Candida glabrata (strain ATCC 2001 / CBS 138 / JCM 3761 / NBRC 0622 / NRRL Y-65) GN=TRR1 PE=3 SV=1	Pyridine nucleotide-disulphide oxidoreductase	oxidation-reduction process	oxidoreductase activity	--	Thioredoxin reductase
c179446_g1	327	0	0	1	0	0	0	1	0	0	0	0.66	0	0	0	0.79	0	glutathione S-transferase [Galdieria sulphuraria]>gi|452822920|gb|EME29935.1| glutathione S-transferase [Galdieria sulphuraria]	--	glutathione S-transferase	Glutathione S-transferase P 1 OS=Mus musculus GN=Gstp1 PE=1 SV=2	--	--	--	--	--
c179485_g1	321	0	1	0	0	0	3	0	0	0	0.9	0	0	0	2.67	0	0	Animal heme peroxidase homologue [Chondrus crispus]>gi|515797849|emb|CDF77596.1| Animal heme peroxidase homologue [Chondrus crispus]	--	--	Peroxidasin OS=Drosophila melanogaster GN=Pxn PE=1 SV=1	Animal haem peroxidase	obsolete peroxidase reaction//response to oxidative stress//oxidation-reduction process	peroxidase activity//heme binding	--	Peroxidase/oxygenase
c179931_g1	506	1	0	0	1	2	0	0	0	0.18	0	0	0.24	0.43	0	0	0	glutathione peroxidase 2 putative [Albugo laibachii Nc14]	--	glutathione peroxidase	Glutathione peroxidase OS=Molluscum contagiosum virus subtype 1 GN=GPX1 PE=3 SV=2	Glutathione peroxidase	obsolete peroxidase reaction//glutathione metabolic process//response to oxidative stress//oxidation-reduction process	glutathione peroxidase activity	--	Glutathione peroxidase
c183571_g1	341	1	2	0	1	0	1	0	0	0.54	1.4	0	0.73	0	0.7	0	0	thioredoxin H [Helicosporidium sp. ex Simulium jonesi]	--	thioredoxin 1	Thioredoxin OS=Ovis aries GN=TXN PE=3 SV=2	CHC2 zinc finger//Redoxin//Thioredoxin//AhpC/TSA family	DNA replication//oxidation-reduction process//DNA replication, synthesis of RNA primer//transcription, DNA-templated//cell redox homeostasis	oxidoreductase activity//DNA binding//antioxidant activity//DNA primase activity//zinc ion binding	nucleolus//replication fork	Thioredoxin
c184025_g1	244	2	0	0	0	0	0	0	0	7.13	0	0	0	0	0	0	0	glutathione S-transferase [Galdieria sulphuraria]>gi|452823247|gb|EME30259.1| glutathione S-transferase [Galdieria sulphuraria]	--	--	Glutathione S-transferase P 1 OS=Xenopus laevis GN=gstp1 PE=1 SV=1	Glutathione S-transferase, N-terminal domain//Glutathione S-transferase, N-terminal domain//Glutathione S-transferase, N-terminal domain	--	protein binding	--	Glutathione S-transferase
c184242_g1	368	0	2	0	2	0	0	0	0	0	1.06	0	1.11	0	0	0	0	glutathione S-transferase [Chlamydomonas reinhardtii]>gi|158273113|gb|EDO98906.1| glutathione S-transferase [Chlamydomonas reinhardtii]	--	--	Glutathione S-transferase OS=Nototodarus sloanii PE=1 SV=1	--	--	--	--	--
c184452_g1	267	0	0	0	0	0	0	0	1	0	0	0	0	0	0	0	1.9	glutathione S-transferase T2-like [Brassica rapa]	--	--	--	--	--	--	--	--
c184546_g1	242	2	0	0	0	0	0	0	0	7.62	0	0	0	0	0	0	0	cytochrome c peroxidase [Monoraphidium neglectum]	--	L-ascorbate peroxidase	Cytochrome c peroxidase, mitochondrial OS=Neurospora crassa (strain ATCC 24698 / 74-OR23-1A / CBS 708.71 / DSM 1257 / FGSC 987) GN=ccp-1 PE=3 SV=1	Peroxidase	obsolete peroxidase reaction//response to oxidative stress//oxidation-reduction process	peroxidase activity//heme binding	--	--
c184589_g1	201	0	0	2	0	0	0	0	0	0	0	45.54	0	0	0	0	0	thioredoxin reductase [Emiliania huxleyi CCMP1516]>gi|485603363|gb|EOD04034.1| thioredoxin reductase [Emiliania huxleyi CCMP1516]	--	thioredoxin reductase (NADPH)	Thioredoxin reductase 3 OS=Mus musculus GN=Txnrd3 PE=1 SV=3	Pyridine nucleotide-disulphide oxidoreductase, dimerisation domain	oxidation-reduction process//cell redox homeostasis	--	--	Thioredoxin reductase
c185485_g1	227	2	0	0	0	0	0	0	0	13.3	0	0	0	0	0	0	0	monothiol glutaredoxin-S10-like [Brassica rapa]>gi|674895539|emb|CDY37292.1| BnaA01g25120D [Brassica napus]>gi|674913850|emb|CDY19270.1| BnaC01g32100D [Brassica napus]	--	--	Monothiol glutaredoxin-S10 OS=Arabidopsis thaliana GN=GRXS10 PE=3 SV=1	Glutaredoxin	obsolete electron transport//cell redox homeostasis	protein disulfide oxidoreductase activity//electron carrier activity	--	Glutaredoxin and related proteins
c185898_g1	236	0	3	0	0	0	0	0	0	0	18.2	0	0	0	0	0	0	catalase [Citrus maxima]	--	catalase	Catalase isozyme 2 OS=Ricinus communis GN=CAT2 PE=2 SV=1	Catalase	obsolete peroxidase reaction//methane metabolic process//response to oxidative stress//oxidation-reduction process//tryptophan metabolic process	catalase activity//heme binding	--	Catalase
c186255_g1	272	1	0	0	0	2	0	0	0	1.65	0	0	0	3.94	0	0	0	peroxidase 13 [Brassica rapa]	--	peroxidase	Peroxidase 13 OS=Arabidopsis thaliana GN=PER13 PE=3 SV=2	Peroxidase	oxidation-reduction process//response to oxidative stress//obsolete peroxidase reaction	heme binding//peroxidase activity	--	--
c188480_g1	210	0	0	0	0	0	0	3	0	0	0	0	0	0	0	55.81	0	glutathione-s-transferase theta, gst, putative [Ricinus communis]>gi|223522200|gb|EEF26670.1| glutathione-s-transferase theta, gst, putative [Ricinus communis]	--	glutathione S-transferase	Protein URE2 OS=Candida albicans (strain SC5314 / ATCC MYA-2876) GN=URE2 PE=3 SV=1	Glutathione S-transferase, N-terminal domain//Glutathione S-transferase, N-terminal domain//Glutaredoxin//Glutathione S-transferase, N-terminal domain	obsolete electron transport//cell redox homeostasis	electron carrier activity//protein binding//protein disulfide oxidoreductase activity//transferase activity	--	Glutathione S-transferase
c189290_g1	261	0	0	0	0	0	0	3	0	0	0	0	0	0	0	8.1	0	peroxidase [Volvox carteri f. nagariensis]>gi|300258833|gb|EFJ43066.1| peroxidase [Volvox carteri f. nagariensis]	--	--	Peroxidase mlt-7 OS=Caenorhabditis elegans GN=mlt-7 PE=1 SV=1	Animal haem peroxidase	obsolete peroxidase reaction//oxidation-reduction process//response to oxidative stress	peroxidase activity//heme binding	--	Peroxidase/oxygenase
c189800_g1	393	1	2	3	5	0	0	0	0	0.33	0.86	1.04	2.26	0	0	0	0	glutathione S-transferase 1 [Laminaria digitata]	--	--	--	--	--	--	--	--
c190069_g1	384	0	0	0	0	0	0	4	0	0	0	0	0	0	0	1.76	0	cytochrome c peroxidase [Chlamydomonas reinhardtii]>gi|158274256|gb|EDP00040.1| cytochrome c peroxidase [Chlamydomonas reinhardtii]	--	L-ascorbate peroxidase	Cytochrome c peroxidase, mitochondrial OS=Neosartorya fumigata (strain ATCC MYA-4609 / Af293 / CBS 101355 / FGSC A1100) GN=ccp1 PE=3 SV=1	Peroxidase	oxidation-reduction process//response to oxidative stress//obsolete peroxidase reaction	heme binding//peroxidase activity	--	--
c190624_g1	501	0	0	0	0	0	8	0	0	0	0	0	0	0	1.9	0	0	peroxiredoxin type II [Dunaliella viridis]	--	peroxiredoxin 5, atypical 2-Cys peroxiredoxin	Peroxiredoxin-5, mitochondrial OS=Papio hamadryas GN=PRDX5 PE=2 SV=1	Redoxin//AhpC/TSA family	oxidation-reduction process	antioxidant activity//oxidoreductase activity	--	Alkyl hydroperoxide reductase/peroxiredoxin
c191132_g1	231	0	0	0	0	0	0	0	2	0	0	0	0	0	0	0	11.39	glutathione peroxidase [Volvox carteri f. nagariensis]>gi|300267212|gb|EFJ51396.1| glutathione peroxidase [Volvox carteri f. nagariensis]	--	glutathione peroxidase	Glutathione peroxidase OS=Schizosaccharomyces pombe (strain 972 / ATCC 24843) GN=gpx1 PE=2 SV=1	Glutathione peroxidase//Translation initiation factor SUI1	regulation of translational initiation//oxidation-reduction process//response to oxidative stress//glutathione metabolic process//obsolete peroxidase reaction//translational initiation	translation initiation factor activity//glutathione peroxidase activity	ribosome	Glutathione peroxidase
c191655_g1	1212	0	2	5	7	0	2	5	3	0	0.12	0.24	0.43	0	0.12	0.28	0.14	heme peroxidase [Coccomyxa subellipsoidea C-169]>gi|384248274|gb|EIE21758.1| heme peroxidase [Coccomyxa subellipsoidea C-169]	--	cytochrome c peroxidase	Cytochrome c peroxidase, mitochondrial OS=Neosartorya fumigata (strain ATCC MYA-4609 / Af293 / CBS 101355 / FGSC A1100) GN=ccp1 PE=3 SV=1	Peroxidase//60s Acidic ribosomal protein	translational elongation//response to oxidative stress//oxidation-reduction process//obsolete peroxidase reaction//ribosome biogenesis	peroxidase activity//structural constituent of ribosome//heme binding	intracellular//ribosome	--
c191690_g1	599	3	1	1	1	0	0	0	0	0.38	0.16	0.13	0.17	0	0	0	0	glutathione S-transferase T2-like [Brassica rapa]	--	--	Glutathione S-transferase T2 OS=Arabidopsis thaliana GN=GSTT2 PE=2 SV=1	--	--	--	--	--
c191820_g1	330	1	1	0	0	0	0	0	0	0.61	0.8	0	0	0	0	0	0	glutathione-s-transferase theta, gst, putative [Ricinus communis]>gi|223522200|gb|EEF26670.1| glutathione-s-transferase theta, gst, putative [Ricinus communis]	--	glutathione S-transferase	Disulfide-bond oxidoreductase YfcG OS=Escherichia coli (strain K12) GN=yfcG PE=1 SV=1	Glutathione S-transferase, N-terminal domain//Glutathione S-transferase, N-terminal domain//Glutathione S-transferase, N-terminal domain	glutathione metabolic process//obsolete glutathione conjugation reaction	glutathione transferase activity//protein binding	--	Glutathione S-transferase
c192586_g1	257	0	0	0	0	2	0	0	0	0	0	0	0	5.75	0	0	0	thioredoxin H-type-like [Oryza brachyantha]	--	thioredoxin 1	Thioredoxin H-type OS=Oryza sativa subsp. indica GN=TRXH PE=1 SV=1	Thioredoxin	cell redox homeostasis	--	--	Glutaredoxin-related protein
c192656_g1	229	3	0	0	0	0	0	0	0	18.4	0	0	0	0	0	0	0	similar to thioredoxin h [Cyanidioschyzon merolae strain 10D]>gi|449016829|dbj|BAM80231.1| similar to thioredoxin h [Cyanidioschyzon merolae strain 10D]	--	thioredoxin 1	Thioredoxin-1 OS=Saccharomyces cerevisiae (strain ATCC 204508 / S288c) GN=TRX1 PE=1 SV=3	AhpC/TSA family//Glutaredoxin//Nitrite/Sulfite reductase ferredoxin-like half domain//UDP-glucose/GDP-mannose dehydrogenase family, NAD binding domain//Thioredoxin//Redoxin	obsolete electron transport//oxidation-reduction process//cell redox homeostasis	protein disulfide oxidoreductase activity//oxidoreductase activity, acting on the CH-OH group of donors, NAD or NADP as acceptor//NAD binding//antioxidant activity//electron carrier activity//oxidoreductase activity	--	Thioredoxin
c193526_g1	232	0	0	0	2	0	0	0	0	0	0	0	14.62	0	0	0	0	glutathione synthetase, partial [Hordeum vulgare]	--	glutathione synthase	Glutathione synthetase, chloroplastic OS=Solanum lycopersicum GN=GSH2 PE=2 SV=1	Eukaryotic glutathione synthase, ATP binding domain//Eukaryotic glutathione synthase	glutathione biosynthetic process	ATP binding//glutathione synthase activity	--	Glutathione synthetase
c193734_g1	213	0	2	0	0	0	0	0	0	0	32.35	0	0	0	0	0	0	thioredoxin [Micromonas sp. RCC299]>gi|226519343|gb|ACO65334.1| thioredoxin [Micromonas sp. RCC299]	--	nucleoredoxin	nucleoredoxin 1 OS=Arabidopsis thaliana GN=At1g60420 PE=1 SV=1	Thioredoxin//Redoxin//Glutathione peroxidase//AhpC/TSA family	response to oxidative stress//oxidation-reduction process//cell redox homeostasis//glutathione metabolic process//obsolete peroxidase reaction	glutathione peroxidase activity//antioxidant activity//oxidoreductase activity	--	--
c193820_g1	450	3	1	0	1	0	0	1	3	0.69	0.3	0	0.31	0	0	0.29	0.73	ferric reduction oxidase 7, chloroplastic [Brassica rapa]	--	--	Ferric reduction oxidase 7, chloroplastic OS=Arabidopsis thaliana GN=FRO7 PE=2 SV=1	Amiloride-sensitive sodium channel	sodium ion transport	sodium channel activity	membrane	--
c19385_g1	271	0	0	0	0	0	2	0	0	0	0	0	0	0	4.29	0	0	Thioredoxin, conserved site [Ostreococcus tauri]	--	thioredoxin 1	Thioredoxin OS=Equus caballus GN=TXN PE=3 SV=3	Glutaredoxin//AhpC/TSA family//Redoxin//Thioredoxin	obsolete electron transport//oxidation-reduction process//cell redox homeostasis	protein disulfide oxidoreductase activity//oxidoreductase activity//electron carrier activity//antioxidant activity	--	Thioredoxin
c193909_g1	328	0	1	0	2	0	0	0	0	0	0.82	0	1.72	0	0	0	0	NADPH-dependent thioredoxin reductase [Euglena gracilis]	--	thioredoxin reductase (NADPH)	Thioredoxin reductase OS=Penicillium chrysogenum GN=TRR1 PE=1 SV=3	Pyridine nucleotide-disulphide oxidoreductase//Putative NAD(P)-binding//Ketopantoate reductase PanE/ApbA	porphyrin-containing compound biosynthetic process//pantothenate biosynthetic process//siroheme biosynthetic process//oxidation-reduction process	oxidoreductase activity//2-dehydropantoate 2-reductase activity//flavin adenine dinucleotide binding//precorrin-2 dehydrogenase activity	--	Thioredoxin reductase
c194176_g1	597	0	0	1	2	5	1	1	0	0	0	0.13	0.35	0.78	0.17	0.16	0	glutathione S-transferase [Galdieria sulphuraria]>gi|452822920|gb|EME29935.1| glutathione S-transferase [Galdieria sulphuraria]	--	glutathione S-transferase	Glutathione S-transferase P OS=Capra hircus GN=GSTP1 PE=2 SV=2	Glutathione S-transferase, N-terminal domain//Glutathione S-transferase, N-terminal domain//Glutathione S-transferase, N-terminal domain	--	protein binding	--	Glutathione S-transferase
c195435_g1	252	0	0	0	0	0	0	0	2	0	0	0	0	0	0	0	5.66	probable glutathione peroxidase 2 [Elaeis guineensis]	--	glutathione peroxidase	Probable phospholipid hydroperoxide glutathione peroxidase OS=Spinacia oleracea PE=2 SV=1	AhpC/TSA family//Glutathione peroxidase	obsolete peroxidase reaction//glutathione metabolic process//response to oxidative stress//oxidation-reduction process	antioxidant activity//oxidoreductase activity//glutathione peroxidase activity	--	Glutathione peroxidase
c195478_g1	214	0	2	0	0	0	0	0	0	0	30.79	0	0	0	0	0	0	glutathione peroxidase [Saprolegnia diclina VS20]>gi|530737144|gb|EQC35386.1| glutathione peroxidase [Saprolegnia diclina VS20]	--	glutathione peroxidase	Probable glutathione peroxidase 2 OS=Arabidopsis thaliana GN=GPX2 PE=1 SV=1	Glutathione peroxidase	obsolete peroxidase reaction//glutathione metabolic process//response to oxidative stress//oxidation-reduction process	glutathione peroxidase activity	--	Glutathione peroxidase
c195505_g1	325	0	0	0	3	0	1	1	0	0	0	0	2.67	0	0.84	0.81	0	glutathione peroxidase 5 [Pyrus x bretschneideri]	--	glutathione peroxidase	Probable glutathione peroxidase 2 OS=Arabidopsis thaliana GN=GPX2 PE=1 SV=1	AhpC/TSA family//Glutathione peroxidase	response to oxidative stress//oxidation-reduction process//obsolete peroxidase reaction//glutathione metabolic process	glutathione peroxidase activity//oxidoreductase activity//antioxidant activity	--	Glutathione peroxidase
c195547_g1	218	0	2	0	0	0	0	0	0	0	25.44	0	0	0	0	0	0	glutathione peroxidase [Volvox carteri f. nagariensis]>gi|300267212|gb|EFJ51396.1| glutathione peroxidase [Volvox carteri f. nagariensis]	--	--	Probable phospholipid hydroperoxide glutathione peroxidase OS=Mesembryanthemum crystallinum GN=GPXMC1 PE=2 SV=1	Glutathione peroxidase//Prokaryotic acetaldehyde dehydrogenase, dimerisation	obsolete peroxidase reaction//glutathione metabolic process//pyruvate metabolic process//aromatic compound catabolic process//oxidation-reduction process//response to oxidative stress	oxidoreductase activity//acetaldehyde dehydrogenase (acetylating) activity//glutathione peroxidase activity	--	--
c19562_g1	1681	0	0	0	0	56	7	0	0	0	0	0	0	2.07	0.28	0	0	glutathione synthetase [Phytophthora parasitica INRA-310]>gi|566013832|gb|ETI36743.1| glutathione synthetase [Phytophthora parasitica P1569]>gi|567951276|gb|ETK76979.1| glutathione synthetase [Phytophthora parasitica]>gi|567979937|gb|ETL30409.1| glutathione synthetase [Phytophthora parasitica]>gi|568009439|gb|ETL83641.1| glutathione synthetase [Phytophthora parasitica]>gi|568039348|gb|ETM36844.1|…	--	glutathione synthase	Glutathione synthetase OS=Dictyostelium discoideum GN=gshB PE=3 SV=1	Eukaryotic glutathione synthase, ATP binding domain//Eukaryotic glutathione synthase	glutathione biosynthetic process	glutathione synthase activity//ATP binding	--	Glutathione synthetase
c195695_g1	285	2	1	0	0	0	0	0	0	2.5	1.62	0	0	0	0	0	0	glutathione-s-transferase theta, gst, putative [Ricinus communis]>gi|223522200|gb|EEF26670.1| glutathione-s-transferase theta, gst, putative [Ricinus communis]	--	GST-like protein	Disulfide-bond oxidoreductase YghU OS=Escherichia coli (strain K12) GN=yghU PE=1 SV=2	Glutathione S-transferase, N-terminal domain//Glutathione S-transferase, N-terminal domain//Glutathione S-transferase, N-terminal domain	--	protein binding	--	Glutathione S-transferase
c195835_g1	388	0	0	0	0	0	1	1	0	0	0	0	0	0	0.45	0.43	0	glutathione peroxidase [Monoraphidium neglectum]	--	glutathione peroxidase	Vitamin B12 transport periplasmic protein BtuE OS=Escherichia coli (strain K12) GN=btuE PE=3 SV=1	Glutathione peroxidase	oxidation-reduction process//response to oxidative stress//glutathione metabolic process//obsolete peroxidase reaction	glutathione peroxidase activity	--	Glutathione peroxidase
c196283_g1	296	0	0	3	0	0	0	0	0	0	0	3.11	0	0	0	0	0	glutaredoxin [Solanum lycopersicum]	--	--	Glutaredoxin OS=Ricinus communis PE=3 SV=1	Glutaredoxin	obsolete electron transport//cell redox homeostasis	electron carrier activity//protein disulfide oxidoreductase activity	--	Glutaredoxin and related proteins
c196389_g1	396	1	0	0	0	0	0	0	0	0.32	0	0	0	0	0	0	0	peroxiredoxin [Saprolegnia diclina VS20]>gi|530729122|gb|EQC27364.1| peroxiredoxin [Saprolegnia diclina VS20]	--	peroxiredoxin (alkyl hydroperoxide reductase subunit C)	Peroxiredoxin OS=Ascaris suum PE=2 SV=1	AhpC/TSA family//Redoxin	oxidation-reduction process	antioxidant activity//oxidoreductase activity	--	Alkyl hydroperoxide reductase, thiol specific antioxidant and related enzymes
c196701_g1	397	1	0	1	4	0	0	0	0	0.32	0	0.34	1.76	0	0	0	0	peroxidase [Volvox carteri f. nagariensis]>gi|300258833|gb|EFJ43066.1| peroxidase [Volvox carteri f. nagariensis]	--	--	Peroxinectin A OS=Dictyostelium discoideum GN=poxA PE=2 SV=1	Animal haem peroxidase	obsolete peroxidase reaction//response to oxidative stress//oxidation-reduction process	peroxidase activity//heme binding	--	Peroxidase/oxygenase
c196736_g1	280	0	0	2	1	0	1	2	2	0	0	2.8	1.88	0	1.76	3.44	2.85	peroxiredoxin [Euglena gracilis]	--	peroxiredoxin (alkyl hydroperoxide reductase subunit C)	Putative peroxiredoxin sll1621 OS=Synechocystis sp. (strain PCC 6803 / Kazusa) GN=sll1621 PE=1 SV=1	Redoxin	--	oxidoreductase activity	--	Alkyl hydroperoxide reductase/peroxiredoxin
c197513_g1	223	0	0	0	0	0	0	1	0	0	0	0	0	0	0	9.98	0	glutathione reductase [Phytophthora infestans T30-4]>gi|262102635|gb|EEY60687.1| glutathione reductase [Phytophthora infestans T30-4]	--	glutathione reductase (NADPH)	Glutathione reductase OS=Dictyostelium discoideum GN=gsr PE=3 SV=2	Pyridine nucleotide-disulphide oxidoreductase, dimerisation domain	gluconeogenesis//cell redox homeostasis//obsolete electron transport//oxidation-reduction process//glutathione metabolic process	NADP binding//glutathione-disulfide reductase activity//flavin adenine dinucleotide binding	cytoplasm	Pyridine nucleotide-disulphide oxidoreductase
c197968_g1	401	5	4	0	0	0	1	1	0	1.56	1.62	0	0	0	0.41	0.39	0	glutathione S-transferase T3-like [Brassica rapa]	--	--	--	--	--	--	--	--
c197985_g1	274	0	2	0	0	1	0	0	0	0	4.08	0	0	1.88	0	0	0	catalase [Phytophthora nicotianae]	--	catalase	Catalase-2 OS=Caenorhabditis elegans GN=ctl-1 PE=2 SV=3	Catalase	obsolete peroxidase reaction//methane metabolic process//response to oxidative stress//oxidation-reduction process//tryptophan metabolic process	catalase activity//heme binding	--	Catalase
c198360_g1	284	0	0	0	0	0	5	0	0	0	0	0	0	0	8.14	0	0	thioredoxin M-type [Zea mays]>gi|195657613|gb|ACG48274.1| thioredoxin M-type [Zea mays]	--	thioredoxin 1	Thioredoxin OS=Coprinus comatus PE=1 SV=1	Thioredoxin//Redoxin	cell redox homeostasis	oxidoreductase activity	--	Thioredoxin
c19852_g1	828	0	0	0	0	67	11	0	0	0	0	0	0	6.21	1.1	0	0	Glutathione S-transferase [Ectocarpus siliculosus]	--	glutathione S-transferase kappa 1	Glutathione S-transferase kappa 1 OS=Rattus norvegicus GN=Gstk1 PE=1 SV=3	DSBA-like thioredoxin domain	obsolete electron transport	protein disulfide oxidoreductase activity	--	--
c199329_g1	258	0	0	0	0	0	3	0	0	0	0	0	0	0	8.89	0	0	glutathione reductase, partial [Dimocarpus longan]	Acanthamoeba castellanii str. Neff glutathionedisulfide reductase (ACA1_336860) mRNA, complete cds	glutathione reductase (NADPH)	Glutathione reductase, chloroplastic OS=Arabidopsis thaliana GN=EMB2360 PE=2 SV=1	Pyridine nucleotide-disulphide oxidoreductase	oxidation-reduction process	oxidoreductase activity	--	Pyridine nucleotide-disulphide oxidoreductase
c199700_g1	234	0	0	0	2	0	0	0	0	0	0	0	13.57	0	0	0	0	Glutathione S-transferase [Chondrus crispus]>gi|148841046|gb|ABR14709.1| glutathione S-transferase [Chondrus crispus]>gi|507112229|emb|CDF35921.1| Glutathione S-transferase [Chondrus crispus]	--	--	Probable glutathione S-transferase 9 OS=Caenorhabditis elegans GN=gst-9 PE=3 SV=1	Glutathione S-transferase, N-terminal domain//Glutathione S-transferase, N-terminal domain//Glutathione S-transferase, N-terminal domain	--	protein binding	--	--
c200133_g1	829	9	2	2	1	3	1	1	4	0.68	0.19	0.16	0.1	0.28	0.1	0.09	0.32	ferric reduction oxidase 7, chloroplastic [Brassica rapa]	--	--	Ferric reduction oxidase 6 OS=Arabidopsis thaliana GN=FRO6 PE=2 SV=1	Polyomavirus agnoprotein//FAD-binding domain//Oxidoreductase NAD-binding domain//Ferric reductase NAD binding domain	oxidation-reduction process	oxidoreductase activity//DNA binding	--	Ferric reductase, NADH/NADPH oxidase and related proteins
c200160_g1	253	0	0	2	0	0	0	0	0	0	0	5.35	0	0	0	0	0	catalase putative [Albugo laibachii Nc14]	--	catalase	Catalase OS=Drosophila melanogaster GN=Cat PE=1 SV=2	Catalase	obsolete peroxidase reaction//methane metabolic process//response to oxidative stress//oxidation-reduction process//tryptophan metabolic process	catalase activity//heme binding	--	Catalase
c200453_g1	216	0	1	0	0	2	0	1	0	0	13.97	0	0	25.77	0	13.76	0	glutathione S-transferase Z1-like isoform X2 [Tarenaya hassleriana]	--	maleylacetoacetate isomerase	Maleylacetoacetate isomerase OS=Homo sapiens GN=GSTZ1 PE=1 SV=3	ATP:corrinoid adenosyltransferase BtuR/CobO/CobP//Glutathione S-transferase, N-terminal domain//Glutathione S-transferase, N-terminal domain//Glutathione S-transferase, N-terminal domain	cobalamin biosynthetic process//chlorophyll metabolic process	cob(I)yrinic acid a,c-diamide adenosyltransferase activity//protein binding//ATP binding	--	Glutathione S-transferase
c200521_g1	288	1	0	0	0	0	0	0	0	1.18	0	0	0	0	0	0	0	thioredoxin [Thalassiosira pseudonana CCMP1335]>gi|220973719|gb|EED92049.1| thioredoxin, partial [Thalassiosira pseudonana CCMP1335]	--	thioredoxin 1	Thioredoxin H2-1 OS=Oryza sativa subsp. japonica GN=Os07g0190800 PE=2 SV=1	Thioredoxin//Redoxin	cell redox homeostasis	oxidoreductase activity	--	Thioredoxin
c200562_g1	949	2	3	1	1	1	2	2	0	0.12	0.24	0.07	0.08	0.08	0.17	0.15	0	glutathione S-transferase [Coccomyxa sp. PA]	--	--	Glutathione S-transferase A OS=Pleuronectes platessa PE=2 SV=1	Glutathione S-transferase, N-terminal domain//Glutathione S-transferase, N-terminal domain//Glutathione S-transferase, N-terminal domain	--	protein binding	--	Glutathione S-transferase
c201283_g1	457	2	5	2	3	4	4	3	3	0.44	1.44	0.47	0.91	1.08	1.17	0.82	0.7	nucleoside-diphosphate kinase [Galdieria sulphuraria]>gi|452824123|gb|EME31128.1| nucleoside-diphosphate kinase [Galdieria sulphuraria]	--	nucleoside-diphosphate kinase	Nucleoside diphosphate kinase OS=Trichodesmium erythraeum (strain IMS101) GN=ndk PE=3 SV=1	Nucleoside diphosphate kinase	purine nucleobase metabolic process//CTP biosynthetic process//GTP biosynthetic process//nucleoside diphosphate phosphorylation//UTP biosynthetic process//pyrimidine nucleobase metabolic process	ATP binding//nucleoside diphosphate kinase activity	--	Nucleoside diphosphate kinase
c201629_g1	227	1	0	0	0	0	0	0	0	6.65	0	0	0	0	0	0	0	1-cys peroxiredoxin [Nelumbo nucifera]	--	--	Peroxiredoxin-6 OS=Gallus gallus GN=PRDX6 PE=2 SV=3	--	--	--	--	--
c202136_g1	226	0	0	0	0	0	0	1	0	0	0	0	0	0	0	8.77	0	2-Cys peroxiredoxin BAS1, chloroplastic [Tarenaya hassleriana]	--	peroxiredoxin (alkyl hydroperoxide reductase subunit C)	2-Cys peroxiredoxin BAS1, chloroplastic OS=Oryza sativa subsp. japonica GN=BAS1 PE=1 SV=1	AhpC/TSA family//Redoxin	oxidation-reduction process	antioxidant activity//oxidoreductase activity	--	Alkyl hydroperoxide reductase, thiol specific antioxidant and related enzymes
c202612_g1	293	0	0	0	0	0	0	3	0	0	0	0	0	0	0	3.99	0	ferritin-1, chloroplastic-like [Eucalyptus grandis]	--	ferritin heavy chain	Ferritin-1, chloroplastic OS=Brassica napus GN=LSC30 PE=2 SV=1	Ferritin-like domain	cellular iron ion homeostasis	ferric iron binding	--	Ferritin
c203895_g1	452	2	1	0	2	1	0	0	1	0.46	0.29	0	0.62	0.28	0	0	0.24	NADPH-dependent thioredoxin reductase [Euglena gracilis]	--	thioredoxin reductase (NADPH)	Thioredoxin reductase OS=Dictyostelium discoideum GN=trrA PE=3 SV=1	Pyridine nucleotide-disulphide oxidoreductase//Pyridine nucleotide-disulphide oxidoreductase//FAD dependent oxidoreductase	oxidation-reduction process	flavin adenine dinucleotide binding//oxidoreductase activity	--	Thioredoxin reductase
c2041_g1	556	5	3	1	0	0	3	5	0	0.73	0.57	0.15	0	0	0.58	0.91	0	peroxiredoxin, PRX3 [Chondrus crispus]>gi|507108519|emb|CDF32473.1| peroxiredoxin, PRX3 [Chondrus crispus]	--	peroxiredoxin 6, 1-Cys peroxiredoxin	Mitochondrial peroxiredoxin PRX1 OS=Saccharomyces cerevisiae (strain ATCC 204508 / S288c) GN=PRX1 PE=1 SV=1	AhpC/TSA family//Transglutaminase family//Redoxin//C-terminal domain of 1-Cys peroxiredoxin	oxidation-reduction process//peptide cross-linking	oxidoreductase activity//peroxiredoxin activity//antioxidant activity	--	Alkyl hydroperoxide reductase, thiol specific antioxidant and related enzymes
c204483_g1	330	0	3	0	0	1	0	0	0	0	2.39	0	0	0.74	0	0	0	glutathione S-transferase [Coccomyxa subellipsoidea C-169]>gi|384245545|gb|EIE19038.1| glutathione S-transferase [Coccomyxa subellipsoidea C-169]	--	--	Glutathione S-transferase A OS=Pleuronectes platessa PE=2 SV=1	--	--	--	--	--
c204565_g1	288	0	0	3	0	0	0	0	0	0	0	3.59	0	0	0	0	0	ferritin, partial [Pseudo-nitzschia australis]	--	--	--	Ferritin-like domain	cellular iron ion homeostasis	ferric iron binding	--	--
c205396_g1	239	0	0	0	0	0	0	1	0	0	0	0	0	0	0	5.31	0	glutathione peroxidase 4 [Eucalyptus grandis]>gi|629092901|gb|KCW58896.1| hypothetical protein EUGRSUZ_H01518 [Eucalyptus grandis]	--	--	Phospholipid hydroperoxide glutathione peroxidase, nuclear OS=Mus musculus GN=Gpx4 PE=2 SV=3	--	--	--	--	Glutathione peroxidase
c205653_g1	327	0	0	0	1	0	0	2	0	0	0	0	0.87	0	0	1.58	0	peroxidase 62 [Tarenaya hassleriana]	--	peroxidase	Peroxidase 62 OS=Arabidopsis thaliana GN=PER62 PE=2 SV=1	Peroxidase	oxidation-reduction process//response to oxidative stress//obsolete peroxidase reaction	heme binding//peroxidase activity	--	--
c206348_g1	273	0	0	1	2	0	0	2	0	0	0	1.62	4.37	0	0	4.01	0	glutathione S-transferase [Coccomyxa subellipsoidea C-169]>gi|384245545|gb|EIE19038.1| glutathione S-transferase [Coccomyxa subellipsoidea C-169]	--	glutathione S-transferase	Glutathione S-transferase A OS=Pleuronectes platessa PE=2 SV=1	Glutathione S-transferase, N-terminal domain//Glutathione S-transferase, N-terminal domain//Glutathione S-transferase, N-terminal domain	--	protein binding	--	Glutathione S-transferase
c206561_g1	287	0	3	0	0	0	0	0	0	0	4.67	0	0	0	0	0	0	glutathione S-transferase, putative [Phytophthora infestans T30-4]>gi|262111302|gb|EEY69354.1| glutathione S-transferase, putative [Phytophthora infestans T30-4]	--	--	Probable glutathione S-transferase 5 OS=Caenorhabditis elegans GN=gst-5 PE=1 SV=1	Outer mitochondrial membrane transport complex protein//Glutathione S-transferase, N-terminal domain//Glutathione S-transferase, N-terminal domain//Glutathione S-transferase, N-terminal domain	protein targeting to mitochondrion	protein binding	mitochondrial outer membrane	Glutathione S-transferase
c20700_g1	240	0	0	0	2	0	0	0	0	0	0	0	10.96	0	0	0	0	peroxiredoxin type II [Dunaliella viridis]	--	peroxiredoxin 5, atypical 2-Cys peroxiredoxin	Peroxiredoxin-5, mitochondrial OS=Papio hamadryas GN=PRDX5 PE=2 SV=1	Redoxin//AhpC/TSA family	oxidation-reduction process	antioxidant activity//oxidoreductase activity	--	Alkyl hydroperoxide reductase/peroxiredoxin
c210196_g1	229	0	0	0	0	3	0	0	0	0	0	0	0	21.9	0	0	0	glutathione S-transferase 1 [Laminaria digitata]	--	--	--	--	--	--	--	--
c210352_g1	255	0	0	0	0	0	3	0	0	0	0	0	0	0	9.65	0	0	peroxiredoxin-2, partial [Phytophthora parasitica]>gi|567962000|gb|ETK87532.1| peroxiredoxin-2, partial [Phytophthora parasitica]>gi|567990737|gb|ETL40960.1| peroxiredoxin-2, partial [Phytophthora parasitica]>gi|570328375|gb|ETO76323.1| peroxiredoxin-2, partial [Phytophthora parasitica P1976]	--	peroxiredoxin (alkyl hydroperoxide reductase subunit C)	Peroxiredoxin-2 OS=Macaca fascicularis GN=PRDX2 PE=2 SV=3	Redoxin//AhpC/TSA family	oxidation-reduction process	antioxidant activity//oxidoreductase activity	--	Alkyl hydroperoxide reductase, thiol specific antioxidant and related enzymes
c210394_g1	206	0	0	0	2	0	0	0	0	0	0	0	47.97	0	0	0	0	Glutathione reductase [Ectocarpus siliculosus]	--	glutathione reductase (NADPH)	Glutathione reductase OS=Neurospora crassa (strain ATCC 24698 / 74-OR23-1A / CBS 708.71 / DSM 1257 / FGSC 987) GN=gtr-1 PE=3 SV=1	--	--	--	--	Pyridine nucleotide-disulphide oxidoreductase
c211837_g1	237	0	0	0	1	0	0	0	0	0	0	0	6.08	0	0	0	0	1-Cys peroxiredoxin [Sesamum indicum]	--	peroxiredoxin 6, 1-Cys peroxiredoxin	Peroxiredoxin-like protein DDB_G0282517, mitochondrial OS=Dictyostelium discoideum GN=DDB_G0282517 PE=3 SV=1	Redoxin//AhpC/TSA family	oxidation-reduction process	oxidoreductase activity//antioxidant activity	--	Alkyl hydroperoxide reductase, thiol specific antioxidant and related enzymes
c211931_g1	230	0	0	0	0	2	0	0	0	0	0	0	0	14.03	0	0	0	glutathione S-transferase isoform 1 [Galdieria sulphuraria]>gi|452823248|gb|EME30260.1| glutathione S-transferase isoform 1 [Galdieria sulphuraria]	--	--	Glutathionyl-hydroquinone reductase YqjG OS=Escherichia coli (strain K12) GN=yqjG PE=1 SV=1	--	--	--	--	--
c212017_g1	345	1	0	0	1	0	0	0	0	0.51	0	0	0.7	0	0	0	0	cytochrome c peroxidase [Bathycoccus prasinos]>gi|412986781|emb|CCO15207.1| cytochrome c peroxidase [Bathycoccus prasinos]	--	cytochrome c peroxidase	Cytochrome c peroxidase, mitochondrial OS=Emericella nidulans (strain FGSC A4 / ATCC 38163 / CBS 112.46 / NRRL 194 / M139) GN=ccp1 PE=3 SV=1	Peroxidase	obsolete peroxidase reaction//response to oxidative stress//oxidation-reduction process	peroxidase activity//heme binding	--	--
c212201_g1	678	0	4	3	1	1	2	3	1	0	0.53	0.33	0.14	0.13	0.27	0.38	0.11	2-Cys peroxiredoxin BAS1, chloroplastic [Auxenochlorella protothecoides]>gi|675350500|gb|KFM22940.1| 2-Cys peroxiredoxin BAS1, chloroplastic [Auxenochlorella protothecoides]	--	--	--	--	--	--	--	--
c212656_g1	358	1	0	2	2	0	0	0	0	0.45	0	0.93	1.22	0	0	0	0	peroxidase 29 isoform X3 [Brassica rapa]	--	peroxidase	Peroxidase 29 OS=Arabidopsis thaliana GN=PER29 PE=2 SV=2	Peroxidase	obsolete peroxidase reaction//oxidation-reduction process//response to oxidative stress	peroxidase activity//heme binding	--	--
c212999_g1	392	0	2	0	1	0	1	0	0	0	0.87	0	0.46	0	0.44	0	0	glutathione-S-transferase [Cyanidioschyzon merolae strain 10D]>gi|449019716|dbj|BAM83118.1| glutathione-S-transferase [Cyanidioschyzon merolae strain 10D]	--	glutathione S-transferase	Glutathione S-transferase Mu 1 OS=Oryctolagus cuniculus PE=1 SV=2	Glutathione S-transferase, N-terminal domain	--	protein binding	--	Glutathione S-transferase
c213027_g1	904	25	25	20	12	16	17	20	24	1.67	2.14	1.41	1.09	1.31	1.5	1.65	1.7	peroxiredoxin Q, chloroplastic isoform X2 [Brassica rapa]>gi|674904420|emb|CDY28589.1| BnaA06g19490D [Brassica napus]	--	peroxiredoxin Q/BCP	Peroxiredoxin Q, chloroplastic OS=Arabidopsis thaliana GN=PRXQ PE=1 SV=1	Redoxin//Glutathione peroxidase//AhpC/TSA family	obsolete peroxidase reaction//glutathione metabolic process//oxidation-reduction process//response to oxidative stress	antioxidant activity//glutathione peroxidase activity//oxidoreductase activity	--	Alkyl hydroperoxide reductase, thiol specific antioxidant and related enzymes
c213049_g1	876	0	0	0	0	67	15	0	0	0	0	0	0	5.72	1.39	0	0	Peroxiredoxin [Auxenochlorella protothecoides]>gi|675354739|gb|KFM27179.1| Peroxiredoxin [Auxenochlorella protothecoides]	--	peroxiredoxin Q/BCP	Peroxiredoxin C1773.02c OS=Schizosaccharomyces pombe (strain 972 / ATCC 24843) GN=SPBC1773.02c PE=3 SV=1	AhpC/TSA family//DNA polymerase (viral) N-terminal domain//Redoxin	DNA replication//oxidation-reduction process	antioxidant activity//DNA-directed DNA polymerase activity//DNA binding//oxidoreductase activity	DNA polymerase complex	Alkyl hydroperoxide reductase, thiol specific antioxidant and related enzymes
c21416_g1	231	0	0	2	0	0	0	0	0	0	0	11.02	0	0	0	0	0	thioredoxin like protein [Micromonas sp. RCC299]>gi|226522091|gb|ACO68076.1| thioredoxin like protein [Micromonas sp. RCC299]	--	--	Tryparedoxin OS=Trypanosoma brucei brucei PE=1 SV=1	Thioredoxin	cell redox homeostasis	--	--	--
c214371_g1	277	0	0	1	0	0	0	0	0	0	0	1.49	0	0	0	0	0	glutathione reductase [Ectocarpus siliculosus]	--	glutathione reductase (NADPH)	Glutathione reductase OS=Escherichia coli (strain K12) GN=gor PE=1 SV=1	FAD dependent oxidoreductase//Glucose inhibited division protein A//Pyridine nucleotide-disulphide oxidoreductase	oxidation-reduction process//tRNA processing	oxidoreductase activity//flavin adenine dinucleotide binding	--	Pyridine nucleotide-disulphide oxidoreductase
c21445_g1	401	0	0	0	1	1	0	0	1	0	0	0	0.43	0.38	0	0	0.33	peroxidase 43 [Brassica rapa]	--	peroxidase	Peroxidase 43 OS=Arabidopsis thaliana GN=PER43 PE=3 SV=2	Peroxidase	oxidation-reduction process//response to oxidative stress//obsolete peroxidase reaction	heme binding//peroxidase activity	--	--
c214576_g1	345	0	0	1	0	0	0	1	0	0	0	0.53	0	0	0	0.64	0	glutathione S-transferase zeta class-like isoform X1 [Pyrus x bretschneideri]	--	--	Ganglioside-induced differentiation-associated protein 1-like 1 OS=Mus musculus GN=Gdap1l1 PE=2 SV=1	Glutathione S-transferase, N-terminal domain//Glutathione S-transferase, N-terminal domain//Glutathione S-transferase, N-terminal domain	--	protein binding	--	Uncharacterized conserved protein (Ganglioside-induced differentiation associated protein 1, GDAP1)
c215220_g1	419	1	1	0	0	1	2	0	0	0.28	0.36	0	0	0.34	0.72	0	0	thioredoxin-like protein [Coccomyxa subellipsoidea C-169]>gi|384250958|gb|EIE24436.1| thioredoxin-like protein [Coccomyxa subellipsoidea C-169]	--	peroxiredoxin 6, 1-Cys peroxiredoxin	Peroxiredoxin-like protein DDB_G0282517, mitochondrial OS=Dictyostelium discoideum GN=DDB_G0282517 PE=3 SV=1	AhpC/TSA family//Redoxin	oxidation-reduction process	antioxidant activity//oxidoreductase activity	--	Alkyl hydroperoxide reductase, thiol specific antioxidant and related enzymes
c216173_g1	242	3	0	0	0	0	0	0	0	11.43	0	0	0	0	0	0	0	ferritin [Phaeodactylum tricornutum CCAP 1055/1]>gi|217403863|gb|EEC43813.1| ferritin [Phaeodactylum tricornutum CCAP 1055/1]	--	ferritin	Bacterial non-heme ferritin OS=Bacteroides fragilis (strain YCH46) GN=ftnA PE=1 SV=1	Ferritin-like domain//Rubrerythrin	oxidation-reduction process//cellular iron ion homeostasis	ferric iron binding//metal ion binding//oxidoreductase activity	--	--
c216184_g1	223	0	0	0	0	1	0	0	0	0	0	0	0	9.37	0	0	0	glutathione peroxidase [Volvox carteri f. nagariensis]>gi|300267212|gb|EFJ51396.1| glutathione peroxidase [Volvox carteri f. nagariensis]	--	glutathione peroxidase	Glutathione peroxidase 2 OS=Saccharomyces cerevisiae (strain ATCC 204508 / S288c) GN=GPX2 PE=1 SV=1	Glutathione peroxidase	obsolete peroxidase reaction//glutathione metabolic process//oxidation-reduction process//response to oxidative stress	peroxidase activity//glutathione peroxidase activity	--	Glutathione peroxidase
c216468_g1	296	0	0	2	1	0	0	0	0	0	0	2.07	1.38	0	0	0	0	similar to thioredoxin h [Cyanidioschyzon merolae strain 10D]>gi|449016829|dbj|BAM80231.1| similar to thioredoxin h [Cyanidioschyzon merolae strain 10D]	--	thioredoxin 1	Thioredoxin-1 OS=Saccharomyces cerevisiae (strain ATCC 204508 / S288c) GN=TRX1 PE=1 SV=3	Thioredoxin//Redoxin//AhpC/TSA family	oxidation-reduction process//cell redox homeostasis	oxidoreductase activity//antioxidant activity	--	Thioredoxin
c216704_g1	751	0	0	0	0	28	6	0	0	0	0	0	0	3.01	0.7	0	0	RecName: Full=Thioredoxin Y, chloroplastic; Short=OsTrxy; Flags: Precursor	--	thioredoxin 1	Thioredoxin, mitochondrial OS=Rattus norvegicus GN=Txn2 PE=2 SV=1	AhpC/TSA family//Thioredoxin//Redoxin//DSBA-like thioredoxin domain	cell redox homeostasis//oxidation-reduction process//obsolete electron transport	antioxidant activity//oxidoreductase activity//protein disulfide oxidoreductase activity	--	Thioredoxin-like protein
c217128_g1	381	4	2	0	0	0	0	0	0	1.46	0.95	0	0	0	0	0	0	peroxiredoxin, PRX3 [Chondrus crispus]>gi|507108519|emb|CDF32473.1| peroxiredoxin, PRX3 [Chondrus crispus]	--	peroxiredoxin 6, 1-Cys peroxiredoxin	Peroxiredoxin-like protein DDB_G0282517, mitochondrial OS=Dictyostelium discoideum GN=DDB_G0282517 PE=3 SV=1	AhpC/TSA family//Redoxin	oxidation-reduction process	antioxidant activity//oxidoreductase activity	--	Alkyl hydroperoxide reductase, thiol specific antioxidant and related enzymes
c217591_g1	217	0	0	2	0	0	0	0	0	0	0	19.8	0	0	0	0	0	thioredoxin-like protein YLS8 isoform X1 [Nicotiana sylvestris]	--	--	Thioredoxin-like protein YLS8 OS=Arabidopsis thaliana GN=YLS8 PE=2 SV=1	--	--	--	--	Component of the U4/U6.U5 snRNP/mitosis protein DIM1
c218400_g1	296	0	0	1	0	0	0	0	0	0	0	1.04	0	0	0	0	0	thioredoxin H [Helicosporidium sp. ex Simulium jonesi]	--	thioredoxin 1	Thioredoxin OS=Equus caballus GN=TXN PE=3 SV=3	Thioredoxin//Redoxin//AhpC/TSA family//Mitosis protein DIM1	cell redox homeostasis//oxidation-reduction process//mitotic nuclear division	antioxidant activity//oxidoreductase activity	spliceosomal complex	Thioredoxin
c218514_g1	617	127	116	135	161	327	105	213	197	15.42	18.1	17.19	26.54	48.39	16.79	31.96	25.25	monothiol glutaredoxin-S1-like [Brassica rapa]	--	--	Monothiol glutaredoxin-S1 OS=Arabidopsis thaliana GN=GRXS1 PE=3 SV=1	Biotin/lipoate A/B protein ligase family//Glutaredoxin	obsolete electron transport//cellular protein modification process//cell redox homeostasis	protein disulfide oxidoreductase activity//electron carrier activity//catalytic activity	--	Glutaredoxin and related proteins
c218605_g1	286	2	0	0	0	0	0	3	0	2.45	0	0	0	0	0	4.56	0	glutaredoxin-C6 [Cucumis sativus]>gi|700196197|gb|KGN51374.1| Glutaredoxin [Cucumis sativus]	--	glutaredoxin 3	Glutaredoxin-1 OS=Schizosaccharomyces pombe (strain 972 / ATCC 24843) GN=grx1 PE=3 SV=1	DSBA-like thioredoxin domain//Glutathione S-transferase, N-terminal domain//Glutaredoxin//Glutathione S-transferase, N-terminal domain	cell redox homeostasis//obsolete electron transport	protein disulfide oxidoreductase activity//protein binding//electron carrier activity	--	Glutaredoxin and related proteins
c218638_g1	242	2	0	0	0	0	0	0	0	7.62	0	0	0	0	0	0	0	glutathione reductase [Pyropia haitanensis]	--	--	Glutathione reductase, chloroplastic OS=Arabidopsis thaliana GN=EMB2360 PE=2 SV=1	Pyridine nucleotide-disulphide oxidoreductase	oxidation-reduction process	oxidoreductase activity	--	Pyridine nucleotide-disulphide oxidoreductase
c21894_g1	449	0	0	1	0	2	2	4	2	0	0	0.24	0	0.56	0.61	1.15	0.49	thioredoxin [Coccomyxa subellipsoidea C-169]>gi|384252629|gb|EIE26105.1| thioredoxin [Coccomyxa subellipsoidea C-169]	--	thioredoxin 1	Thioredoxin OS=Coprinus comatus PE=1 SV=1	Redoxin//Thioredoxin//AhpC/TSA family	cell redox homeostasis//oxidation-reduction process//glycerol ether metabolic process//obsolete electron transport	oxidoreductase activity//electron carrier activity//antioxidant activity//protein disulfide oxidoreductase activity	--	Thioredoxin
c219619_g1	383	1	0	3	0	0	0	0	0	0.36	0	1.12	0	0	0	0	0	Thioredoxin reductase [Ectocarpus siliculosus]	--	thioredoxin reductase (NADPH)	Thioredoxin reductase SEP1 OS=Emiliania huxleyi GN=SEP1 PE=1 SV=1	Pyridine nucleotide-disulphide oxidoreductase	oxidation-reduction process	flavin adenine dinucleotide binding//oxidoreductase activity	--	Thioredoxin reductase
c219778_g1	388	0	1	0	0	0	0	1	1	0	0.45	0	0	0	0	0.43	0.36	glutathione peroxidase [Volvox carteri f. nagariensis]>gi|300267212|gb|EFJ51396.1| glutathione peroxidase [Volvox carteri f. nagariensis]	--	glutathione peroxidase	Glutathione peroxidase OS=Schizosaccharomyces pombe (strain 972 / ATCC 24843) GN=gpx1 PE=2 SV=1	Glutathione peroxidase//AhpC/TSA family	obsolete peroxidase reaction//glutathione metabolic process//response to oxidative stress//oxidation-reduction process	antioxidant activity//oxidoreductase activity//glutathione peroxidase activity	--	Glutathione peroxidase
c221763_g1	246	0	0	0	0	0	2	0	0	0	0	0	0	0	8.39	0	0	glutathione S-transferase [Chlamydomonas reinhardtii]>gi|158271989|gb|EDO97797.1| glutathione S-transferase [Chlamydomonas reinhardtii]	--	glutathione S-transferase	Glutathione S-transferase P 1 OS=Xenopus laevis GN=gstp1 PE=1 SV=1	--	--	--	--	--
c222023_g1	293	0	0	0	0	0	0	0	1	0	0	0	0	0	0	0	1.11	glutathione S-transferase [Galdieria sulphuraria]>gi|452822920|gb|EME29935.1| glutathione S-transferase [Galdieria sulphuraria]	--	glutathione S-transferase	Glutathione S-transferase 2 OS=Onchocerca volvulus GN=GST2 PE=1 SV=1	Glutathione S-transferase, N-terminal domain//Glutathione S-transferase, N-terminal domain//Glutathione S-transferase, N-terminal domain	--	protein binding	--	Glutathione S-transferase
c222708_g1	327	3	0	0	0	0	0	1	1	1.91	0	0	0	0	0	0.79	0.67	peroxiredoxin-2E-1, chloroplastic [Sesamum indicum]	--	--	Peroxiredoxin-2E-1, chloroplastic OS=Oryza sativa subsp. japonica GN=PRXIIE-1 PE=2 SV=1	AhpC/TSA family//Redoxin	oxidation-reduction process	antioxidant activity//oxidoreductase activity	--	Alkyl hydroperoxide reductase/peroxiredoxin
c225449_g1	264	0	0	1	0	0	0	0	0	0	0	2	0	0	0	0	0	glutathione S-transferase [Monoraphidium neglectum]	--	putative glutathione S-transferase	--	Glutathione S-transferase, N-terminal domain	--	protein binding	--	--
c226302_g1	238	0	0	0	2	0	0	0	0	0	0	0	11.75	0	0	0	0	glutathione S-transferase F13 [Pyrus x bretschneideri]	--	glutathione S-transferase	Glutathione S-transferase PM239X14 OS=Arabidopsis thaliana PE=2 SV=1	Glutathione S-transferase, N-terminal domain//Glutathione S-transferase, N-terminal domain//Glutathione S-transferase, N-terminal domain	--	protein binding	--	Glutathione S-transferase
c227989_g1	240	0	0	0	0	2	0	0	0	0	0	0	0	9.71	0	0	0	glutaredoxin [Laminaria digitata]	--	--	Monothiol glutaredoxin-3 OS=Saccharomyces cerevisiae (strain ATCC 204508 / S288c) GN=GRX3 PE=1 SV=1	Glutaredoxin	obsolete electron transport//cell redox homeostasis	protein disulfide oxidoreductase activity//electron carrier activity	--	Glutaredoxin-related protein
c228038_g1	225	0	2	0	0	0	0	0	0	0	18.66	0	0	0	0	0	0	peroxiredoxin-2, partial [Phytophthora parasitica]>gi|568019967|gb|ETL94106.1| peroxiredoxin-2, partial [Phytophthora parasitica]	--	peroxiredoxin (alkyl hydroperoxide reductase subunit C)	Peroxiredoxin OS=Ascaris suum PE=2 SV=1	Redoxin//AhpC/TSA family	oxidation-reduction process	antioxidant activity//oxidoreductase activity	--	Alkyl hydroperoxide reductase, thiol specific antioxidant and related enzymes
c228302_g1	414	0	1	0	0	0	1	0	0	0	0.37	0	0	0	0.37	0	0	cytochrome c peroxidase [Galdieria sulphuraria]>gi|148277955|gb|ABQ53875.1| cytochrome c peroxidase [Galdieria sulphuraria]>gi|452821183|gb|EME28216.1| cytochrome c peroxidase [Galdieria sulphuraria]	--	L-ascorbate peroxidase	Cytochrome c peroxidase, mitochondrial OS=Neosartorya fumigata (strain ATCC MYA-4609 / Af293 / CBS 101355 / FGSC A1100) GN=ccp1 PE=3 SV=1	Peroxidase	obsolete peroxidase reaction//oxidation-reduction process//response to oxidative stress	peroxidase activity//heme binding	--	--
c232895_g1	407	0	2	1	2	1	0	2	1	0	0.78	0.31	0.82	0.36	0	0.74	0.32	thioredoxin Y1, chloroplastic-like [Eucalyptus grandis]	--	thioredoxin 1	thioredoxin-2 OS=Caenorhabditis elegans GN=trx-2 PE=3 SV=2	Thioredoxin//Redoxin//Glutaredoxin	obsolete electron transport//cell redox homeostasis	protein disulfide oxidoreductase activity//electron carrier activity//oxidoreductase activity	--	Thioredoxin-like protein
c233929_g1	237	0	0	5	0	0	0	0	0	0	0	22.14	0	0	0	0	0	nucleoside-diphosphate kinase [Cyanidioschyzon merolae strain 10D]>gi|449017319|dbj|BAM80721.1| nucleoside-diphosphate kinase [Cyanidioschyzon merolae strain 10D]	--	nucleoside-diphosphate kinase	Nucleoside diphosphate kinase A 2 OS=Bos taurus GN=NME1-2 PE=1 SV=3	Nucleoside diphosphate kinase	GTP biosynthetic process//CTP biosynthetic process//purine nucleobase metabolic process//nucleoside diphosphate phosphorylation//UTP biosynthetic process//pyrimidine nucleobase metabolic process	ATP binding//nucleoside diphosphate kinase activity	--	Nucleoside diphosphate kinase
c234065_g1	277	0	0	1	1	0	0	0	0	0	0	1.49	2	0	0	0	0	glutathione S-transferase T3-like [Brassica rapa]>gi|685303069|ref|XP_009142243.1| glutathione S-transferase T3-like [Brassica rapa]	--	--	--	--	--	--	--	--
c234417_g1	255	0	0	2	0	0	0	0	0	0	0	5.06	0	0	0	0	0	thioredoxin reductase NTRB-like [Erythranthe guttatus]>gi|604331520|gb|EYU36378.1| hypothetical protein MIMGU_mgv1a008628mg [Erythranthe guttata]	--	thioredoxin reductase (NADPH)	Thioredoxin reductase OS=Mycobacterium smegmatis GN=trxB PE=3 SV=1	Pyridine nucleotide-disulphide oxidoreductase//Pyridine nucleotide-disulphide oxidoreductase	oxidation-reduction process	oxidoreductase activity//flavin adenine dinucleotide binding	--	Thioredoxin reductase
c235173_g1	605	3	3	0	0	2	3	0	0	0.38	0.48	0	0	0.31	0.5	0	0	glutathione S-transferase [Coccomyxa subellipsoidea C-169]>gi|384247823|gb|EIE21308.1| glutathione S-transferase [Coccomyxa subellipsoidea C-169]	--	elongation factor 1-gamma	Probable elongation factor 1-gamma OS=Caenorhabditis elegans GN=eef-1G PE=3 SV=1	--	--	--	--	Glutathione S-transferase
c235357_g1	447	1	5	2	0	2	1	1	0	0.23	1.51	0.49	0	0.57	0.31	0.29	0	glutathione S-transferase [Galdieria sulphuraria]>gi|452822589|gb|EME29607.1| glutathione S-transferase [Galdieria sulphuraria]	--	glutathione S-transferase	Microsomal glutathione S-transferase 3 OS=Mus musculus GN=Mgst3 PE=1 SV=1	--	--	--	--	--
c236521_g1	491	0	2	1	1	1	0	1	0	0	0.49	0.2	0.26	0.23	0	0.23	0	nucleoside-diphosphate kinase [Galdieria sulphuraria]>gi|452824123|gb|EME31128.1| nucleoside-diphosphate kinase [Galdieria sulphuraria]	--	nucleoside-diphosphate kinase	Nucleoside diphosphate kinase OS=Geobacillus kaustophilus (strain HTA426) GN=ndk PE=3 SV=1	Nucleoside diphosphate kinase	nucleoside diphosphate phosphorylation//UTP biosynthetic process//pyrimidine nucleobase metabolic process//GTP biosynthetic process//CTP biosynthetic process//purine nucleobase metabolic process	nucleoside diphosphate kinase activity//ATP binding	--	Nucleoside diphosphate kinase
c237102_g1	450	0	0	1	0	0	3	0	0	0	0	0.24	0	0	0.91	0	0	glutaredoxin-C13 [Brassica rapa]	PREDICTED: Brassica rapa glutaredoxin-C13 (LOC103843251), mRNA	--	Glutaredoxin-C13 OS=Arabidopsis thaliana GN=GRXC13 PE=3 SV=1	Glutaredoxin	obsolete electron transport//cell redox homeostasis	electron carrier activity//protein disulfide oxidoreductase activity	--	--
c237506_g1	653	0	0	0	7	0	0	0	0	0	0	0	1.05	0	0	0	0	glutathione S-transferase T2-like [Brassica rapa]	--	--	Glutathione S-transferase T2 OS=Arabidopsis thaliana GN=GSTT2 PE=2 SV=1	--	--	--	--	--
c238133_g1	234	0	0	2	0	0	0	0	0	0	0	9.86	0	0	0	0	0	Glutathione reductase [Ectocarpus siliculosus]	--	glutathione reductase (NADPH)	Glutathione reductase (Fragment) OS=Rattus norvegicus GN=Gsr PE=2 SV=2	Pyridine nucleotide-disulphide oxidoreductase, dimerisation domain	cell redox homeostasis//oxidation-reduction process	--	--	Pyridine nucleotide-disulphide oxidoreductase
c238398_g1	364	0	0	3	0	2	0	0	0	0	0	1.32	0	1.02	0	0	0	thioredoxin [Bathycoccus prasinos]>gi|412992772|emb|CCO18752.1| thioredoxin [Bathycoccus prasinos]	--	thioredoxin 1	Thioredoxin OS=Penicillium chrysogenum GN=TRXA PE=1 SV=1	AhpC/TSA family//S4 domain//Thioredoxin//Redoxin	cell redox homeostasis//oxidation-reduction process	antioxidant activity//RNA binding//oxidoreductase activity	--	Thioredoxin
c239432_g1	889	0	0	11	0	0	5	8	0	0	0	0.79	0	0	0.45	0.68	0	peroxiredoxin-2 [Phytophthora infestans T30-4]>gi|262105205|gb|EEY63257.1| peroxiredoxin-2 [Phytophthora infestans T30-4]	--	peroxiredoxin (alkyl hydroperoxide reductase subunit C)	Peroxiredoxin-2 OS=Mus musculus GN=Prdx2 PE=1 SV=3	Redoxin//C-terminal domain of 1-Cys peroxiredoxin//AhpC/TSA family	oxidation-reduction process	peroxiredoxin activity//oxidoreductase activity//antioxidant activity	--	Alkyl hydroperoxide reductase, thiol specific antioxidant and related enzymes
c241940_g1	473	0	0	3	0	0	0	0	4	0	0	0.64	0	0	0	0	0.87	peroxiredoxin, PRX3 [Chondrus crispus]>gi|507108519|emb|CDF32473.1| peroxiredoxin, PRX3 [Chondrus crispus]	--	peroxiredoxin 6, 1-Cys peroxiredoxin	Peroxiredoxin-like protein DDB_G0282517, mitochondrial OS=Dictyostelium discoideum GN=DDB_G0282517 PE=3 SV=1	Redoxin//AhpC/TSA family	oxidation-reduction process	oxidoreductase activity//antioxidant activity	--	Alkyl hydroperoxide reductase, thiol specific antioxidant and related enzymes
c242187_g1	274	0	2	0	0	0	0	0	0	0	4.08	0	0	0	0	0	0	cytochrome c peroxidase [Bathycoccus prasinos]>gi|412986781|emb|CCO15207.1| cytochrome c peroxidase [Bathycoccus prasinos]	--	--	Cytochrome c peroxidase, mitochondrial OS=Emericella nidulans (strain FGSC A4 / ATCC 38163 / CBS 112.46 / NRRL 194 / M139) GN=ccp1 PE=3 SV=1	Peroxidase	obsolete peroxidase reaction//response to oxidative stress//oxidation-reduction process	peroxidase activity//heme binding	--	--
c242430_g1	234	0	0	0	0	0	1	0	0	0	0	0	0	0	6.3	0	0	thioredoxin H8-like [Brassica rapa]	--	thioredoxin 1	Thioredoxin H8 OS=Arabidopsis thaliana GN=TRX8 PE=2 SV=1	Thioredoxin	cell redox homeostasis	--	--	Thioredoxin
c242744_g1	253	0	0	4	0	0	0	0	0	0	0	10.71	0	0	0	0	0	thioredoxin reductase (NADPH) [Saprolegnia diclina VS20]>gi|530729582|gb|EQC27824.1| thioredoxin reductase (NADPH) [Saprolegnia diclina VS20]	--	thioredoxin reductase (NADPH)	Thioredoxin reductase 3 OS=Homo sapiens GN=TXNRD3 PE=1 SV=4	Pyridine nucleotide-disulphide oxidoreductase	oxidation-reduction process	oxidoreductase activity	--	Thioredoxin reductase
c243048_g1	255	0	2	0	0	0	0	0	0	0	6.6	0	0	0	0	0	0	chloroplast thioredoxin peroxidase [Volvox carteri f. kawasakiensis]	--	peroxiredoxin (alkyl hydroperoxide reductase subunit C)	Alkyl hydroperoxide reductase subunit C OS=Salmonella typhimurium (strain LT2 / SGSC1412 / ATCC 700720) GN=ahpC PE=1 SV=2	Redoxin//AhpC/TSA family	oxidation-reduction process	oxidoreductase activity//antioxidant activity	--	Alkyl hydroperoxide reductase, thiol specific antioxidant and related enzymes
c243148_g1	206	0	0	0	2	0	0	0	0	0	0	0	47.97	0	0	0	0	2-cys peroxiredoxin [Dunaliella viridis]	--	peroxiredoxin 1	Peroxiredoxin-1 OS=Cricetulus griseus GN=PRDX1 PE=1 SV=1	C-terminal domain of 1-Cys peroxiredoxin//Cysteine rich repeat//AhpC/TSA family	oxidation-reduction process	antioxidant activity//oxidoreductase activity//peroxiredoxin activity	membrane	Alkyl hydroperoxide reductase, thiol specific antioxidant and related enzymes
c243596_g1	219	0	0	0	6	0	0	0	0	0	0	0	75.29	0	0	0	0	peroxiredoxin (alkyl hydroperoxidereductase subunit C) [Monoraphidium neglectum]	--	peroxiredoxin (alkyl hydroperoxide reductase subunit C)	Peroxiredoxin-1 OS=Gecko japonicus GN=PRDX1 PE=2 SV=1	Redoxin//AhpC/TSA family	oxidation-reduction process	antioxidant activity//oxidoreductase activity	--	Alkyl hydroperoxide reductase, thiol specific antioxidant and related enzymes
c243638_g1	498	0	2	2	1	0	1	0	0	0	0.47	0.38	0.25	0	0.24	0	0	2-Cys peroxiredoxin BAS1, chloroplastic [Solanum lycopersicum]	--	peroxiredoxin (alkyl hydroperoxide reductase subunit C)	Peroxiredoxin-2 OS=Bos taurus GN=PRDX2 PE=2 SV=1	AhpC/TSA family//Redoxin	oxidation-reduction process	oxidoreductase activity//antioxidant activity	--	Alkyl hydroperoxide reductase, thiol specific antioxidant and related enzymes
c243710_g1	266	2	0	2	0	0	0	0	0	3.81	0	3.81	0	0	0	0	0	thioredoxin M4, chloroplastic-like [Brassica rapa]	--	--	Thioredoxin M4, chloroplastic OS=Arabidopsis thaliana GN=At3g15360 PE=2 SV=2	--	--	--	--	--
c243731_g1	202	0	0	2	0	0	0	0	0	0	0	42.96	0	0	0	0	0	heme peroxidase [Coccomyxa subellipsoidea C-169]>gi|384248274|gb|EIE21758.1| heme peroxidase [Coccomyxa subellipsoidea C-169]	--	L-ascorbate peroxidase	Cytochrome c peroxidase, mitochondrial OS=Magnaporthe oryzae (strain 70-15 / ATCC MYA-4617 / FGSC 8958) GN=CCP1 PE=3 SV=1	Peroxidase	oxidation-reduction process//response to oxidative stress//obsolete peroxidase reaction	heme binding//peroxidase activity	--	--
c244679_g1	433	0	1	0	3	0	2	0	1	0	0.33	0	1.04	0	0.66	0	0.27	catalase/peroxidase [Chlamydomonas reinhardtii]>gi|158283716|gb|EDP09466.1| catalase/peroxidase [Chlamydomonas reinhardtii]	--	--	Cytochrome c peroxidase, mitochondrial OS=Kluyveromyces lactis (strain ATCC 8585 / CBS 2359 / DSM 70799 / NBRC 1267 / NRRL Y-1140 / WM37) GN=CCP1 PE=3 SV=1	Peroxidase	response to oxidative stress//oxidation-reduction process//obsolete peroxidase reaction	heme binding//peroxidase activity	--	--
c244821_g1	295	0	0	0	0	0	1	3	0	0	0	0	0	0	1.33	3.85	0	NADPH-dependent thioredoxin reductase 1 [Chlamydomonas reinhardtii]>gi|158275243|gb|EDP01021.1| NADPH-dependent thioredoxin reductase 1 [Chlamydomonas reinhardtii]	--	thioredoxin reductase (NADPH)	Thioredoxin reductase 1, cytoplasmic OS=Mus musculus GN=Txnrd1 PE=1 SV=3	Pyridine nucleotide-disulphide oxidoreductase	oxidation-reduction process	oxidoreductase activity	--	Thioredoxin reductase
c244882_g1	303	0	0	2	0	0	0	0	0	0	0	1.85	0	0	0	0	0	glutathione S-transferase DHAR3, chloroplastic-like isoform X2 [Brassica rapa]	--	--	Glutathione S-transferase DHAR3, chloroplastic OS=Arabidopsis thaliana GN=DHAR3 PE=1 SV=1	--	--	--	--	--
c245022_g1	228	0	0	0	0	0	0	2	0	0	0	0	0	0	0	16.14	0	catalase/peroxidase [Chlamydomonas reinhardtii]>gi|158283716|gb|EDP09466.1| catalase/peroxidase [Chlamydomonas reinhardtii]	--	--	Catalase-peroxidase OS=Thioalkalivibrio sulfidiphilus (strain HL-EbGR7) GN=katG PE=3 SV=1	--	--	--	--	--
c245483_g1	439	0	0	2	0	2	0	0	0	0	0	0.51	0	0.6	0	0	0	peroxidase 2-like [Brassica rapa]	--	peroxidase	Peroxidase 2 OS=Arabidopsis thaliana GN=PER2 PE=2 SV=1	Peroxidase	obsolete peroxidase reaction//response to oxidative stress//oxidation-reduction process	peroxidase activity//heme binding	--	--
c246153_g1	239	2	0	0	0	0	0	0	0	8.45	0	0	0	0	0	0	0	catalase isozyme 3-like isoform X2 [Eucalyptus grandis]>gi|629102623|gb|KCW68092.1| hypothetical protein EUGRSUZ_F01775 [Eucalyptus grandis]	--	catalase	Catalase isozyme 1 OS=Ricinus communis GN=CAT1 PE=2 SV=2	Catalase	methane metabolic process//response to oxidative stress//oxidation-reduction process//tryptophan metabolic process//obsolete peroxidase reaction	heme binding//catalase activity	--	Catalase
c247511_g1	319	0	1	0	0	0	0	2	1	0	0.92	0	0	0	0	1.75	0.74	peroxidase 65 [Brassica rapa]	--	--	Peroxidase 65 OS=Arabidopsis thaliana GN=PER65 PE=2 SV=2	--	--	--	--	--
c248215_g1	576	2	2	1	1	0	0	1	0	0.27	0.35	0.14	0.19	0	0	0.17	0	glutathione S-transferase T2-like [Brassica rapa]	--	--	--	--	--	--	--	--
c248401_g1	306	0	0	0	1	0	0	2	1	0	0	0	1.17	0	0	2.13	0.9	catalase [Brassica juncea]	--	--	Catalase-2 OS=Arabidopsis thaliana GN=CAT2 PE=2 SV=3	--	--	--	--	--
c248449_g1	250	0	0	0	3	0	0	0	0	0	0	0	11.94	0	0	0	0	NADPH-dependent thioredoxin reductase [Euglena gracilis]	--	thioredoxin reductase (NADPH)	Thioredoxin reductase OS=Neurospora crassa (strain ATCC 24698 / 74-OR23-1A / CBS 708.71 / DSM 1257 / FGSC 987) GN=cys-9 PE=3 SV=1	Pyridine nucleotide-disulphide oxidoreductase	oxidation-reduction process	oxidoreductase activity	--	Thioredoxin reductase
c249674_g1	279	5	4	0	3	0	0	0	0	7.07	7.33	0	5.75	0	0	0	0	glutaredoxin-C11-like [Brassica rapa]>gi|674921806|emb|CDY11464.1| BnaA09g40300D [Brassica napus]>gi|674921807|emb|CDY11465.1| BnaA09g40310D [Brassica napus]>gi|674956609|emb|CDX76677.1| BnaC08g32630D [Brassica napus]	--	glutaredoxin 3	Glutaredoxin-C11 OS=Arabidopsis thaliana GN=GRXC11 PE=3 SV=1	Glutaredoxin	cell redox homeostasis//obsolete electron transport	protein disulfide oxidoreductase activity//electron carrier activity	--	Glutaredoxin and related proteins
c25110_g1	283	0	0	0	0	2	0	0	0	0	0	0	0	3.11	0	0	0	glutathione S-transferase T1 isoform X2 [Elaeis guineensis]	--	glutathione S-transferase	Glutathione S-transferase F10 OS=Arabidopsis thaliana GN=GSTF10 PE=1 SV=3	Glutathione S-transferase, N-terminal domain//Glutathione S-transferase, N-terminal domain//Glutathione S-transferase, N-terminal domain	--	protein binding	--	Glutathione S-transferase
c251229_g1	273	0	0	2	0	0	0	0	0	0	0	3.24	0	0	0	0	0	thioredoxin-like protein [Coccomyxa subellipsoidea C-169]>gi|384247739|gb|EIE21225.1| thioredoxin-like protein [Coccomyxa subellipsoidea C-169]	--	--	Thioredoxin domain-containing protein 9 homolog OS=Arabidopsis thaliana GN=At2g18990 PE=2 SV=1	--	--	--	--	ATP binding protein
c251407_g1	242	0	1	0	0	0	0	0	0	0	4.92	0	0	0	0	0	0	2-cys peroxiredoxin [Chlamydomonas reinhardtii]>gi|158281602|gb|EDP07356.1| 2-cys peroxiredoxin [Chlamydomonas reinhardtii]	--	peroxiredoxin (alkyl hydroperoxide reductase subunit C)	Peroxiredoxin-2 OS=Bos taurus GN=PRDX2 PE=2 SV=1	AhpC/TSA family//Redoxin	obsolete peroxidase reaction//response to oxidative stress//oxidation-reduction process	antioxidant activity//peroxidase activity//oxidoreductase activity//peroxiredoxin activity	--	Alkyl hydroperoxide reductase, thiol specific antioxidant and related enzymes
c251502_g1	261	3	0	0	0	0	0	0	0	6.5	0	0	0	0	0	0	0	thioredoxin-like protein [Coccomyxa subellipsoidea C-169]>gi|384246131|gb|EIE19622.1| thioredoxin-like protein [Coccomyxa subellipsoidea C-169]	--	--	Thiol-disulfide oxidoreductase ResA OS=Bacillus halodurans (strain ATCC BAA-125 / DSM 18197 / FERM 7344 / JCM 9153 / C-125) GN=resA PE=3 SV=1	Fatty acid desaturase//Redoxin//Thioredoxin//AhpC/TSA family//Glutaredoxin	fatty acid metabolic process//oxidation-reduction process//obsolete electron transport//cell redox homeostasis	oxidoreductase activity//electron carrier activity//protein disulfide oxidoreductase activity//antioxidant activity//acyl-[acyl-carrier-protein] desaturase activity	--	Thioredoxin, nucleoredoxin and related proteins
c251662_g1	241	3	0	0	0	0	0	0	0	11.83	0	0	0	0	0	0	0	glutathione peroxidase [Micromonas sp. RCC299]>gi|226521395|gb|ACO67382.1| glutathione peroxidase [Micromonas sp. RCC299]	--	--	--	Glutathione peroxidase	oxidation-reduction process//response to oxidative stress//obsolete peroxidase reaction//glutathione metabolic process	glutathione peroxidase activity	--	--
c252722_g1	312	0	1	1	0	0	5	0	1	0	1.02	0.8	0	0	5.05	0	0.82	glutaredoxin-C14-like [Brassica rapa]>gi|674864623|emb|CDY68061.1| BnaCnng57420D [Brassica napus]>gi|674944482|emb|CDX89162.1| BnaA04g00240D [Brassica napus]	--	--	Glutaredoxin-C14 OS=Arabidopsis thaliana GN=GRXC14 PE=3 SV=1	--	--	--	--	--
c253248_g1	214	0	0	2	0	0	0	1	5	0	0	22.81	0	0	0	15.17	59.25	ferric reduction oxidase 4-like [Brassica rapa]	--	--	Ferric reduction oxidase 5 OS=Arabidopsis thaliana GN=FRO5 PE=2 SV=1	--	--	--	--	--
c253419_g1	241	0	0	0	2	0	0	0	0	0	0	0	10.6	0	0	0	0	catalase [Phytophthora infestans T30-4]>gi|262104769|gb|EEY62821.1| catalase [Phytophthora infestans T30-4]	--	catalase	Catalase OS=Pseudomonas putida GN=katA PE=3 SV=1	Catalase	tryptophan metabolic process//obsolete peroxidase reaction//response to oxidative stress//oxidation-reduction process//methane metabolic process	oxidoreductase activity//heme binding//catalase activity	--	Catalase
c253449_g1	280	1	0	0	0	0	0	0	0	1.38	0	0	0	0	0	0	0	catalase [Volvox carteri f. nagariensis]>gi|300258288|gb|EFJ42526.1| catalase [Volvox carteri f. nagariensis]	--	--	Catalase-peroxidase OS=Alteromonas macleodii (strain DSM 17117 / Deep ecotype) GN=katG PE=3 SV=2	Peroxidase	obsolete peroxidase reaction//oxidation-reduction process//response to oxidative stress	peroxidase activity//binding//heme binding	--	--
c253920_g1	334	0	0	3	0	0	0	1	1	0	0	1.81	0	0	0	0.72	0.61	glutathione S-transferase 2 [Laminaria digitata]	--	--	Glutathione S-transferase OS=Plasmodium yoelii yoelii GN=GST PE=3 SV=1	--	--	--	--	--
c255061_g1	264	1	0	0	0	0	0	0	0	2	0	0	0	0	0	0	0	catalase/peroxidase [Chlamydomonas reinhardtii]>gi|158283716|gb|EDP09466.1| catalase/peroxidase [Chlamydomonas reinhardtii]	--	--	--	--	--	--	--	--
c255323_g1	274	0	0	0	1	0	0	0	0	0	0	0	2.14	0	0	0	0	catalase [Ulva prolifera]	--	--	Catalase isozyme B OS=Oryza sativa subsp. indica GN=CATB PE=2 SV=2	--	--	--	--	--
c255719_g1	439	1	0	1	0	0	1	0	0	0.25	0	0.26	0	0	0.32	0	0	2-cys peroxiredoxin [Chlamydomonas reinhardtii]>gi|158281602|gb|EDP07356.1| 2-cys peroxiredoxin [Chlamydomonas reinhardtii]	--	peroxiredoxin (alkyl hydroperoxide reductase subunit C)	Peroxiredoxin-4 OS=Bos taurus GN=PRDX4 PE=2 SV=1	Redoxin//C-terminal domain of 1-Cys peroxiredoxin//AhpC/TSA family	obsolete peroxidase reaction//response to oxidative stress//oxidation-reduction process	peroxidase activity//antioxidant activity//oxidoreductase activity//peroxiredoxin activity	--	Alkyl hydroperoxide reductase, thiol specific antioxidant and related enzymes
c255957_g1	248	0	0	2	0	0	0	0	0	0	0	6.19	0	0	0	0	0	thioredoxin reductase TR1 (ISS) [Ostreococcus tauri]	--	thioredoxin reductase (NADPH)	Thioredoxin reductase 1, cytoplasmic OS=Pongo abelii GN=TXNRD1 PE=2 SV=3	Pyridine nucleotide-disulphide oxidoreductase	oxidation-reduction process	oxidoreductase activity	--	Thioredoxin reductase
c256443_g1	291	0	0	0	0	0	0	1	0	0	0	0	0	0	0	1.38	0	glutathione S-transferase T3-like [Brassica rapa]	--	--	--	--	--	--	--	--
c256535_g1	230	0	0	0	2	0	0	0	0	0	0	0	15.79	0	0	0	0	heme peroxidase [Coccomyxa subellipsoidea C-169]>gi|384248274|gb|EIE21758.1| heme peroxidase [Coccomyxa subellipsoidea C-169]	--	L-ascorbate peroxidase	Putative cytochrome c peroxidase, mitochondrial OS=Yarrowia lipolytica (strain CLIB 122 / E 150) GN=YALI0D04268g PE=3 SV=1	Peroxidase	obsolete peroxidase reaction//oxidation-reduction process//response to oxidative stress	peroxidase activity//heme binding	--	--
c256665_g1	289	0	0	0	1	0	0	4	1	0	0	0	1.57	0	0	5.73	1.2	glutaredoxin [Pyrus x bretschneideri]	--	glutaredoxin 3	Glutaredoxin OS=Solanum lycopersicum PE=3 SV=1	DSBA-like thioredoxin domain//Glutaredoxin//Vesiculovirus phosphoprotein	obsolete electron transport//purine nucleobase metabolic process//cell redox homeostasis	electron carrier activity//protein disulfide oxidoreductase activity//RNA-directed RNA polymerase activity	RNA-directed RNA polymerase complex	Glutaredoxin and related proteins
c256876_g1	251	1	0	0	0	0	0	1	0	2.87	0	0	0	0	0	3.59	0	Thioredoxin-like fold [Ostreococcus tauri]	--	--	Selenoprotein W OS=Danio rerio GN=sepw1 PE=3 SV=3	Rdx family	cell redox homeostasis	selenium binding	--	--
c27419_g1	305	0	0	0	0	2	0	0	0	0	0	0	0	2.1	0	0	0	thioredoxin peroxidase, putative [Phytophthora infestans T30-4]>gi|262105215|gb|EEY63267.1| thioredoxin peroxidase, putative [Phytophthora infestans T30-4]	--	peroxiredoxin (alkyl hydroperoxide reductase subunit C)	Peroxiredoxin-2 OS=Bos taurus GN=PRDX2 PE=2 SV=1	Redoxin//AhpC/TSA family//SmpA / OmlA family	oxidation-reduction process//response to oxidative stress//obsolete peroxidase reaction	peroxidase activity//antioxidant activity//oxidoreductase activity//peroxiredoxin activity	outer membrane	Alkyl hydroperoxide reductase, thiol specific antioxidant and related enzymes
c27679_g1	259	8	5	3	4	3	2	18	18	18.27	14.77	6.82	12.34	8.16	5.77	51.28	41.94	peroxidase 34-like [Brassica rapa]>gi|674925160|emb|CDY08111.1| BnaA06g16150D [Brassica napus]	--	peroxidase	Peroxidase 34 OS=Arabidopsis thaliana GN=PER34 PE=1 SV=1	Peroxidase	obsolete peroxidase reaction//oxidation-reduction process//response to oxidative stress	peroxidase activity//heme binding	--	--
c27914_g1	333	2	0	0	0	0	0	2	0	1.18	0	0	0	0	0	1.46	0	catalase [Saprolegnia diclina VS20]>gi|530731294|gb|EQC29536.1| catalase [Saprolegnia diclina VS20]	--	catalase	Peroxisomal catalase OS=Toxoplasma gondii PE=2 SV=1	--	--	--	--	--
c29392_g1	694	1	9	2	1	0	1	0	2	0.1	1.15	0.21	0.14	0	0.13	0	0.21	glutathione S-transferase [Coccomyxa sp. PA]	--	--	Glutathione S-transferase A OS=Pleuronectes platessa PE=2 SV=1	Glutathione S-transferase, N-terminal domain//Glutathione S-transferase, N-terminal domain//Glutathione S-transferase, N-terminal domain	--	protein binding	--	Glutathione S-transferase
c31501_g1	237	0	0	0	0	2	0	0	0	0	0	0	0	10.79	0	0	0	glutathione S-transferase [Galdieria sulphuraria]>gi|452822920|gb|EME29935.1| glutathione S-transferase [Galdieria sulphuraria]	--	--	Hematopoietic prostaglandin D synthase OS=Gallus gallus GN=HPGDS PE=1 SV=3	Glutathione S-transferase, N-terminal domain//Glutathione S-transferase, N-terminal domain//Glutathione S-transferase, N-terminal domain	--	protein binding	--	--
c34887_g1	500	1	1	2	0	0	0	0	0	0.35	0.23	0.72	0	0	0	0	0	glutathione S-transferase T3-like [Brassica rapa]	--	--	--	--	--	--	--	--
c35601_g1	661	0	1	0	0	1	6	6	4	0	0.14	0	0	0.13	0.85	0.83	0.48	glutathione S-transferase T3-like [Brassica rapa]	--	--	Glutathione S-transferase T3 OS=Arabidopsis thaliana GN=GSTT3 PE=2 SV=1	--	--	--	--	--
c36609_g1	411	0	0	0	3	0	3	0	0	0	0	0	1.19	0	1.14	0	0	glutathione S-transferase-like protein, partial [Picea sitchensis]	--	maleylacetoacetate isomerase	Maleylacetoacetate isomerase OS=Mus musculus GN=Gstz1 PE=1 SV=1	--	--	--	--	Glutathione S-transferase
c3703_g1	304	1	0	0	5	0	0	0	1	0.89	0	0	6.05	0	0	0	0.92	EF1Bgamma class glutathione S-transferase, partial [Pinus tabuliformis]	--	elongation factor 1-gamma	Elongation factor 1-gamma OS=Carassius auratus GN=eef1g PE=2 SV=1	--	--	--	--	Glutathione S-transferase
c3780_g1	319	0	0	4	1	1	2	0	0	0	0	2.92	0.97	0.85	1.83	0	0	Peroxiredoxin-2 [Auxenochlorella protothecoides]>gi|675354016|gb|KFM26456.1| Peroxiredoxin-2 [Auxenochlorella protothecoides]	--	peroxiredoxin (alkyl hydroperoxide reductase subunit C)	Peroxiredoxin-1 OS=Gecko japonicus GN=PRDX1 PE=2 SV=1	Redoxin//AhpC/TSA family	oxidation-reduction process	oxidoreductase activity//antioxidant activity	--	Alkyl hydroperoxide reductase, thiol specific antioxidant and related enzymes
c38176_g1	399	0	2	3	0	0	0	0	0	0	0.82	0.99	0	0	0	0	0	2-cys peroxiredoxin BAS1 [Zea mays]	--	peroxiredoxin (alkyl hydroperoxide reductase subunit C)	Peroxiredoxin-4 OS=Bos taurus GN=PRDX4 PE=2 SV=1	AhpC/TSA family//Adenovirus E1B protein N-terminus//C-terminal domain of 1-Cys peroxiredoxin//Redoxin	oxidation-reduction process//response to external stimulus	antioxidant activity//peroxiredoxin activity//oxidoreductase activity	--	Alkyl hydroperoxide reductase, thiol specific antioxidant and related enzymes
c39726_g1	234	0	0	3	0	0	0	0	0	0	0	14.78	0	0	0	0	0	peroxiredoxin [Saprolegnia parasitica CBS 223.65]>gi|813218948|ref|XP_012210851.1| peroxiredoxin [Saprolegnia parasitica CBS 223.65]>gi|641523664|gb|KDO18439.1| peroxiredoxin [Saprolegnia parasitica CBS 223.65]>gi|641528599|gb|KDO22815.1| peroxiredoxin [Saprolegnia parasitica CBS 223.65]	--	peroxiredoxin (alkyl hydroperoxide reductase subunit C)	Peroxiredoxin-4 OS=Homo sapiens GN=PRDX4 PE=1 SV=1	Redoxin//C-terminal domain of 1-Cys peroxiredoxin//AhpC/TSA family	oxidation-reduction process	oxidoreductase activity//peroxiredoxin activity//antioxidant activity	--	Alkyl hydroperoxide reductase, thiol specific antioxidant and related enzymes
c39940_g1	216	0	0	1	0	1	0	0	0	0	0	10.37	0	12.88	0	0	0	glutathione S-transferase DHAR3, chloroplastic-like isoform X3 [Brassica rapa]	--	--	Glutathione S-transferase DHAR3, chloroplastic OS=Arabidopsis thaliana GN=DHAR3 PE=1 SV=1	--	--	--	--	--
c41560_g1	638	4	8	12	1	8	8	1	0	0.46	1.58	1.44	0.16	1.12	1.21	0.14	0	peroxiredoxin [Euglena gracilis]	--	peroxiredoxin (alkyl hydroperoxide reductase subunit C)	Peroxiredoxin-2 OS=Rattus norvegicus GN=Prdx2 PE=1 SV=3	C-terminal domain of 1-Cys peroxiredoxin//Redoxin//AhpC/TSA family	oxidation-reduction process	antioxidant activity//oxidoreductase activity//peroxiredoxin activity	--	Alkyl hydroperoxide reductase, thiol specific antioxidant and related enzymes
c42435_g1	350	1	2	0	0	0	0	0	0	0.49	1.26	0	0	0	0	0	0	peroxiredoxin [Saprolegnia diclina VS20]>gi|530729122|gb|EQC27364.1| peroxiredoxin [Saprolegnia diclina VS20]	--	peroxiredoxin (alkyl hydroperoxide reductase subunit C)	Thioredoxin peroxidase OS=Trypanosoma brucei rhodesiense PE=2 SV=1	AhpC/TSA family//Redoxin	oxidation-reduction process	oxidoreductase activity//antioxidant activity	--	Alkyl hydroperoxide reductase, thiol specific antioxidant and related enzymes
c43066_g1	682	2	1	2	1	1	2	2	0	0.2	0.13	0.22	0.14	0.13	0.27	0.25	0	thioredoxin H2-like [Solanum lycopersicum]	--	thioredoxin 1	Thioredoxin H1 OS=Arabidopsis thaliana GN=TRX1 PE=1 SV=1	Thioredoxin	cell redox homeostasis	--	--	Thioredoxin
c4323_g1	352	1	2	0	0	1	0	2	0	0.48	1.24	0	0	0.57	0	1.18	0	thioredoxin H [Helicosporidium sp. ex Simulium jonesi]	--	thioredoxin 1	Thioredoxin-1 OS=Saccharomyces cerevisiae (strain ATCC 204508 / S288c) GN=TRX1 PE=1 SV=3	Redoxin//Thioredoxin//AhpC/TSA family//Mitosis protein DIM1//Glutaredoxin	oxidation-reduction process//mitotic nuclear division//obsolete electron transport//cell redox homeostasis	protein disulfide oxidoreductase activity//antioxidant activity//oxidoreductase activity//electron carrier activity	spliceosomal complex	Thioredoxin
c43266_g1	273	1	2	0	0	0	0	0	0	1.61	4.18	0	0	0	0	0	0	ascorbate peroxidase, partial [Isochrysis galbana]	--	L-ascorbate peroxidase	Putative heme-binding peroxidase OS=Neosartorya fumigata (strain ATCC MYA-4609 / Af293 / CBS 101355 / FGSC A1100) GN=AFUA_6G13570 PE=3 SV=1	GTP cyclohydrolase II//Peroxidase	nitrogen compound metabolic process//obsolete peroxidase reaction//riboflavin metabolic process//response to oxidative stress//oxidation-reduction process//riboflavin biosynthetic process	heme binding//GTP cyclohydrolase II activity//peroxidase activity	--	--
c43559_g1	822	0	0	0	0	57	9	0	0	0	0	0	0	6.22	1.07	0	0	thioredoxin-like protein [Coccomyxa subellipsoidea C-169]>gi|384252463|gb|EIE25939.1| thioredoxin-like protein [Coccomyxa subellipsoidea C-169]	--	peroxiredoxin 5, atypical 2-Cys peroxiredoxin	Peroxiredoxin-5, mitochondrial OS=Bos taurus GN=PRDX5 PE=2 SV=2	AhpC/TSA family//Redoxin	oxidation-reduction process	antioxidant activity//oxidoreductase activity	--	Alkyl hydroperoxide reductase/peroxiredoxin
c43674_g1	349	2	0	0	3	0	0	0	0	0.98	0	0	2.01	0	0	0	0	thioredoxin [Emiliania huxleyi CCMP1516]>gi|551576743|ref|XP_005774015.1| hypothetical protein EMIHUDRAFT_74843 [Emiliania huxleyi CCMP1516]>gi|485605962|gb|EOD05929.1| thioredoxin [Emiliania huxleyi CCMP1516]>gi|485625785|gb|EOD21586.1| hypothetical protein EMIHUDRAFT_74843 [Emiliania huxleyi CCMP1516]	--	thioredoxin 1	Thioredoxin OS=Ictalurus punctatus GN=txn PE=3 SV=1	Thioredoxin	cell redox homeostasis	--	--	Thioredoxin-like protein
c44210_g1	545	2	2	2	0	1	0	0	0	0.31	0.39	0.32	0	0.19	0	0	0	thioredoxin [Micromonas sp. RCC299]>gi|226519343|gb|ACO65334.1| thioredoxin [Micromonas sp. RCC299]	--	nucleoredoxin	nucleoredoxin 1 OS=Arabidopsis thaliana GN=At1g60420 PE=1 SV=1	Thioredoxin//Redoxin//AhpC/TSA family	oxidation-reduction process//cell redox homeostasis	oxidoreductase activity//antioxidant activity	--	Thioredoxin, nucleoredoxin and related proteins
c45697_g1	650	4	0	6	0	5	0	0	1	0.44	0	0.7	0	0.68	0	0	0.12	Thioredoxin-like fold [Ostreococcus tauri]	--	--	Glutathione S-transferase OS=Anopheles gambiae GN=GstS1 PE=2 SV=4	Glutathione S-transferase, N-terminal domain//Glutathione S-transferase, N-terminal domain//Glutathione S-transferase, N-terminal domain	--	protein binding	--	Glutathione S-transferase
c4837_g1	310	0	0	0	0	0	2	0	0	0	0	0	0	0	2.08	0	0	monothiol glutaredoxin5 putative [Albugo laibachii Nc14]	--	--	--	2C endopeptidase (C24) cysteine protease family	proteolysis	cysteine-type endopeptidase activity	--	--
c49439_g1	292	3	0	0	0	2	0	0	0	3.28	0	0	0	2.62	0	0	0	peroxiredoxin [Euglena gracilis]	--	--	Glutathione amide-dependent peroxidase OS=Marichromatium gracile GN=garA PE=1 SV=1	AhpC/TSA family//Redoxin	oxidation-reduction process	antioxidant activity//oxidoreductase activity	--	--
c4976_g1	272	522	753	778	694	936	616	1139	1383	861.97	1609.42	1290.16	1551.76	1843.4	1291.96	2338.01	2344.09	glutathione S-transferase F9 [Brassica rapa]>gi|674909115|emb|CDY23980.1| BnaC03g17110D [Brassica napus]>gi|674948837|emb|CDX84816.1| BnaA03g14140D [Brassica napus]	--	--	Glutathione S-transferase F9 OS=Arabidopsis thaliana GN=GSTF9 PE=1 SV=1	--	--	--	--	--
c50696_g1	611	0	0	0	0	49	9	0	0	0	0	0	0	7.38	1.46	0	0	glutaredoxin [Vitis vinifera]>gi|147820674|emb|CAN74292.1| hypothetical protein VITISV_015981 [Vitis vinifera]>gi|296087636|emb|CBI34892.3| unnamed protein product [Vitis vinifera]	--	glutaredoxin 3	Glutaredoxin-1 OS=Rhizophagus irregularis (strain DAOM 181602 / DAOM 197198 / MUCL 43194) GN=GRX1 PE=2 SV=3	Glutathione S-transferase, N-terminal domain//Glutathione S-transferase, N-terminal domain//Glutaredoxin	obsolete electron transport//cell redox homeostasis	protein disulfide oxidoreductase activity//electron carrier activity//protein binding	--	Glutaredoxin and related proteins
c51182_g1	606	18	15	6	1	13	5	7	3	2.26	2.42	0.79	0.17	1.99	0.83	1.08	0.4	2-cys peroxiredoxin, probably cytosolic [Volvox carteri f. nagariensis]>gi|300258126|gb|EFJ42366.1| 2-cys peroxiredoxin, probably cytosolic [Volvox carteri f. nagariensis]	--	peroxiredoxin (alkyl hydroperoxide reductase subunit C)	Peroxiredoxin OS=Cynops pyrrhogaster PE=2 SV=1	AhpC/TSA family//C-terminal domain of 1-Cys peroxiredoxin//Redoxin	oxidation-reduction process	oxidoreductase activity//peroxiredoxin activity//antioxidant activity	--	Alkyl hydroperoxide reductase, thiol specific antioxidant and related enzymes
c529_g1	437	219	211	147	134	88	80	182	180	54.33	67.64	38.11	45.27	26.48	25.99	55.77	47.11	glutathione S-transferase U28 [Brassica rapa]>gi|674907189|emb|CDY25833.1| BnaA05g14240D [Brassica napus]	--	glutathione S-transferase	Glutathione S-transferase U28 OS=Arabidopsis thaliana GN=GSTU28 PE=3 SV=1	Glutathione S-transferase, N-terminal domain//Glutathione S-transferase, N-terminal domain//Glutathione S-transferase, N-terminal domain	--	protein binding	--	Glutathione S-transferase
c54680_g1	623	26	13	13	8	5	19	8	18	3.1	1.99	1.63	1.3	0.73	2.99	1.18	2.27	glutaredoxin-C14-like [Brassica rapa]	--	--	Glutaredoxin-C14 OS=Arabidopsis thaliana GN=GRXC14 PE=3 SV=1	Glutaredoxin	cell redox homeostasis//obsolete electron transport	electron carrier activity//protein disulfide oxidoreductase activity	--	Glutaredoxin and related proteins
c55155_g1	515	0	0	5	1	0	6	0	0	0	0	0.9	0.23	0	1.35	0	0	glutathione S-transferase [Galdieria sulphuraria]>gi|452822920|gb|EME29935.1| glutathione S-transferase [Galdieria sulphuraria]	--	glutathione S-transferase	Glutathione S-transferase P OS=Pongo abelii GN=GSTP1 PE=2 SV=3	Glutathione S-transferase, N-terminal domain//Glutathione S-transferase, N-terminal domain//Glutathione S-transferase, N-terminal domain	--	protein binding	--	Glutathione S-transferase
c55529_g1	327	3	1	0	0	0	0	0	0	1.91	0.83	0	0	0	0	0	0	glutathione S-transferase DHAR4, partial [Brassica rapa]	--	--	Putative glutathione S-transferase DHAR4 OS=Arabidopsis thaliana GN=DHAR4 PE=5 SV=1	--	--	--	--	--
c56382_g1	354	1	0	0	0	3	0	0	1	0.47	0	0	0	1.69	0	0	0.49	ferritin Fer7;1 [Glycine max]	--	ferritin heavy chain	Ferritin-1, chloroplastic OS=Glycine max PE=1 SV=4	Ferritin-like domain	cellular iron ion homeostasis	ferric iron binding	--	Ferritin
c56760_g1	414	0	2	0	0	1	1	1	1	0	0.92	0	0	0.35	0.37	0.35	0.37	thioredoxin-like protein [Galdieria sulphuraria]>gi|452824407|gb|EME31410.1| thioredoxin-like protein [Galdieria sulphuraria]	--	--	--	DSBA-like thioredoxin domain	obsolete electron transport	protein disulfide oxidoreductase activity	--	--
c56780_g1	423	0	3	0	0	1	0	0	0	0	1.05	0	0	0.33	0	0	0	peroxiredoxin, PRX3 [Chondrus crispus]>gi|507108519|emb|CDF32473.1| peroxiredoxin, PRX3 [Chondrus crispus]	--	peroxiredoxin 6, 1-Cys peroxiredoxin	Mitochondrial peroxiredoxin PRX1 OS=Saccharomyces cerevisiae (strain ATCC 204508 / S288c) GN=PRX1 PE=1 SV=1	AhpC/TSA family//C-terminal domain of 1-Cys peroxiredoxin//Redoxin	oxidation-reduction process	antioxidant activity//peroxiredoxin activity//oxidoreductase activity	--	Alkyl hydroperoxide reductase, thiol specific antioxidant and related enzymes
c57131_g1	449	1	1	0	0	1	3	0	0	0.23	0.3	0	0	0.28	0.91	0	0	2-cys peroxiredoxin [Dunaliella viridis]	--	peroxiredoxin (alkyl hydroperoxide reductase subunit C)	Peroxiredoxin-4 OS=Bos taurus GN=PRDX4 PE=2 SV=1	AhpC/TSA family//Redoxin//C-terminal domain of 1-Cys peroxiredoxin	oxidation-reduction process	oxidoreductase activity//peroxiredoxin activity//antioxidant activity	--	Alkyl hydroperoxide reductase, thiol specific antioxidant and related enzymes
c57205_g1	393	0	1	1	1	2	0	0	2	0	0.43	0.35	0.45	0.8	0	0	0.7	cytochrome c peroxidase [Bathycoccus prasinos]>gi|412986781|emb|CCO15207.1| cytochrome c peroxidase [Bathycoccus prasinos]	--	tankyrase	Ankyrin repeat domain-containing protein 39 OS=Homo sapiens GN=ANKRD39 PE=1 SV=1	Ankyrin repeat//Ankyrin repeat	--	protein binding	--	FOG: Ankyrin repeat
c57363_g1	730	0	0	11	5	6	17	14	6	0	0	1.06	0.62	0.67	2.06	1.59	0.58	thioredoxin [Emiliania huxleyi CCMP1516]>gi|551576743|ref|XP_005774015.1| hypothetical protein EMIHUDRAFT_74843 [Emiliania huxleyi CCMP1516]>gi|485605962|gb|EOD05929.1| thioredoxin [Emiliania huxleyi CCMP1516]>gi|485625785|gb|EOD21586.1| hypothetical protein EMIHUDRAFT_74843 [Emiliania huxleyi CCMP1516]	--	thioredoxin 1	Thioredoxin-1 OS=Dictyostelium discoideum GN=trxA PE=1 SV=1	Thioredoxin//Redoxin//AhpC/TSA family	cell redox homeostasis//oxidation-reduction process	antioxidant activity//oxidoreductase activity	--	Thioredoxin
c57421_g1	835	0	0	3	1	4	3	4	3	0	0	0.24	0.1	0.37	0.3	0.37	0.24	catalase-1 [Setaria italica]	--	catalase	Catalase-2 OS=Arabidopsis thaliana GN=CAT2 PE=2 SV=3	Catalase	obsolete peroxidase reaction//tryptophan metabolic process//response to oxidative stress//oxidation-reduction process//methane metabolic process	catalase activity//heme binding	--	Catalase
c58086_g1	628	2	3	1	5	0	5	0	6	0.24	0.45	0.12	0.8	0	0.78	0	0.75	putative thioredoxin H10 isoform X2 [Brassica rapa]	--	thioredoxin 1	Putative thioredoxin H10 OS=Arabidopsis thaliana GN=At3g56420 PE=3 SV=2	Thioredoxin//Redoxin//AhpC/TSA family//Mitosis protein DIM1//Glutaredoxin	cell redox homeostasis//oxidation-reduction process//obsolete electron transport//mitotic nuclear division	antioxidant activity//protein disulfide oxidoreductase activity//electron carrier activity//oxidoreductase activity	spliceosomal complex	Thioredoxin
c58977_g1	228	0	0	0	0	0	0	2	0	0	0	0	0	0	0	16.14	0	peroxiredoxin, PRX1 [Chondrus crispus]>gi|507108689|emb|CDF32624.1| peroxiredoxin, PRX1 [Chondrus crispus]	--	peroxiredoxin 6, 1-Cys peroxiredoxin	Mitochondrial peroxiredoxin PRX1 OS=Saccharomyces cerevisiae (strain ATCC 204508 / S288c) GN=PRX1 PE=1 SV=1	AhpC/TSA family//Redoxin	oxidation-reduction process	oxidoreductase activity//antioxidant activity	--	--
c59732_g1	428	6	16	7	6	44	7	28	42	1.57	5.41	1.91	2.14	13.96	2.4	9.05	11.59	monothiol glutaredoxin-S9-like [Brassica rapa]>gi|674922479|emb|CDY10745.1| BnaA05g11910D [Brassica napus]	PREDICTED: Brassica rapa monothiol glutaredoxin-S9-like (LOC103867949), mRNA	--	Monothiol glutaredoxin-S9 OS=Arabidopsis thaliana GN=GRXS9 PE=3 SV=1	--	--	--	--	--
c59958_g1	338	106	111	35	46	17	31	144	55	58.98	80.2	20.13	34.91	11.38	22.34	99.02	32.08	glutathione S-transferase 6 [Brassica juncea]>gi|674942715|emb|CDX90933.1| BnaA03g26130D [Brassica napus]	--	glutathione S-transferase	Glutathione S-transferase F3 OS=Arabidopsis thaliana GN=GSTF3 PE=2 SV=1	--	--	--	--	--
c60955_g1	798	0	4	3	3	0	2	1	1	0	0.41	0.25	0.33	0	0.21	0.1	0.08	Glutathione S-transferase [Ectocarpus siliculosus]	--	glutathione S-transferase kappa 1	Glutathione S-transferase kappa 1 OS=Homo sapiens GN=GSTK1 PE=1 SV=3	DSBA-like thioredoxin domain	obsolete electron transport	protein disulfide oxidoreductase activity	--	--
c61617_g1	751	0	1	2	0	3	1	3	5	0	0.11	0.18	0	0.32	0.12	0.33	0.46	thioredoxin-like protein Clot [Phoenix dactylifera]>gi|672202301|ref|XP_008778356.1| thioredoxin-like protein Clot [Phoenix dactylifera]	--	--	Thioredoxin-like protein Clot OS=Oryza sativa subsp. japonica GN=Os06g0320000 PE=2 SV=1	Thioredoxin//Cytochrome c oxidase subunit IV	proton transport//oxidation-reduction process//mitochondrial electron transport, cytochrome c to oxygen//cell redox homeostasis	cytochrome-c oxidase activity	respiratory chain complex IV//integral component of membrane	Uncharacterized conserved protein
c62685_g1	601	8	11	11	3	10	7	6	4	1.02	1.8	1.47	0.52	1.55	1.17	0.94	0.54	Glutathione S-transferase [Ectocarpus siliculosus]	--	--	Glutathione S-transferase 1 OS=Ascaris suum GN=GST1 PE=1 SV=3	Glutathione S-transferase, N-terminal domain	--	protein binding	--	Glutathione S-transferase
c62728_g1	682	0	0	0	1	109	178	236	290	0	0	0	0.18	17.15	29.82	37.53	39.32	glutathione S-transferase U2 [Brassica rapa]	--	glutathione S-transferase	Glutathione S-transferase U2 OS=Arabidopsis thaliana GN=GSTU2 PE=2 SV=1	--	--	--	--	--
c64424_g1	318	1	3	1	3	5	2	6	0	0.86	3.35	0.88	3.52	4.32	2.03	6.04	0	glutathione gamma-glutamylcysteinyltransferase 2 isoform X1 [Brassica rapa]	--	glutathione gamma-glutamylcysteinyltransferase	Glutathione gamma-glutamylcysteinyltransferase 1 OS=Arabidopsis thaliana GN=PCS1 PE=1 SV=1	Phytochelatin synthase	response to metal ion//phytochelatin biosynthetic process	metal ion binding//glutathione gamma-glutamylcysteinyltransferase activity	--	Phytochelatin synthase
c64534_g1	331	0	0	0	0	0	1	1	0	0	0	0	0	0	0.78	0.75	0	thioredoxin h [Phaeodactylum tricornutum CCAP 1055/1]>gi|217408133|gb|EEC48068.1| thioredoxin h [Phaeodactylum tricornutum CCAP 1055/1]	--	thioredoxin 1	Thioredoxin-1 OS=Schizosaccharomyces pombe (strain 972 / ATCC 24843) GN=trx1 PE=3 SV=3	Thioredoxin//Redoxin//AhpC/TSA family//Mitosis protein DIM1//Glutaredoxin	cell redox homeostasis//oxidation-reduction process//obsolete electron transport//mitotic nuclear division	electron carrier activity//oxidoreductase activity//antioxidant activity//protein disulfide oxidoreductase activity	spliceosomal complex	Thioredoxin
c65288_g1	380	0	1	0	0	1	0	0	2	0	0.48	0	0	0.44	0	0	0.77	2-cys peroxiredoxin [Chlamydomonas reinhardtii]>gi|158281602|gb|EDP07356.1| 2-cys peroxiredoxin [Chlamydomonas reinhardtii]	--	peroxiredoxin (alkyl hydroperoxide reductase subunit C)	Peroxiredoxin-4 OS=Homo sapiens GN=PRDX4 PE=1 SV=1	AhpC/TSA family//C-terminal domain of 1-Cys peroxiredoxin//Redoxin	obsolete peroxidase reaction//oxidation-reduction process//response to oxidative stress	peroxidase activity//antioxidant activity//oxidoreductase activity//peroxiredoxin activity	--	Alkyl hydroperoxide reductase, thiol specific antioxidant and related enzymes
c65364_g1	264	4	0	1	0	0	0	0	0	8.02	0	2	0	0	0	0	0	monothiol glutaredoxin-S4-like [Brassica rapa]>gi|674923627|emb|CDY09747.1| BnaC07g33140D [Brassica napus]>gi|674942917|emb|CDX90576.1| BnaA03g42050D [Brassica napus]	--	glutaredoxin 3	Monothiol glutaredoxin-S4 OS=Arabidopsis thaliana GN=GRXS4 PE=3 SV=1	Glutaredoxin	cell redox homeostasis//obsolete electron transport	electron carrier activity//protein disulfide oxidoreductase activity	--	--
c65364_g2	360	6	3	0	0	2	0	0	0	2.64	1.71	0	0	1.06	0	0	0	monothiol glutaredoxin-S4-like [Brassica rapa]>gi|674923627|emb|CDY09747.1| BnaC07g33140D [Brassica napus]>gi|674942917|emb|CDX90576.1| BnaA03g42050D [Brassica napus]	--	glutaredoxin 3	Monothiol glutaredoxin-S4 OS=Arabidopsis thaliana GN=GRXS4 PE=3 SV=1	Glutaredoxin	obsolete electron transport//cell redox homeostasis	electron carrier activity//protein disulfide oxidoreductase activity	--	Glutaredoxin and related proteins
c65413_g1	715	46	47	44	49	31	22	31	63	4.37	5.73	4.39	6.32	3.59	2.76	3.64	6.32	glutaredoxin-C10 [Brassica rapa]>gi|674954876|emb|CDX78456.1| BnaA03g03680D [Brassica napus]	--	--	Glutaredoxin-C10 OS=Arabidopsis thaliana GN=GRXC10 PE=2 SV=1	Glutaredoxin	cell redox homeostasis//obsolete electron transport	protein disulfide oxidoreductase activity//electron carrier activity	--	--
c66323_g1	272	0	0	2	0	0	2	0	0	0	0	3.32	0	0	10.2	0	0	thioredoxin reductase TR1 (ISS) [Ostreococcus tauri]	--	thioredoxin reductase (NADPH)	Thioredoxin reductase SEP1 OS=Emiliania huxleyi GN=SEP1 PE=1 SV=1	Pyridine nucleotide-disulphide oxidoreductase, dimerisation domain	oxidation-reduction process//cell redox homeostasis	--	--	Thioredoxin reductase
c67003_g1	370	2	0	0	0	0	0	0	0	0.8	0	0	0	0	0	0	0	thioredoxin peroxidase, putative [Phytophthora infestans T30-4]>gi|262105215|gb|EEY63267.1| thioredoxin peroxidase, putative [Phytophthora infestans T30-4]	--	peroxiredoxin (alkyl hydroperoxide reductase subunit C)	Peroxiredoxin-2 OS=Bos taurus GN=PRDX2 PE=2 SV=1	Redoxin//AhpC/TSA family	obsolete peroxidase reaction//oxidation-reduction process//response to oxidative stress	peroxidase activity//antioxidant activity//oxidoreductase activity//peroxiredoxin activity	--	Alkyl hydroperoxide reductase, thiol specific antioxidant and related enzymes
c67263_g1	310	11	3	3	1	2	1	3	3	8.9	3.15	2.49	1.1	1.94	1.04	3	2.53	thioredoxin reductase 1 [Brassica rapa]>gi|674892135|emb|CDY40633.1| BnaA03g53300D [Brassica napus]	--	thioredoxin reductase (NADPH)	Thioredoxin reductase 1 OS=Arabidopsis thaliana GN=NTR1 PE=1 SV=3	Putative NAD(P)-binding//Pyridine nucleotide-disulphide oxidoreductase//Pyridine nucleotide-disulphide oxidoreductase	siroheme biosynthetic process//porphyrin-containing compound biosynthetic process//oxidation-reduction process	precorrin-2 dehydrogenase activity//flavin adenine dinucleotide binding//oxidoreductase activity	--	Thioredoxin reductase
c67290_g1	314	0	0	0	0	0	0	1	0	0	0	0	0	0	0	0.94	0	glutathione S-transferase T3-like [Brassica rapa]	--	--	--	--	--	--	--	--
c67385_g1	340	0	0	2	0	0	1	0	0	0	0	1.12	0	0	0.7	0	0	Peroxiredoxin-2 [Auxenochlorella protothecoides]>gi|675354016|gb|KFM26456.1| Peroxiredoxin-2 [Auxenochlorella protothecoides]	--	--	Thioredoxin-dependent peroxide reductase, mitochondrial OS=Rattus norvegicus GN=Prdx3 PE=1 SV=2	AhpC/TSA family	oxidation-reduction process	antioxidant activity//oxidoreductase activity	--	Alkyl hydroperoxide reductase, thiol specific antioxidant and related enzymes
c67593_g1	1380	507	703	620	603	488	307	672	609	19.43	34.49	24.98	31.32	22.88	15.56	31.85	24.65	peroxidase 9 [Brassica rapa]>gi|674884554|emb|CDY47953.1| BnaA10g28250D [Brassica napus]	--	peroxidase	Peroxidase 9 OS=Arabidopsis thaliana GN=PER9 PE=1 SV=1	Peroxidase	response to oxidative stress//oxidation-reduction process//obsolete peroxidase reaction	heme binding//peroxidase activity	--	--
c67910_g1	308	6	0	0	0	1	2	1	0	5	0	0	0	1	2.15	1.03	0	thioredoxin-like 2-2, chloroplastic [Camelina sativa]	--	--	Thioredoxin-like 2-2, chloroplastic OS=Arabidopsis thaliana GN=At4g29670 PE=2 SV=2	--	--	--	--	Thioredoxin
c67921_g1	599	5	4	4	1	4	4	1	3	0.95	0.66	0.79	0.26	0.92	0.99	0.23	0.6	thioredoxin-like protein 4B [Pyrus x bretschneideri]>gi|694399306|ref|XP_009374785.1| thioredoxin-like protein 4B [Pyrus x bretschneideri]>gi|694399308|ref|XP_009374786.1| thioredoxin-like protein 4B [Pyrus x bretschneideri]	--	--	Thioredoxin-like protein 4B OS=Homo sapiens GN=TXNL4B PE=1 SV=1	Mitosis protein DIM1	mitotic nuclear division	--	spliceosomal complex	--
c68204_g1	289	0	0	2	0	0	0	0	0	0	0	2.35	0	0	0	0	0	thioredoxin M-type [Zea mays]>gi|195657613|gb|ACG48274.1| thioredoxin M-type [Zea mays]	--	thioredoxin 1	Thioredoxin OS=Neurospora crassa (strain ATCC 24698 / 74-OR23-1A / CBS 708.71 / DSM 1257 / FGSC 987) GN=trx PE=3 SV=1	Thioredoxin	glycerol ether metabolic process//obsolete electron transport//cell redox homeostasis	electron carrier activity//protein disulfide oxidoreductase activity	--	Thioredoxin-like protein
c68375_g1	279	0	1	0	0	0	0	0	0	0	1.83	0	0	0	0	0	0	thioredoxin reductase [Emiliania huxleyi CCMP1516]>gi|485603363|gb|EOD04034.1| thioredoxin reductase [Emiliania huxleyi CCMP1516]	--	thioredoxin reductase (NADPH)	Thioredoxin reductase 2, mitochondrial OS=Rattus norvegicus GN=Txnrd2 PE=1 SV=3	Glucose inhibited division protein A//Pyridine nucleotide-disulphide oxidoreductase	oxidation-reduction process//tRNA processing	flavin adenine dinucleotide binding//oxidoreductase activity	--	Thioredoxin reductase
c68569_g1	235	2	2	1	5	0	1	0	2	9.75	12.59	4.75	32.69	0	6.07	0	9.82	peroxidase 61 [Brassica rapa]>gi|674945269|emb|CDX88069.1| BnaA06g26600D [Brassica napus]	--	--	Probable peroxidase 61 OS=Arabidopsis thaliana GN=PER61 PE=3 SV=1	--	--	--	--	--
c6868_g1	282	0	1	0	0	0	0	0	0	0	1.72	0	0	0	0	0	0	Glutathione S-transferase [Ectocarpus siliculosus]	--	glutathione S-transferase	Glutathione S-transferase 1 OS=Ascaris suum GN=GST1 PE=1 SV=3	Glutathione S-transferase, N-terminal domain//Glutathione S-transferase, N-terminal domain//Glutathione S-transferase, N-terminal domain	--	protein binding	--	Glutathione S-transferase
c69166_g1	740	2	2	5	8	5	1	10	1	0.18	0.23	0.47	0.98	0.55	0.12	1.11	0.09	glutathione S-transferase [Galdieria sulphuraria]>gi|452822920|gb|EME29935.1| glutathione S-transferase [Galdieria sulphuraria]	--	--	Glutathione S-transferase P 10 OS=Caenorhabditis elegans GN=gst-10 PE=1 SV=3	Glutathione S-transferase, N-terminal domain//Glutathione S-transferase, N-terminal domain//Glutathione S-transferase, N-terminal domain	--	protein binding	--	Glutathione S-transferase
c69390_g1	464	0	0	4	2	1	3	3	3	0	0	0.9	0.58	0.26	0.84	0.8	0.68	glutathione S-transferase [Monoraphidium neglectum]	--	glutathione S-transferase	Disulfide-bond oxidoreductase YfcG OS=Escherichia coli (strain K12) GN=yfcG PE=1 SV=1	Glutathione S-transferase, N-terminal domain//Glutathione S-transferase, N-terminal domain//Glutathione S-transferase, N-terminal domain	--	protein binding	--	Glutathione S-transferase
c69390_g2	312	0	0	2	0	0	0	2	0	0	0	1.61	0	0	0	1.94	0	glutathione-s-transferase theta, gst, putative [Ricinus communis]>gi|223522200|gb|EEF26670.1| glutathione-s-transferase theta, gst, putative [Ricinus communis]	--	GST-like protein	Disulfide-bond oxidoreductase YghU OS=Escherichia coli (strain K12) GN=yghU PE=1 SV=2	--	--	--	--	--
c70281_g1	379	1	1	0	3	0	0	2	3	0.37	0.48	0	1.52	0	0	0.92	1.17	glutathione S-transferase T3-like [Brassica rapa]	--	--	Glutathione S-transferase T3 OS=Arabidopsis thaliana GN=GSTT3 PE=2 SV=1	--	--	--	--	--
c70595_g1	222	0	1	0	0	0	0	0	0	0	10.62	0	0	0	0	0	0	glutathione gamma-glutamylcysteinyltransferase 2 isoform X2 [Brassica rapa]	--	glutathione gamma-glutamylcysteinyltransferase	Glutathione gamma-glutamylcysteinyltransferase 2 OS=Arabidopsis thaliana GN=PCS2 PE=2 SV=1	Phytochelatin synthase	phytochelatin biosynthetic process//response to metal ion	metal ion binding//glutathione gamma-glutamylcysteinyltransferase activity	--	Phytochelatin synthase
c70852_g1	321	0	0	0	0	0	0	0	2	0	0	0	0	0	0	0	1.44	thioredoxin H [Helicosporidium sp. ex Simulium jonesi]	--	thioredoxin 1	Thioredoxin OS=Gallus gallus GN=TXN PE=3 SV=2	AhpC/TSA family//Mitosis protein DIM1//Redoxin//Thioredoxin	oxidation-reduction process//mitotic nuclear division//cell redox homeostasis	oxidoreductase activity//antioxidant activity	spliceosomal complex	Thioredoxin
c71654_g1	434	1	1	1	3	1	0	0	0	0.25	0.33	0.26	1.03	0.31	0	0	0	Animal heme peroxidase homologue [Chondrus crispus]>gi|507107530|emb|CDF40991.1| Animal heme peroxidase homologue [Chondrus crispus]	--	dual oxidase	Peroxidase mlt-7 OS=Caenorhabditis elegans GN=mlt-7 PE=1 SV=1	Animal haem peroxidase	response to oxidative stress//oxidation-reduction process//obsolete peroxidase reaction	heme binding//peroxidase activity	--	Peroxidase/oxygenase
c71683_g1	288	0	0	1	0	2	0	0	1	0	0	1.2	0	2.82	0	0	1.22	glutathione S-transferase zeta class-like isoform X4 [Cucumis melo]	--	--	Probable maleylacetoacetate isomerase 1 OS=Drosophila melanogaster GN=GstZ1 PE=1 SV=1	--	--	--	--	Glutathione S-transferase
c72038_g1	635	11	20	9	9	4	2	5	3	1.27	2.97	1.09	1.41	0.56	0.3	0.71	0.37	monothiol glutaredoxin-S4 [Brassica rapa]>gi|674867965|emb|CDY66333.1| BnaA01g35500D [Brassica napus]	--	--	Monothiol glutaredoxin-S4 OS=Arabidopsis thaliana GN=GRXS4 PE=3 SV=1	Glutaredoxin	obsolete electron transport//cell redox homeostasis	protein disulfide oxidoreductase activity//electron carrier activity	--	Glutaredoxin and related proteins
c72801_g1	503	3	0	4	2	3	1	1	1	0.54	0	0.75	0.49	1.99	0.24	0.22	0.19	glutathione peroxidase [Volvox carteri f. nagariensis]>gi|300267212|gb|EFJ51396.1| glutathione peroxidase [Volvox carteri f. nagariensis]	--	glutathione peroxidase	Glutathione peroxidase OS=Schizosaccharomyces pombe (strain 972 / ATCC 24843) GN=gpx1 PE=2 SV=1	Glutathione peroxidase//Redoxin//AhpC/TSA family	obsolete peroxidase reaction//glutathione metabolic process//response to oxidative stress//oxidation-reduction process	oxidoreductase activity//peroxidase activity//antioxidant activity//glutathione peroxidase activity	--	Glutathione peroxidase
c73050_g1	271	0	2	2	0	1	0	0	0	0	4.37	3.39	0	2.02	0	0	0	RecName: Full=Ferritin-1, chloroplastic; Flags: Precursor [Brassica napus]>gi|1527217|gb|AAB53099.1| ferritin [Brassica napus]	--	ferritin heavy chain	Ferritin-1, chloroplastic OS=Brassica napus GN=LSC30 PE=2 SV=1	Ferritin-like domain	cellular iron ion homeostasis	ferric iron binding	--	Ferritin
c73219_g1	404	1	0	2	0	2	0	0	0	0.31	0	0.64	0	0.74	0	0	0	glutathione S-transferase [Galdieria sulphuraria]>gi|452822920|gb|EME29935.1| glutathione S-transferase [Galdieria sulphuraria]	--	glutathione S-transferase	Glutathione S-transferase A2 OS=Mus musculus GN=Gsta2 PE=1 SV=3	Glutathione S-transferase, N-terminal domain//Glutathione S-transferase, N-terminal domain//Glutathione S-transferase, N-terminal domain	--	protein binding	--	Glutathione S-transferase
c73513_g1	2566	130	105	209	144	81	68	141	183	2.75	2.83	4.63	4.12	2.04	1.9	3.63	3.98	inactive TPR repeat-containing thioredoxin TTL3 [Brassica rapa]	--	--	Inactive TPR repeat-containing thioredoxin TTL3 OS=Arabidopsis thaliana GN=TTL3 PE=1 SV=2	Tetratricopeptide repeat//Tetratricopeptide repeat//tRNAHis guanylyltransferase//Elicitin//Tetratricopeptide repeat	pathogenesis//tRNA modification//defense response	tRNA guanylyltransferase activity//magnesium ion binding//protein binding	extracellular region	FOG: TPR repeat
c73670_g1	681	1	5	3	0	2	1	1	3	0.1	0.66	0.32	0	0.25	0.14	0.13	0.33	Thioredoxin-like fold [Ostreococcus tauri]	--	--	Hematopoietic prostaglandin D synthase OS=Gallus gallus GN=HPGDS PE=1 SV=3	Glutathione S-transferase, N-terminal domain//Glutathione S-transferase, N-terminal domain//Glutathione S-transferase, N-terminal domain	--	protein binding	--	Glutathione S-transferase
c74054_g1	578	1	1	3	0	0	0	1	3	0.14	0.18	0.43	0	0	0	0.17	0.43	glutathione S-transferase [Galdieria sulphuraria]>gi|452820951|gb|EME27987.1| glutathione S-transferase [Galdieria sulphuraria]	--	glutathione S-transferase	S-crystallin SL11 OS=Nototodarus sloanii PE=2 SV=1	Glutathione S-transferase, N-terminal domain//Glutathione S-transferase, N-terminal domain//Flagellin hook IN motif	movement of cell or subcellular component//bacterial-type flagellum organization	protein binding	bacterial-type flagellum	Glutathione S-transferase
c74158_g1	606	3	5	0	0	3	3	0	0	0.38	0.81	0	0	0.46	0.5	0	0	microsomal glutathione S-transferase 3-like [Elaeis guineensis]	--	glutathione S-transferase	--	MerE protein	mercury ion transport	mercury ion transmembrane transporter activity	membrane	--
c75208_g1	565	2	6	2	1	2	2	0	1	0.28	1.1	0.3	0.19	0.35	0.37	0	0.15	thioredoxin-like protein [Coccomyxa subellipsoidea C-169]>gi|384250958|gb|EIE24436.1| thioredoxin-like protein [Coccomyxa subellipsoidea C-169]	--	peroxiredoxin 6, 1-Cys peroxiredoxin	Peroxiredoxin-6 OS=Gallus gallus GN=PRDX6 PE=2 SV=3	AhpC/TSA family//Redoxin	oxidation-reduction process	oxidoreductase activity//peroxiredoxin activity//antioxidant activity	--	Alkyl hydroperoxide reductase, thiol specific antioxidant and related enzymes
c75301_g1	399	7	1	8	7	2	1	3	5	2.22	0.41	2.65	3.03	0.77	0.41	1.18	1.67	Thioredoxin H-type [Auxenochlorella protothecoides]>gi|675352188|gb|KFM24628.1| Thioredoxin H-type [Auxenochlorella protothecoides]	--	thioredoxin 1	Thioredoxin OS=Plasmodium falciparum (isolate 3D7) GN=PF14_0545 PE=1 SV=1	Redoxin//Thioredoxin//Glutaredoxin//AhpC/TSA family	cell redox homeostasis//obsolete electron transport//oxidation-reduction process	antioxidant activity//protein disulfide oxidoreductase activity//electron carrier activity//oxidoreductase activity	--	Thioredoxin
c7542_g1	311	0	2	0	0	0	1	1	0	0	2.07	0	0	0	1.03	0.99	0	glutathione S-transferase [Coccomyxa subellipsoidea C-169]>gi|384245545|gb|EIE19038.1| glutathione S-transferase [Coccomyxa subellipsoidea C-169]	--	--	Glutathione S-transferase A OS=Pleuronectes platessa PE=2 SV=1	--	--	--	--	Glutathione S-transferase
c76437_g1	693	213	157	151	155	194	141	165	223	21.57	20.82	16.05	21.77	23.99	19.17	20.59	23.73	thioredoxin reductase 1 [Brassica rapa]>gi|674892135|emb|CDY40633.1| BnaA03g53300D [Brassica napus]	--	thioredoxin reductase (NADPH)	Thioredoxin reductase 1 OS=Arabidopsis thaliana GN=NTR1 PE=1 SV=3	Pyridine nucleotide-disulphide oxidoreductase	oxidation-reduction process	oxidoreductase activity	--	Thioredoxin reductase
c76962_g1	416	0	3	4	1	0	1	0	1	0	1.1	1.18	0.38	0	0.37	0	0.3	glutathione S-transferase [Coccomyxa subellipsoidea C-169]>gi|384245545|gb|EIE19038.1| glutathione S-transferase [Coccomyxa subellipsoidea C-169]	--	--	Glutathione S-transferase A OS=Pleuronectes platessa PE=2 SV=1	--	--	--	--	--
c77310_g1	2088	5	2	11	11	8	6	12	6	0.12	0.06	0.27	0.35	0.23	0.19	0.35	0.15	Animal heme peroxidase homologue [Chondrus crispus]>gi|507109811|emb|CDF33619.1| Animal heme peroxidase homologue [Chondrus crispus]	--	prostaglandin-endoperoxide synthase 2	Peroxinectin A OS=Dictyostelium discoideum GN=poxA PE=2 SV=1	Animal haem peroxidase//IQ calmodulin-binding motif	obsolete peroxidase reaction//oxidation-reduction process//response to oxidative stress	peroxidase activity//heme binding//protein binding	--	Ferric reductase, NADH/NADPH oxidase and related proteins
c77516_g1	642	1	4	3	4	0	3	3	8	0.11	0.58	0.36	0.62	0	0.45	0.42	0.96	glutathione S-transferase [Prorocentrum minimum]>gi|512435995|gb|AGO03486.1| microsomal glutathione S-transferase [Prorocentrum minimum]	--	glutathione S-transferase	Microsomal glutathione S-transferase 3 OS=Mus musculus GN=Mgst3 PE=1 SV=1	--	--	--	--	--
c77673_g1	309	0	2	0	0	3	0	0	0	0	2.13	0	0	2.95	0	0	0	glutathione s-transferase pi [Pfiesteria piscicida]	--	glutathione S-transferase	Probable glutathione S-transferase 8 OS=Caenorhabditis elegans GN=gst-8 PE=3 SV=1	Glutathione S-transferase, N-terminal domain//Glutathione S-transferase, N-terminal domain	--	protein binding	--	Glutathione S-transferase
c78321_g1	326	51	31	57	52	106	101	104	104	32.91	25.98	37.89	45.76	82.21	84.21	82.98	70.19	monothiol glutaredoxin-S15, mitochondrial-like [Brassica rapa]	--	--	Monothiol glutaredoxin-S15, mitochondrial OS=Arabidopsis thaliana GN=GRXS15 PE=1 SV=2	--	--	--	--	--
c78559_g1	261	0	0	0	0	0	0	0	1	0	0	0	0	0	0	0	2.21	Animal heme peroxidase homologue [Chondrus crispus]>gi|507105932|emb|CDF39627.1| Animal heme peroxidase homologue [Chondrus crispus]	--	--	Peroxidasin homolog OS=Homo sapiens GN=PXDN PE=1 SV=2	Animal haem peroxidase	obsolete peroxidase reaction//response to oxidative stress//oxidation-reduction process	peroxidase activity//heme binding	--	Peroxidase/oxygenase
c78750_g1	345	0	0	2	0	0	3	5	0	0	0	2.3	0	0	4.64	5.49	0	peroxiredoxin [Euglena gracilis]	--	peroxiredoxin (alkyl hydroperoxide reductase subunit C)	Peroxiredoxin-2 OS=Bos taurus GN=PRDX2 PE=2 SV=1	Redoxin//AhpC/TSA family	oxidation-reduction process	oxidoreductase activity//antioxidant activity	--	Alkyl hydroperoxide reductase, thiol specific antioxidant and related enzymes
c78814_g1	1649	67212	59057	63888	60836	75475	81942	78230	101038	2075.49	2334.06	2074.37	2545.69	2851.56	3349.18	2987.26	3295.58	peroxidase 42 [Brassica rapa]>gi|674950623|emb|CDX82887.1| BnaC01g13370D [Brassica napus]>gi|674954640|emb|CDX79113.1| BnaA01g11800D [Brassica napus]	--	peroxidase	Peroxidase 42 OS=Arabidopsis thaliana GN=PER42 PE=1 SV=2	Peroxidase	obsolete peroxidase reaction//response to oxidative stress//oxidation-reduction process	peroxidase activity//heme binding	--	--
c79010_g1	470	5	2	0	6	0	0	0	0	1.04	0.54	0	1.7	0	0	0	0	ferritin-2, chloroplastic [Brassica rapa]>gi|674924853|emb|CDY08555.1| BnaA05g27910D [Brassica napus]	--	ferritin heavy chain	Ferritin-2, chloroplastic OS=Arabidopsis thaliana GN=FER2 PE=2 SV=1	Ferritin-like domain	cellular iron ion homeostasis	ferric iron binding	--	Ferritin
c79044_g1	507	0	3	2	3	2	3	4	10	0	0.76	1.88	2.62	0.85	4.38	1.73	5.17	peroxidase 60 [Brassica rapa]	--	peroxidase	Peroxidase 60 OS=Arabidopsis thaliana GN=PER60 PE=1 SV=1	Peroxidase//Microsomal signal peptidase 25 kDa subunit (SPC25)	obsolete peroxidase reaction//signal peptide processing//response to oxidative stress//oxidation-reduction process	heme binding//peptidase activity//peroxidase activity	signal peptidase complex//integral component of membrane	--
c79568_g1	808	0	0	0	0	141	32	0	0	0	0	0	0	13.55	3.32	0	0	glutathione peroxidase [Volvox carteri f. nagariensis]>gi|300267212|gb|EFJ51396.1| glutathione peroxidase [Volvox carteri f. nagariensis]	--	glutathione peroxidase	Glutathione peroxidase OS=Schizosaccharomyces pombe (strain 972 / ATCC 24843) GN=gpx1 PE=2 SV=1	Glutathione peroxidase//Redoxin//Translation initiation factor SUI1//AhpC/TSA family	regulation of translational initiation//oxidation-reduction process//response to oxidative stress//glutathione metabolic process//translational initiation//obsolete peroxidase reaction	translation initiation factor activity//antioxidant activity//glutathione peroxidase activity//oxidoreductase activity	ribosome	Glutathione peroxidase
c79734_g1	760	9	8	0	0	8	3	0	0	0.78	0.89	0	0	0.84	0.34	0	0	glutathione s-transferase pi [Pfiesteria piscicida]	--	--	Glutathione S-transferase P 1 OS=Xenopus laevis GN=gstp1 PE=1 SV=1	Glutathione S-transferase, N-terminal domain//Glutathione S-transferase, N-terminal domain	--	protein binding	--	Glutathione S-transferase
c79947_g1	499	0	5	0	0	0	0	0	0	0	1.18	0	0	0	0	0	0	Animal heme peroxidase homologue [Chondrus crispus]>gi|507107530|emb|CDF40991.1| Animal heme peroxidase homologue [Chondrus crispus]	--	myeloperoxidase	Peroxidase mlt-7 OS=Caenorhabditis elegans GN=mlt-7 PE=1 SV=1	Gammaherpesvirus capsid protein//Animal haem peroxidase	obsolete peroxidase reaction//oxidation-reduction process//response to oxidative stress	peroxidase activity//heme binding	viral capsid	Peroxidase/oxygenase
c80161_g1	681	5	2	8	3	0	0	4	1	0.51	0.26	0.86	0.42	0	0	0.51	0.11	thioredoxin-like ATP binding protein 2 [Chlamydomonas reinhardtii]>gi|158284106|gb|EDP09856.1| thioredoxin-like ATP binding protein 2 [Chlamydomonas reinhardtii]	--	--	Thioredoxin domain-containing protein 9 OS=Mus musculus GN=Txndc9 PE=2 SV=1	Thioredoxin	cell redox homeostasis	--	--	ATP binding protein
c80548_g1	320	0	2	0	0	0	0	1	0	0	1.82	0	0	0	0	0.87	0	peroxiredoxin (alkyl hydroperoxide reductase subunit C) [Galdieria sulphuraria]>gi|452823399|gb|EME30410.1| peroxiredoxin (alkyl hydroperoxide reductase subunit C) [Galdieria sulphuraria]	--	peroxiredoxin 5, atypical 2-Cys peroxiredoxin	Putative peroxiredoxin sll1621 OS=Synechocystis sp. (strain PCC 6803 / Kazusa) GN=sll1621 PE=1 SV=1	AhpC/TSA family//Redoxin	oxidation-reduction process	antioxidant activity//oxidoreductase activity	--	Alkyl hydroperoxide reductase/peroxiredoxin
c81088_g1	609	6	4	13	6	5	9	10	4	0.75	0.64	1.69	1.01	0.76	1.47	1.54	0.52	thioredoxin [Thalassiosira pseudonana CCMP1335]>gi|220973719|gb|EED92049.1| thioredoxin, partial [Thalassiosira pseudonana CCMP1335]	--	thioredoxin 1	Thioredoxin-2 OS=Saccharomyces cerevisiae (strain ATCC 204508 / S288c) GN=TRX2 PE=1 SV=3	Glutaredoxin//Mitosis protein DIM1//AhpC/TSA family//Thioredoxin//Redoxin	cell redox homeostasis//oxidation-reduction process//obsolete electron transport//mitotic nuclear division	oxidoreductase activity//electron carrier activity//antioxidant activity//protein disulfide oxidoreductase activity	spliceosomal complex	Thioredoxin
c81255_g1	294	0	0	2	0	0	2	0	0	0	0	2.15	0	0	2.7	0	0	glutathione S-transferase [Coccomyxa subellipsoidea C-169]>gi|384245545|gb|EIE19038.1| glutathione S-transferase [Coccomyxa subellipsoidea C-169]	--	glutathione S-transferase	Glutathione S-transferase A OS=Pleuronectes platessa PE=2 SV=1	Glutathione S-transferase, N-terminal domain//Glutathione S-transferase, N-terminal domain//Glutathione S-transferase, N-terminal domain	--	protein binding	--	Glutathione S-transferase
c81263_g1	433	35	33	31	27	39	26	55	42	8.89	10.83	8.23	9.34	12.01	8.64	17.25	11.25	thioredoxin M2, chloroplastic-like isoform X1 [Brassica rapa]	--	thioredoxin 1	Thioredoxin M2, chloroplastic OS=Arabidopsis thaliana GN=At4g03520 PE=1 SV=2	Thioredoxin	cell redox homeostasis	--	--	Thioredoxin-like protein
c81401_g1	530	1	2	4	0	0	0	0	1	0.16	0.42	0.68	0	0	0	0	0.17	Animal heme peroxidase homologue [Chondrus crispus]>gi|507110435|emb|CDF34200.1| Animal heme peroxidase homologue [Chondrus crispus]	--	lactoperoxidase	Myeloperoxidase OS=Mus musculus GN=Mpo PE=2 SV=2	Animal haem peroxidase	oxidation-reduction process//response to oxidative stress//obsolete peroxidase reaction	heme binding//peroxidase activity	--	Peroxidase/oxygenase
c81534_g1	420	0	0	1	3	3	0	5	0	0	0	0.29	1.12	1	0	1.7	0	peroxiredoxin [Aphanomyces astaci]>gi|574103522|gb|ETV69063.1| peroxiredoxin [Aphanomyces astaci]	--	peroxiredoxin (alkyl hydroperoxide reductase subunit C)	Peroxiredoxin-2 OS=Mus musculus GN=Prdx2 PE=1 SV=3	AhpC/TSA family//C-terminal domain of 1-Cys peroxiredoxin//Redoxin	oxidation-reduction process	antioxidant activity//peroxiredoxin activity//oxidoreductase activity	--	Alkyl hydroperoxide reductase, thiol specific antioxidant and related enzymes
c81787_g1	419	1	3	2	8	0	0	0	0	0.28	1.07	0.58	3.02	0	0	0	0	ferritin-2, chloroplastic [Brassica rapa]>gi|674924853|emb|CDY08555.1| BnaA05g27910D [Brassica napus]	--	ferritin heavy chain	Ferritin-2, chloroplastic OS=Arabidopsis thaliana GN=FER2 PE=2 SV=1	Ferritin-like domain	cellular iron ion homeostasis	ferric iron binding	--	Ferritin
c81904_g1	604	25	17	28	19	17	18	20	35	4.06	3.68	5.31	4.35	3.39	3.94	4.16	6.21	thioredoxin-like 3-3 [Brassica rapa]>gi|674904393|emb|CDY28639.1| BnaC09g32360D [Brassica napus]>gi|674965319|emb|CDX67562.1| BnaA07g16020D [Brassica napus]	--	thioredoxin 1	Thioredoxin-like 3-3 OS=Arabidopsis thaliana GN=At3g53220 PE=2 SV=1	Thioredoxin	cell redox homeostasis	--	--	Thioredoxin
c82123_g1	216	1	0	0	0	0	0	0	0	10.81	0	0	0	0	0	0	0	glutathione S-transferase 3 [Phoenix dactylifera]	--	--	Glutathione S-transferase F8, chloroplastic OS=Arabidopsis thaliana GN=GSTF8 PE=1 SV=3	--	--	--	--	--
c82223_g1	928	578	204	54	83	252	494	302	241	49.45	22.41	4.86	9.84	26.53	55.41	31.75	21.58	thioredoxin-like protein CXXS1 [Brassica rapa]	--	thioredoxin 1	Thioredoxin-like protein CXXS1 OS=Arabidopsis thaliana GN=CXXS1 PE=2 SV=2	F-box associated region//Iodothyronine deiodinase//Thioredoxin	oxidation-reduction process//protein catabolic process//cell redox homeostasis	thyroxine 5'-deiodinase activity	--	Thioredoxin
c82669_g1	575	0	1	9	1	2	0	1	3	0	0.18	1.3	0.19	0.34	0	0.17	0.44	thioredoxin reductase (NADPH) [Saprolegnia diclina VS20]>gi|530729582|gb|EQC27824.1| thioredoxin reductase (NADPH) [Saprolegnia diclina VS20]	--	thioredoxin reductase (NADPH)	Thioredoxin reductase 2 OS=Plasmodium falciparum (isolate 3D7) GN=trxr2 PE=1 SV=2	Pyridine nucleotide-disulphide oxidoreductase	oxidation-reduction process	oxidoreductase activity	--	Thioredoxin reductase
c82686_g1	226	0	0	0	0	0	0	0	1	0	0	0	0	0	0	0	6.94	inactive TPR repeat-containing thioredoxin TTL3-like [Solanum lycopersicum]	--	DnaJ homolog subfamily C member 7	DnaJ homolog subfamily C member 7 homolog OS=Schizosaccharomyces pombe (strain 972 / ATCC 24843) GN=SPBC543.02c PE=3 SV=1	Tetratricopeptide repeat//Tetratricopeptide repeat//Tetratricopeptide repeat	--	protein binding	--	Molecular chaperone (DnaJ superfamily)
c82811_g1	255	0	4	0	0	0	0	0	0	0	13.19	0	0	0	0	0	0	thioredoxin H-type 8 [Tamarix hispida]	--	--	Monothiol glutaredoxin-S17 OS=Arabidopsis thaliana GN=GRXS17 PE=1 SV=1	Thioredoxin	cell redox homeostasis	--	--	Thioredoxin
c82812_g1	524	1	1	0	0	4	2	0	1	0.16	0.21	0	0	0.8	0.43	0	0.17	glutaredoxin/malate transporter fusion protein [Chlamydomonas reinhardtii]>gi|158283105|gb|EDP08856.1| glutaredoxin/malate transporter fusion protein [Chlamydomonas reinhardtii]	--	--	--	--	--	--	--	--
c82825_g1	634	2	0	3	1	0	0	1	1	0.23	0	0.36	0.16	0	0	0.14	0.12	thioredoxin H [Helicosporidium sp. ex Simulium jonesi]	--	thioredoxin 1	Thioredoxin-2 OS=Drosophila yakuba GN=Trx-2 PE=3 SV=1	AhpC/TSA family//Mitosis protein DIM1//Thioredoxin//Redoxin	oxidation-reduction process//mitotic nuclear division//cell redox homeostasis	oxidoreductase activity//antioxidant activity	spliceosomal complex	Thioredoxin
c83127_g1	326	0	0	0	0	1	2	0	0	0	0	0	0	0.78	1.67	0	0	glutathione S-transferase-like protein, partial [Picea sitchensis]>gi|306011533|gb|ADM74820.1| glutathione S-transferase-like protein, partial [Picea sitchensis]>gi|306011535|gb|ADM74821.1| glutathione S-transferase-like protein, partial [Picea sitchensis]>gi|306011537|gb|ADM74822.1| glutathione S-transferase-like protein, partial [Picea sitchensis]>gi|306011539|gb|ADM74823.1| glutathione S-trans…	--	maleylacetoacetate isomerase	Probable maleylacetoacetate isomerase 2 OS=Drosophila melanogaster GN=GstZ2 PE=1 SV=1	--	--	--	--	Glutathione S-transferase
c83153_g1	822	7	7	0	0	6	3	0	0	0.54	0.69	0	0	0.56	0.3	0	0	heme peroxidase [Coccomyxa subellipsoidea C-169]>gi|384248274|gb|EIE21758.1| heme peroxidase [Coccomyxa subellipsoidea C-169]	--	cytochrome c peroxidase	Cytochrome c peroxidase, mitochondrial OS=Neosartorya fumigata (strain ATCC MYA-4609 / Af293 / CBS 101355 / FGSC A1100) GN=ccp1 PE=3 SV=1	Peroxidase	response to oxidative stress//oxidation-reduction process//obsolete peroxidase reaction	heme binding//peroxidase activity	--	--
c83164_g1	586	1	1	4	1	1	2	2	2	0.13	0.17	2.28	2.52	0.16	0.35	0.33	0.28	TPR repeat-containing thioredoxin TTL1 [Brassica rapa]	--	--	--	--	--	--	--	--
c83472_g1	1526	0	0	0	0	103	5	0	0	0	0	0	0	4.31	0.22	0	0	Cytochrome c peroxidase, mitochondrial [Auxenochlorella protothecoides]>gi|675354405|gb|KFM26845.1| Cytochrome c peroxidase, mitochondrial [Auxenochlorella protothecoides]	--	cytochrome c peroxidase	Cytochrome c peroxidase, mitochondrial OS=Neosartorya fumigata (strain ATCC MYA-4609 / Af293 / CBS 101355 / FGSC A1100) GN=ccp1 PE=3 SV=1	Peroxidase//Cytochrome c oxidase subunit Vb	proton transport//obsolete peroxidase reaction//response to oxidative stress//oxidation-reduction process//mitochondrial electron transport, cytochrome c to oxygen	heme binding//peroxidase activity//cytochrome-c oxidase activity	mitochondrial envelope//respiratory chain complex IV	--
c84028_g1	355	2	1	2	1	0	0	1	0	0.92	0.6	0.96	0.63	0	0	0.57	0	glutathione gamma-glutamylcysteinyltransferase 2 isoform X2 [Brassica rapa]	--	glutathione gamma-glutamylcysteinyltransferase	Glutathione gamma-glutamylcysteinyltransferase 2 OS=Arabidopsis thaliana GN=PCS2 PE=2 SV=1	Domain of unknown function (DUF1984)	response to metal ion//phytochelatin biosynthetic process	glutathione gamma-glutamylcysteinyltransferase activity//metal ion binding	--	--
c84107_g1	453	224	138	94	98	139	114	115	147	50.87	40.46	22.32	30.3	38.32	33.94	32.26	35.22	glutathione peroxidase 1 [Brassica napus]>gi|298112874|gb|ADI58544.1| glutathione peroxidase 1 [Brassica napus]	--	glutathione peroxidase	Putative glutathione peroxidase 7, chloroplastic OS=Arabidopsis thaliana GN=GPX7 PE=3 SV=2	Glutathione peroxidase	oxidation-reduction process//response to oxidative stress//glutathione metabolic process//obsolete peroxidase reaction	glutathione peroxidase activity	--	Glutathione peroxidase
c84186_g1	592	1	4	0	3	1	1	2	4	0.13	0.67	0	0.53	0.16	0.17	0.32	0.55	glutathione S-transferase T3-like [Brassica rapa]>gi|685316325|ref|XP_009148768.1| glutathione S-transferase T3-like [Brassica rapa]	--	--	Glutathione S-transferase T2 OS=Arabidopsis thaliana GN=GSTT2 PE=2 SV=1	--	--	--	--	--
c84186_g2	464	0	0	0	0	2	7	1	0	0	0	0	0	0.52	1.97	0.27	0	glutathione S-transferase T3-like isoform X1 [Brassica rapa]	--	--	Glutathione S-transferase T2 OS=Arabidopsis thaliana GN=GSTT2 PE=2 SV=1	--	--	--	--	--
c84186_g3	1058	19	8	3	7	12	7	1	10	1.02	0.55	0.17	0.51	0.79	0.5	0.07	0.57	glutathione S-transferase T3-like [Brassica rapa]	--	--	Glutathione S-transferase T3 OS=Arabidopsis thaliana GN=GSTT3 PE=2 SV=1	--	--	--	--	--
c85249_g1	655	2	3	7	6	2	1	0	0	0.22	0.42	0.8	0.89	0.27	0.14	0	0	peroxiredoxin, PRX3 [Chondrus crispus]>gi|507108519|emb|CDF32473.1| peroxiredoxin, PRX3 [Chondrus crispus]	--	peroxiredoxin 6, 1-Cys peroxiredoxin	Mitochondrial peroxiredoxin PRX1 OS=Saccharomyces cerevisiae (strain ATCC 204508 / S288c) GN=PRX1 PE=1 SV=1	C-terminal domain of 1-Cys peroxiredoxin//Redoxin//AhpC/TSA family	oxidation-reduction process	antioxidant activity//oxidoreductase activity//peroxiredoxin activity	--	Alkyl hydroperoxide reductase, thiol specific antioxidant and related enzymes
c85312_g1	948	6	2	3	4	1	4	1	0	0.38	0.16	0.2	0.34	0.08	0.33	0.08	0	mitochondrial cytochrome c peroxidase [Karlodinium veneficum]	--	cytochrome c peroxidase	Cytochrome c peroxidase, mitochondrial OS=Gibberella zeae (strain PH-1 / ATCC MYA-4620 / FGSC 9075 / NRRL 31084) GN=CCP1 PE=3 SV=1	Peroxidase	obsolete peroxidase reaction//response to oxidative stress//oxidation-reduction process	peroxidase activity//heme binding	--	--
c85666_g1	854	679	660	795	497	544	598	539	603	56.66	70.67	69.67	56.29	55.4	65.8	55.55	53.07	thioredoxin H-type 2 [Brassica rapa]>gi|674903632|emb|CDY29406.1| BnaA06g13900D [Brassica napus]	--	thioredoxin 1	Thioredoxin H-type 2 OS=Brassica napus GN=THL-2 PE=2 SV=1	Glutaredoxin//AhpC/TSA family//Redoxin//Thioredoxin//Iodothyronine deiodinase	cell redox homeostasis//oxidation-reduction process//obsolete electron transport	oxidoreductase activity//electron carrier activity//antioxidant activity//protein disulfide oxidoreductase activity//thyroxine 5'-deiodinase activity	--	Thioredoxin
c86322_g1	1037	3	2	12	10	1	4	10	2	0.17	0.14	0.7	0.75	0.07	0.29	0.68	0.12	glutaredoxin family protein (ISS) [Ostreococcus tauri]>gi|116055221|emb|CAL57617.1| Monothiol glutaredoxin-related [Ostreococcus tauri]	--	monothiol glutaredoxin	Uncharacterized monothiol glutaredoxin ycf64-like OS=Synechocystis sp. (strain PCC 6803 / Kazusa) GN=slr1846 PE=3 SV=1	Glutathione S-transferase, N-terminal domain//Glutaredoxin	cell redox homeostasis//obsolete electron transport	electron carrier activity//protein binding//protein disulfide oxidoreductase activity	--	Glutaredoxin-related protein
c86347_g1	850	220	208	231	213	209	194	247	264	16.07	19.48	17.72	21.11	18.65	18.72	22.31	20.37	thioredoxin O2, mitochondrial [Brassica rapa]	--	thioredoxin 1	Thioredoxin O2, mitochondrial OS=Arabidopsis thaliana GN=At1g31020 PE=2 SV=1	Thioredoxin	cell redox homeostasis	--	--	Thioredoxin
c86656_g1	1354	21692	20123	22763	16664	22494	21151	30731	25312	1421.96	1686.16	1561.86	1478.26	1794.73	1830.64	2483.63	1748.03	glutathione S-transferase F3-like [Brassica rapa]>gi|31790095|gb|AAP58392.1| glutathione S-transferase 2 [Brassica juncea]>gi|32442362|gb|AAP82237.1| phi class glutathione S-transferase [Brassica juncea]>gi|56130953|gb|AAV80208.1| glutathione-S-transferase [Brassica rapa subsp. pekinensis]>gi|351693716|gb|AEQ59235.1| glutathione S-transferase [Brassica oleracea var. capitata]>gi|674869092|emb|CDY…	--	glutathione S-transferase	Glutathione S-transferase F3 OS=Arabidopsis thaliana GN=GSTF3 PE=2 SV=1	Glutathione S-transferase, N-terminal domain//Cytochrome P450//Glutathione S-transferase, N-terminal domain//Glutathione S-transferase, N-terminal domain	oxidation-reduction process	transferase activity//heme binding//protein binding//iron ion binding//oxidoreductase activity, acting on paired donors, with incorporation or reduction of molecular oxygen	--	Glutathione S-transferase
c87137_g1	747	5	1	2	1	3	1	7	4	0.44	0.11	0.19	0.12	0.32	0.12	0.77	0.37	glutathione peroxidase [Chlamydomonas sp. W80]	--	glutathione peroxidase	Glutathione peroxidase OS=Schizosaccharomyces pombe (strain 972 / ATCC 24843) GN=gpx1 PE=2 SV=1	Glutathione peroxidase//Redoxin//AhpC/TSA family	obsolete peroxidase reaction//glutathione metabolic process//oxidation-reduction process//response to oxidative stress	antioxidant activity//glutathione peroxidase activity//oxidoreductase activity	--	Glutathione peroxidase
c87264_g1	1199	11720	13294	17655	14376	9868	8637	10254	12813	536.23	778.95	849.04	891.68	552.06	522.57	580.11	619.15	peroxidase 39 [Brassica rapa]>gi|674946651|emb|CDX86795.1| BnaA09g21850D [Brassica napus]	--	peroxidase	Peroxidase 39 OS=Arabidopsis thaliana GN=PER39 PE=1 SV=1	Peroxidase	obsolete peroxidase reaction//oxidation-reduction process//response to oxidative stress	peroxidase activity//heme binding	--	--
c87393_g1	270	1	0	0	1	0	0	1	0	1.73	0	0	2.34	0	0	2.15	0	peroxiredoxin [Euglena gracilis]	--	--	Peroxiredoxin-2 OS=Pongo abelii GN=PRDX2 PE=2 SV=3	Redoxin//AhpC/TSA family	oxidation-reduction process	antioxidant activity//oxidoreductase activity	--	Alkyl hydroperoxide reductase, thiol specific antioxidant and related enzymes
c87434_g1	453	6	0	2	2	0	2	2	0	1.36	0	0.47	0.62	0	0.6	0.56	0	catalase/peroxidase [Chlamydomonas reinhardtii]>gi|158283716|gb|EDP09466.1| catalase/peroxidase [Chlamydomonas reinhardtii]	--	catalase-peroxidase	Catalase-peroxidase OS=Halobacterium salinarum (strain ATCC 700922 / JCM 11081 / NRC-1) GN=katG PE=3 SV=1	Peroxidase	oxidation-reduction process//response to oxidative stress//obsolete peroxidase reaction	heme binding//peroxidase activity	--	--
c87481_g1	259	1	0	0	0	2	0	1	0	2.28	0	0	0	6.08	0	3.19	0	glutathione synthetase, chloroplastic isoform X1 [Brassica rapa]	--	glutathione synthase	Glutathione synthetase, chloroplastic OS=Brassica juncea GN=GSH2 PE=2 SV=1	--	--	--	--	--
c87673_g1	410	0	1	0	3	0	0	0	0	0	0.38	0	1.2	0	0	0	0	glutathione S-transferase [Galdieria sulphuraria]>gi|452820960|gb|EME27996.1| glutathione S-transferase [Galdieria sulphuraria]	--	glutathione S-transferase	Glutathione S-transferase P 1 OS=Xenopus laevis GN=gstp1 PE=1 SV=1	Sulfate transporter family//Glutathione S-transferase, N-terminal domain//Glutathione S-transferase, N-terminal domain//Glutathione S-transferase, N-terminal domain	sulfate transport	sulfate transmembrane transporter activity//protein binding	integral component of membrane	Glutathione S-transferase
c87702_g1	713	8	1	2	0	2	6	0	0	0.76	0.12	0.2	0	0.23	0.76	0	0	2-cys peroxiredoxin [Chlamydomonas reinhardtii]>gi|158281602|gb|EDP07356.1| 2-cys peroxiredoxin [Chlamydomonas reinhardtii]	--	peroxiredoxin (alkyl hydroperoxide reductase subunit C)	Peroxiredoxin-2 OS=Bos taurus GN=PRDX2 PE=2 SV=1	C-terminal domain of 1-Cys peroxiredoxin//Redoxin//AhpC/TSA family	obsolete peroxidase reaction//response to oxidative stress//oxidation-reduction process	antioxidant activity//peroxidase activity//oxidoreductase activity//peroxiredoxin activity	--	Alkyl hydroperoxide reductase, thiol specific antioxidant and related enzymes
c88423_g1	636	24	7	1	0	2	4	1	0	2.82	1.17	0.12	0	0.28	0.61	0.14	0	monothiol glutaredoxin-S2 [Brassica rapa]>gi|674944862|emb|CDX88929.1| BnaA03g07200D [Brassica napus]	--	glutaredoxin 3	Monothiol glutaredoxin-S2 OS=Arabidopsis thaliana GN=GRXS2 PE=3 SV=1	Glutaredoxin	obsolete electron transport//cell redox homeostasis	protein disulfide oxidoreductase activity//electron carrier activity	--	Glutaredoxin and related proteins
c88897_g1	643	3	19	2	0	2	2	2	1	0.34	2.76	0.24	0	0.28	0.3	0.28	0.12	2-cys peroxiredoxin [Chlamydomonas reinhardtii]>gi|158281602|gb|EDP07356.1| 2-cys peroxiredoxin [Chlamydomonas reinhardtii]	--	peroxiredoxin (alkyl hydroperoxide reductase subunit C)	Peroxiredoxin-1 OS=Myotis lucifugus GN=PRDX1 PE=1 SV=1	AhpC/TSA family//C-terminal domain of 1-Cys peroxiredoxin//Redoxin	obsolete peroxidase reaction//response to oxidative stress//oxidation-reduction process	peroxidase activity//antioxidant activity//peroxiredoxin activity//oxidoreductase activity	--	Alkyl hydroperoxide reductase, thiol specific antioxidant and related enzymes
c89162_g1	844	24	14	17	32	11	15	36	16	2.78	2.16	2.14	5.1	1.61	2.37	5.2	1.83	peroxiredoxin-2B-like [Brassica rapa]>gi|674868313|emb|CDY66099.1| BnaA09g54370D [Brassica napus]>gi|674958338|emb|CDX75114.1| BnaC09g25680D [Brassica napus]	--	peroxiredoxin (alkyl hydroperoxide reductase subunit C)	Peroxiredoxin-2B OS=Arabidopsis thaliana GN=PRXIIB PE=1 SV=1	Heme exporter protein D (CcmD)//AhpC/TSA family//Redoxin	oxidation-reduction process//heme transport//cytochrome complex assembly	oxidoreductase activity//antioxidant activity	integral component of membrane	Alkyl hydroperoxide reductase/peroxiredoxin
c89293_g1	828	117	117	93	86	128	98	128	127	8.88	11.39	7.41	8.86	11.87	9.82	12.01	10.18	thioredoxin M-type, chloroplastic [Brassica rapa]	--	thioredoxin 1	Thioredoxin M-type, chloroplastic OS=Brassica napus PE=1 SV=1	Redoxin//Thioredoxin	cell redox homeostasis	oxidoreductase activity	--	Thioredoxin-like protein
c89438_g1	498	25	26	43	26	20	5	9	17	4.58	6.14	8.26	6.48	4.46	1.71	2.04	4.52	peroxiredoxin-2E, chloroplastic-like [Brassica rapa]	--	--	Peroxiredoxin-2E, chloroplastic OS=Arabidopsis thaliana GN=PRXIIE PE=1 SV=2	--	--	--	--	--
c89972_g1	726	192	149	113	80	114	118	113	129	17.8	17.73	11	10.06	12.9	14.43	12.95	12.63	thioredoxin reductase 2-like [Brassica rapa]	--	--	Glutathione S-transferase T2 OS=Arabidopsis thaliana GN=GSTT2 PE=2 SV=1	Myb-like DNA-binding domain	--	chromatin binding	chromatin	--
c90136_g1	543	144	100	100	99	205	131	172	218	55.51	49.32	40.81	50.34	93.99	64.3	79.31	87.58	glutathione S-transferase F4 isoform X1 [Brassica rapa]>gi|674943515|emb|CDX89927.1| BnaA10g01550D [Brassica napus]	--	glutathione S-transferase	Glutathione S-transferase F4 OS=Arabidopsis thaliana GN=GSTF4 PE=2 SV=1	Glutathione S-transferase, N-terminal domain//Glutathione S-transferase, N-terminal domain//Glutathione S-transferase, N-terminal domain	--	protein binding	--	--
c90136_g2	407	38	21	27	10	9	18	19	23	11.39	8.15	8.44	4.09	3.27	7.05	7.03	7.27	glutathione S-transferase F4-like [Brassica rapa]	--	glutathione S-transferase	Glutathione S-transferase F4 OS=Arabidopsis thaliana GN=GSTF4 PE=2 SV=1	Glutathione S-transferase, N-terminal domain//Glutathione S-transferase, N-terminal domain//Glutathione S-transferase, N-terminal domain	--	protein binding	--	Glutathione S-transferase
c90157_g1	412	2	0	4	1	1	1	5	2	1.36	0	2.4	0.93	0.82	0.88	3.24	0.61	glutathione S-transferase DHAR2 isoform X1 [Brassica rapa]	--	--	Glutathione S-transferase DHAR2 OS=Arabidopsis thaliana GN=DHAR2 PE=1 SV=1	Glutathione S-transferase, N-terminal domain//Glutathione S-transferase, N-terminal domain	--	protein binding	--	--
c90228_g1	664	0	0	0	0	120	22	0	0	0	0	0	0	15.68	3.11	0	0	thioredoxin 1 [Galdieria sulphuraria]>gi|452820970|gb|EME28006.1| thioredoxin 1 [Galdieria sulphuraria]	--	thioredoxin 1	Thioredoxin-1 OS=Schizosaccharomyces pombe (strain 972 / ATCC 24843) GN=trx1 PE=3 SV=3	Formyl transferase, C-terminal domain//AhpC/TSA family//Redoxin//Thioredoxin	oxidation-reduction process//biosynthetic process//cell redox homeostasis	hydroxymethyl-, formyl- and related transferase activity//oxidoreductase activity//antioxidant activity	--	Thioredoxin
c90291_g1	589	106	137	217	166	134	82	182	211	13.98	23.23	30.01	29.74	21.53	14.24	29.67	29.38	thioredoxin H7 [Brassica rapa]>gi|674887487|emb|CDY45144.1| BnaA09g14480D [Brassica napus]	--	thioredoxin 1	Thioredoxin H7 OS=Arabidopsis thaliana GN=TRX7 PE=2 SV=1	Thioredoxin//AhpC/TSA family	cell redox homeostasis//oxidation-reduction process	antioxidant activity//oxidoreductase activity	--	Thioredoxin
c90399_g1	557	7	1	4	0	2	0	3	2	1.02	0.19	0.61	0	0.36	0	0.54	0.31	glutathione S-transferase [Monoraphidium neglectum]	--	glutathione S-transferase	Microsomal glutathione S-transferase 3 OS=Mus musculus GN=Mgst3 PE=1 SV=1	--	--	--	--	--
c90818_g1	629	2	2	1	2	5	5	2	2	0.23	0.3	0.12	0.32	0.72	0.77	0.29	0.25	glutathione S-transferase [Galdieria sulphuraria]>gi|452820951|gb|EME27987.1| glutathione S-transferase [Galdieria sulphuraria]	--	glutathione S-transferase	Glutathione S-transferase P 1 OS=Xenopus laevis GN=gstp1 PE=1 SV=1	Glutathione S-transferase, N-terminal domain//Glutathione S-transferase, N-terminal domain	--	protein binding	--	Glutathione S-transferase
c90912_g1	356	1	0	2	2	2	2	1	3	0.46	0	0.95	1.25	1.1	1.19	0.57	1.44	Peroxiredoxin-2 [Auxenochlorella protothecoides]>gi|675354016|gb|KFM26456.1| Peroxiredoxin-2 [Auxenochlorella protothecoides]	--	peroxiredoxin (alkyl hydroperoxide reductase subunit C)	Peroxiredoxin-1 OS=Homo sapiens GN=PRDX1 PE=1 SV=1	Redoxin//AhpC/TSA family	oxidation-reduction process	antioxidant activity//oxidoreductase activity	--	Alkyl hydroperoxide reductase, thiol specific antioxidant and related enzymes
c91393_g1	1051	26	31	36	14	33	11	14	24	1.48	2.26	2.16	1.09	2.32	0.83	1	1.45	glutathione S-transferase U18 [Brassica rapa]>gi|674898089|emb|CDY34896.1| BnaA09g48220D [Brassica napus]	--	glutathione S-transferase	Glutathione S-transferase U18 OS=Arabidopsis thaliana GN=GSTU18 PE=2 SV=1	--	--	--	--	--
c91809_g2	602	2	1	2	1	1	0	0	0	0.25	0.16	0.27	0.17	0.15	0	0	0	Animal heme peroxidase homologue [Chondrus crispus]>gi|515797849|emb|CDF77596.1| Animal heme peroxidase homologue [Chondrus crispus]	--	peroxidase	Peroxidase mlt-7 OS=Caenorhabditis elegans GN=mlt-7 PE=1 SV=1	Animal haem peroxidase	response to oxidative stress//oxidation-reduction process//obsolete peroxidase reaction	heme binding//peroxidase activity	--	Peroxidase/oxygenase
c91910_g1	388	1	1	1	0	2	0	4	0	0.34	0.45	0.36	0	0.83	0	1.7	0	2-cys peroxiredoxin [Chlamydomonas reinhardtii]>gi|158281602|gb|EDP07356.1| 2-cys peroxiredoxin [Chlamydomonas reinhardtii]	--	peroxiredoxin (alkyl hydroperoxide reductase subunit C)	Thioredoxin-dependent peroxide reductase, mitochondrial OS=Mus musculus GN=Prdx3 PE=1 SV=1	AhpC/TSA family//C-terminal domain of 1-Cys peroxiredoxin//Redoxin	response to oxidative stress//oxidation-reduction process//obsolete peroxidase reaction	oxidoreductase activity//peroxiredoxin activity//peroxidase activity//antioxidant activity	--	Alkyl hydroperoxide reductase, thiol specific antioxidant and related enzymes
c91918_g1	607	2	1	0	4	1	5	0	3	0.25	0.16	0	0.68	0.15	0.82	0	0.4	heme peroxidase [Coccomyxa subellipsoidea C-169]>gi|384248274|gb|EIE21758.1| heme peroxidase [Coccomyxa subellipsoidea C-169]	--	cytochrome c peroxidase	Cytochrome c peroxidase, mitochondrial OS=Neosartorya fumigata (strain ATCC MYA-4609 / Af293 / CBS 101355 / FGSC A1100) GN=ccp1 PE=3 SV=1	Peroxidase	obsolete peroxidase reaction//oxidation-reduction process//response to oxidative stress	peroxidase activity//heme binding	--	--
c91920_g1	508	4	5	7	0	5	0	0	5	0.7	1.13	1.29	0	1.07	0	0	0.93	peroxiredoxin-2 [Phytophthora infestans T30-4]>gi|262105205|gb|EEY63257.1| peroxiredoxin-2 [Phytophthora infestans T30-4]	--	peroxiredoxin (alkyl hydroperoxide reductase subunit C)	Peroxiredoxin-4 OS=Bos taurus GN=PRDX4 PE=2 SV=1	C-terminal domain of 1-Cys peroxiredoxin//Redoxin//AhpC/TSA family	oxidation-reduction process	peroxiredoxin activity//oxidoreductase activity//antioxidant activity	--	Alkyl hydroperoxide reductase, thiol specific antioxidant and related enzymes
c92227_g1	1173	702	760	718	620	666	941	678	982	43.65	60.19	46.91	52.37	50.56	77.09	51.91	64.34	glutathione S-transferase F11 [Brassica rapa]	Brassica rapa glutathione S-transferase F11 (LOC103855138), mRNA	glutathione S-transferase	Glutathione S-transferase F11 OS=Arabidopsis thaliana GN=GSTF11 PE=2 SV=1	Glutathione S-transferase, N-terminal domain//Glutathione S-transferase, N-terminal domain//Glutathione S-transferase, N-terminal domain	--	protein binding	--	Glutathione S-transferase
c92257_g1	1103	3311	4979	6282	4653	3292	3850	3510	5027	192.04	370.65	382.86	365.75	233.28	294.63	250.97	307.58	glutathione S-transferase F14 [Brassica rapa]>gi|674895619|emb|CDY37204.1| BnaA09g08250D [Brassica napus]	--	glutathione S-transferase	Glutathione S-transferase F14 OS=Arabidopsis thaliana GN=GSTF14 PE=2 SV=1	--	--	--	--	Glutathione S-transferase
c92391_g1	1531	22	15	75	40	20	3	10	11	0.8	0.68	2.83	1.93	0.86	0.14	0.42	0.42	ferric reduction oxidase 1 isoform X2 [Brassica rapa]>gi|685370010|ref|XP_009118819.1| ferric reduction oxidase 1 isoform X2 [Brassica rapa]	--	--	ferric reduction oxidase 1 OS=Arabidopsis thaliana GN=FRO1 PE=2 SV=1	Ferric reductase NAD binding domain//Oxidoreductase NAD-binding domain//FAD-binding domain	oxidation-reduction process	oxidoreductase activity	--	Ferric reductase, NADH/NADPH oxidase and related proteins
c92421_g1	887	5	5	8	1	9	6	6	7	0.34	0.44	0.58	0.09	0.76	0.54	0.51	0.51	Glutathione S-transferase [Ectocarpus siliculosus]	--	--	Glutathione S-transferase 1 OS=Ascaris suum GN=GST1 PE=1 SV=3	Glutathione S-transferase, N-terminal domain//Glutathione S-transferase, N-terminal domain//ATP synthase protein 8	ATP synthesis coupled proton transport//proton transport	hydrogen ion transmembrane transporter activity//protein binding	mitochondrial proton-transporting ATP synthase complex, coupling factor F(o)	Glutathione S-transferase
c92619_g1	421	3	1	1	0	11	0	0	4	0.82	0.35	0.29	0	3.64	0	0	1.15	peroxiredoxin-2E, chloroplastic [Camelina sativa]	--	--	Peroxiredoxin-2E, chloroplastic OS=Arabidopsis thaliana GN=PRXIIE PE=1 SV=2	--	--	--	--	--
c92655_g1	584	19	25	22	15	21	13	17	19	2.55	4.31	3.09	2.73	3.43	2.29	2.81	2.69	thioredoxin-like 3-3 [Brassica rapa]>gi|674938094|emb|CDX95400.1| BnaC04g27580D [Brassica napus]	--	thioredoxin 1	Thioredoxin-like 3-3 OS=Arabidopsis thaliana GN=At3g53220 PE=2 SV=1	Redoxin//Thioredoxin//Iodothyronine deiodinase//AhpC/TSA family	cell redox homeostasis//oxidation-reduction process	antioxidant activity//oxidoreductase activity//thyroxine 5'-deiodinase activity	--	Thioredoxin
c92727_g1	579	3	4	7	2	3	2	1	7	0.52	0.92	1.18	0.45	2.74	1.96	0.24	1.19	thioredoxin-like protein HCF164, chloroplastic [Camelina sativa]>gi|727560717|ref|XP_010452571.1| thioredoxin-like protein HCF164, chloroplastic [Camelina sativa]	--	--	--	--	--	--	--	--
c92741_g1	1050	2706	2883	2514	2433	3140	2328	4047	4455	153.16	209.09	149.6	186.56	216.19	173.25	282.07	265.63	glutathione S-transferase U26 [Brassica rapa]>gi|674936752|emb|CDX96787.1| BnaA08g23300D [Brassica napus]>gi|674949613|emb|CDX83922.1| BnaC08g17230D [Brassica napus]	--	glutathione S-transferase	Glutathione S-transferase U26 OS=Arabidopsis thaliana GN=GSTU26 PE=2 SV=1	Glutathione S-transferase, N-terminal domain//Glutathione S-transferase, N-terminal domain//Glutathione S-transferase, N-terminal domain	--	protein binding	--	Glutathione S-transferase
c92879_g1	1439	100	122	128	85	74	71	56	84	3.64	5.85	4.9	4.19	3.29	3.6	2.52	3.34	Peroxidase 48 [Brassica rapa]	--	peroxidase	Putative Peroxidase 48 OS=Arabidopsis thaliana GN=PER48 PE=3 SV=3	Peroxidase	obsolete peroxidase reaction//oxidation-reduction process//response to oxidative stress	peroxidase activity//heme binding	--	--
c93084_g1	1414	6421	5720	6806	4920	5295	5411	6529	6708	610.57	697.85	678.82	635.31	615.05	679.33	768.44	673.92	thioredoxin [Brassica juncea]	--	thioredoxin 1	Thioredoxin H2 OS=Arabidopsis thaliana GN=TRX2 PE=2 SV=2	AhpC/TSA family//Thioredoxin	cell redox homeostasis//oxidation-reduction process	antioxidant activity//oxidoreductase activity	--	Thioredoxin
c93187_g1	642	0	0	2	7	1	0	6	3	0	0	0.24	1.08	0.14	0	0.84	0.36	glutaredoxin-1, grx1, putative [Ricinus communis]>gi|1707981|sp|P55143.1|GLRX_RICCO RecName: Full=Glutaredoxin [Ricinus communis]>gi|223536034|gb|EEF37692.1| glutaredoxin-1, grx1, putative [Ricinus communis]	--	--	Glutaredoxin OS=Ricinus communis PE=3 SV=1	Glutaredoxin//Glucuronate isomerase//DSBA-like thioredoxin domain//Glutathione S-transferase, N-terminal domain	cell redox homeostasis//cellular process//obsolete electron transport//glucuronate catabolic process	protein binding//protein disulfide oxidoreductase activity//glucuronate isomerase activity//electron carrier activity	--	Glutaredoxin and related proteins
c93362_g1	560	8	1	4	2	0	1	4	5	1.28	0.19	0.61	0.56	0	0.34	0.86	1.26	peroxiredoxin, PRX3 [Chondrus crispus]>gi|507108519|emb|CDF32473.1| peroxiredoxin, PRX3 [Chondrus crispus]	--	peroxiredoxin 6, 1-Cys peroxiredoxin	Peroxiredoxin-like protein DDB_G0282517, mitochondrial OS=Dictyostelium discoideum GN=DDB_G0282517 PE=3 SV=1	AhpC/TSA family//C-terminal domain of 1-Cys peroxiredoxin//Redoxin	oxidation-reduction process	peroxiredoxin activity//oxidoreductase activity//antioxidant activity	--	Alkyl hydroperoxide reductase, thiol specific antioxidant and related enzymes
c93757_g1	230	2	0	0	0	0	0	0	0	11.79	0	0	0	0	0	0	0	glutathione peroxidase [Micromonas pusilla CCMP1545]>gi|226461117|gb|EEH58410.1| glutathione peroxidase [Micromonas pusilla CCMP1545]	--	--	Glutathione peroxidase 1 OS=Helianthus annuus GN=GPXHA-1 PE=2 SV=1	Glutathione peroxidase	obsolete peroxidase reaction//glutathione metabolic process//response to oxidative stress//oxidation-reduction process	glutathione peroxidase activity	--	Glutathione peroxidase
c93757_g2	900	14	13	19	11	8	7	14	4	0.94	1.12	1.34	1	0.66	0.62	1.16	0.28	glutathione peroxidase 1 [Brassica napus]>gi|298112874|gb|ADI58544.1| glutathione peroxidase 1 [Brassica napus]	--	glutathione peroxidase	Putative glutathione peroxidase 7, chloroplastic OS=Arabidopsis thaliana GN=GPX7 PE=3 SV=2	AhpC/TSA family//Glutathione peroxidase//Redoxin	response to oxidative stress//oxidation-reduction process//obsolete peroxidase reaction//glutathione metabolic process	oxidoreductase activity//glutathione peroxidase activity//antioxidant activity	--	Glutathione peroxidase
c93812_g1	753	13	5	9	9	1	8	7	4	1.14	0.56	0.83	1.07	0.11	0.92	0.76	0.37	peroxiredoxin, PRX3 [Chondrus crispus]>gi|507108519|emb|CDF32473.1| peroxiredoxin, PRX3 [Chondrus crispus]	--	peroxiredoxin 6, 1-Cys peroxiredoxin	Mitochondrial peroxiredoxin PRX1 OS=Saccharomyces cerevisiae (strain ATCC 204508 / S288c) GN=PRX1 PE=1 SV=1	C-terminal domain of 1-Cys peroxiredoxin//Redoxin//AhpC/TSA family	oxidation-reduction process	peroxiredoxin activity//oxidoreductase activity//antioxidant activity	--	Alkyl hydroperoxide reductase, thiol specific antioxidant and related enzymes
c93887_g1	427	35	28	5	4	80	112	49	140	9.21	9.53	1.37	1.43	25.53	38.59	15.93	38.87	thioredoxin-like 1-1, chloroplastic [Brassica rapa]	--	--	Thioredoxin-like 1-1, chloroplastic OS=Arabidopsis thaliana GN=At1g08570 PE=2 SV=1	--	--	--	--	--
c94273_g2	617	1553	1263	1915	1412	1489	1631	1720	1951	284.57	297.52	359.56	346.97	351.19	400.17	414.68	391.42	peroxidase C3 [Brassica rapa]	--	peroxidase	Peroxidase 22 OS=Arabidopsis thaliana GN=PER22 PE=1 SV=2	Peroxidase	obsolete peroxidase reaction//oxidation-reduction process//response to oxidative stress	peroxidase activity//heme binding	--	--
c94712_g1	1443	518	188	297	237	144	139	71	104	24.27	10.83	13.98	13.37	14.72	13.09	7.84	8.45	glutathione S-transferase T3-like [Brassica rapa]	--	--	--	--	--	--	--	--
c94762_g1	869	0	3	7	8	3	6	3	1	0	0.27	0.52	0.77	0.26	0.56	0.26	0.07	glutathione reductase-like protein [Thalassiosira pseudonana CCMP1335]>gi|220968901|gb|EED87245.1| glutathione reductase-like protein [Thalassiosira pseudonana CCMP1335]	--	glutathione reductase (NADPH)	Glutathione reductase OS=Escherichia coli (strain K12) GN=gor PE=1 SV=1	Pyridine nucleotide-disulphide oxidoreductase, dimerisation domain//Pyridine nucleotide-disulphide oxidoreductase	oxidation-reduction process//cellular process//cell redox homeostasis//single-organism metabolic process	nucleotide binding//coenzyme binding//oxidoreductase activity, acting on a sulfur group of donors, NAD(P) as acceptor//oxidoreductase activity	--	Pyridine nucleotide-disulphide oxidoreductase
c95036_g1	815	122	90	68	60	94	97	107	141	9.48	8.97	5.55	6.32	8.92	9.95	10.28	11.57	ferredoxin-thioredoxin reductase, variable chain [Brassica rapa]	--	--	Ferredoxin-thioredoxin reductase, variable chain OS=Zea mays PE=1 SV=1	Ferredoxin thioredoxin reductase variable alpha chain	photosynthesis	--	--	--
c95240_g1	1307	176	162	152	114	145	122	164	205	9.84	10.93	8.45	8.13	9.07	8.12	10.35	11.13	glutathione peroxidase 3, mitochondrial [Brassica rapa]>gi|685285375|ref|XP_009133595.1| glutathione peroxidase 3, mitochondrial [Brassica rapa]>gi|685285378|ref|XP_009133596.1| glutathione peroxidase 3, mitochondrial [Brassica rapa]	--	glutathione peroxidase	Probable glutathione peroxidase 3, mitochondrial OS=Arabidopsis thaliana GN=GPX3 PE=1 SV=1	AhpC/TSA family//Glutathione peroxidase//Redoxin	obsolete peroxidase reaction//glutathione metabolic process//oxidation-reduction process//response to oxidative stress	antioxidant activity//oxidoreductase activity//glutathione peroxidase activity	--	Glutathione peroxidase
c95296_g1	298	0	0	0	0	8	7	0	0	0	0	0	0	9.41	8.82	0	0	peroxiredoxin, PRX3 [Chondrus crispus]>gi|507108519|emb|CDF32473.1| peroxiredoxin, PRX3 [Chondrus crispus]	--	peroxiredoxin 6, 1-Cys peroxiredoxin	Peroxiredoxin-6 OS=Homo sapiens GN=PRDX6 PE=1 SV=3	Redoxin//AhpC/TSA family	oxidation-reduction process	oxidoreductase activity//antioxidant activity	--	Alkyl hydroperoxide reductase, thiol specific antioxidant and related enzymes
c95631_g1	545	5	4	7	7	2	5	6	2	0.76	0.79	1.12	1.45	0.37	1	1.13	0.32	microsomal glutathione S-transferase [Medicago truncatula]>gi|217071224|gb|ACJ83972.1| unknown [Medicago truncatula]>gi|355517468|gb|AES99091.1| microsomal glutathione S-transferase, putative [Medicago truncatula]>gi|388507322|gb|AFK41727.1| unknown [Medicago truncatula]	--	glutathione S-transferase	Microsomal glutathione S-transferase 3 OS=Mus musculus GN=Mgst3 PE=1 SV=1	--	--	--	--	--
c95782_g1	1338	1596	1766	929	988	1534	1347	2199	2306	66.36	90.05	38.89	58.11	75.56	70.96	109.16	97.73	peroxidase 50 [Brassica rapa]>gi|674958269|emb|CDX75661.1| BnaA01g00410D [Brassica napus]	--	peroxidase	Peroxidase 50 OS=Arabidopsis thaliana GN=PER50 PE=1 SV=1	Peroxidase	obsolete peroxidase reaction//response to oxidative stress//oxidation-reduction process	peroxidase activity//heme binding	--	--
c95942_g1	1498	438	464	512	439	1161	1224	1632	2066	25.97	35.33	32.15	35.36	83.93	96.18	119.69	129.43	glutathione S-transferase U27 [Brassica rapa]>gi|674920889|emb|CDY12324.1| BnaA06g20200D [Brassica napus]	--	glutathione S-transferase	Glutathione S-transferase U27 OS=Arabidopsis thaliana GN=GSTU27 PE=2 SV=1	Glutathione S-transferase, N-terminal domain//Glutathione S-transferase, N-terminal domain//Glutathione S-transferase, N-terminal domain	--	protein binding	--	Glutathione S-transferase
c95942_g2	997	4803	5295	4667	4385	7334	6014	8494	10505	280.4	396.11	286.28	347.15	523.26	464	613.11	647.68	glutathione S-transferase U19 [Brassica rapa]	--	glutathione S-transferase	Glutathione S-transferase U19 OS=Arabidopsis thaliana GN=GSTU19 PE=2 SV=1	Glutathione S-transferase, N-terminal domain//Glutathione S-transferase, N-terminal domain//Glutathione S-transferase, N-terminal domain	--	protein binding	--	Glutathione S-transferase
c96545_g1	535	8	10	13	8	0	4	12	7	1.27	2.04	2.16	1.72	0	0.83	2.35	1.17	glutathione gamma-glutamylcysteinyltransferase 2 isoform X1 [Brassica rapa]	--	glutathione gamma-glutamylcysteinyltransferase	Glutathione gamma-glutamylcysteinyltransferase 2 OS=Arabidopsis thaliana GN=PCS2 PE=2 SV=1	Domain of unknown function (DUF1984)//RNA polymerase Rpb1, domain 4	response to metal ion//pyrimidine nucleobase metabolic process//transcription, DNA-templated//phytochelatin biosynthetic process//purine nucleobase metabolic process	metal ion binding//DNA-directed RNA polymerase activity//glutathione gamma-glutamylcysteinyltransferase activity//DNA binding	nucleolus	--
c96553_g1	619	6	5	3	2	5	1	4	1	8.37	0.78	0.38	0.33	0.74	0.16	0.6	0.13	thioredoxin-like protein [Phytophthora infestans T30-4]>gi|262112036|gb|EEY70088.1| thioredoxin-like protein [Phytophthora infestans T30-4]	--	protein disulfide-isomerase A6	protein disulfide-isomerase A6 OS=Medicago sativa PE=2 SV=1	AhpC/TSA family//Glutaredoxin//Thioredoxin//Redoxin	obsolete electron transport//oxidation-reduction process//cell redox homeostasis	protein disulfide oxidoreductase activity//electron carrier activity//oxidoreductase activity//antioxidant activity	--	Thioredoxin/protein disulfide isomerase
c96619_g2	1149	42	27	25	23	24	44	27	45	2.03	1.67	1.27	1.52	1.42	6.48	1.62	2.31	ferric reduction oxidase 4-like isoform X1 [Camelina sativa]	--	--	Ferric reduction oxidase 4 OS=Arabidopsis thaliana GN=FRO4 PE=2 SV=1	--	--	--	--	--
c96687_g3	406	0	0	0	0	0	2	1	0	0	0	0	0	0	0.79	0.37	0	glutathione S-transferase T3-like [Brassica rapa]	--	--	--	--	--	--	--	--
c96748_g1	1040	18	24	34	27	16	11	27	14	0.99	1.7	1.97	2.02	1.08	0.8	1.84	0.82	peroxiredoxin [Euglena gracilis]	--	peroxiredoxin (alkyl hydroperoxide reductase subunit C)	Peroxiredoxin-2 OS=Bos taurus GN=PRDX2 PE=2 SV=1	AhpC/TSA family//C-terminal domain of 1-Cys peroxiredoxin//Redoxin	oxidation-reduction process	antioxidant activity//peroxiredoxin activity//oxidoreductase activity	--	Alkyl hydroperoxide reductase, thiol specific antioxidant and related enzymes
c97101_g1	422	3	0	0	0	2	1	1	0	0.81	0	0	0	0.66	0.36	0.34	0	thioredoxin h [Phaeodactylum tricornutum CCAP 1055/1]>gi|217408133|gb|EEC48068.1| thioredoxin h [Phaeodactylum tricornutum CCAP 1055/1]	--	thioredoxin 1	Thioredoxin OS=Ictalurus punctatus GN=txn PE=3 SV=1	Mitosis protein DIM1//Glutaredoxin//AhpC/TSA family//Thioredoxin//Redoxin	cell redox homeostasis//obsolete electron transport//mitotic nuclear division//oxidation-reduction process	oxidoreductase activity//electron carrier activity//antioxidant activity//protein disulfide oxidoreductase activity	spliceosomal complex	Thioredoxin
c97101_g2	393	6	3	0	0	5	2	0	0	2.02	1.31	0	0	2.04	0.91	0	0	thioredoxin 1 [Galdieria sulphuraria]>gi|452824391|gb|EME31394.1| thioredoxin 1 [Galdieria sulphuraria]	Talaromyces stipitatus ATCC 10500 thioredoxin, putative, mRNA	thioredoxin 1	Thioredoxin OS=Plasmodium falciparum (isolate 3D7) GN=PF14_0545 PE=1 SV=1	Redoxin//Thioredoxin//AhpC/TSA family//Mitosis protein DIM1//Glutaredoxin	cell redox homeostasis//oxidation-reduction process//mitotic nuclear division//obsolete electron transport	electron carrier activity//oxidoreductase activity//antioxidant activity//protein disulfide oxidoreductase activity	spliceosomal complex	Thioredoxin
c97101_g3	319	0	2	0	0	0	0	0	0	0	1.84	0	0	0	0	0	0	similar to thioredoxin-like protein, partial [Ectocarpus siliculosus]	--	thioredoxin 1	Thioredoxin OS=Ictalurus punctatus GN=txn PE=3 SV=1	Thioredoxin	cell redox homeostasis	--	--	Thioredoxin
c97494_g1	737	18	19	38	42	112	90	97	126	1.63	2.21	3.61	5.16	12.38	10.75	10.86	12.05	glutathione S-transferase DHAR1, mitochondrial-like [Brassica rapa]	--	--	Glutathione S-transferase DHAR1, mitochondrial OS=Arabidopsis thaliana GN=DHAR1 PE=1 SV=1	Glutathione S-transferase, N-terminal domain//Glutathione S-transferase, N-terminal domain//Glutathione S-transferase, N-terminal domain	--	protein binding	--	Intracellular Cl- channel CLIC, contains GST domain
c97980_g1	985	1100	1177	1317	1109	1109	961	1019	1442	65.29	89.52	82.13	89.26	80.44	75.38	74.78	90.39	peroxiredoxin-2F, mitochondrial [Brassica rapa]	--	--	Peroxiredoxin-2F, mitochondrial OS=Arabidopsis thaliana GN=PRXIIF PE=1 SV=2	Redoxin//Staphylococcal/Streptococcal toxin, OB-fold domain//AhpC/TSA family	pathogenesis//oxidation-reduction process	oxidoreductase activity//antioxidant activity	--	Alkyl hydroperoxide reductase/peroxiredoxin
c98128_g1	658	13	4	10	12	3	8	8	7	1.41	0.56	1.14	1.77	0.4	1.15	1.08	0.8	2-cys peroxiredoxin [Chlamydomonas reinhardtii]>gi|158281602|gb|EDP07356.1| 2-cys peroxiredoxin [Chlamydomonas reinhardtii]	--	peroxiredoxin (alkyl hydroperoxide reductase subunit C)	Peroxiredoxin-4 OS=Bos taurus GN=PRDX4 PE=2 SV=1	AhpC/TSA family//Redoxin//Transferrin//C-terminal domain of 1-Cys peroxiredoxin	cellular iron ion homeostasis//oxidation-reduction process//iron ion transport	antioxidant activity//ferric iron binding//peroxiredoxin activity//oxidoreductase activity	extracellular region	Alkyl hydroperoxide reductase, thiol specific antioxidant and related enzymes
c98157_g1	1059	2	6	3	9	0	5	12	3	0.11	0.41	0.17	0.66	0	0.36	0.8	0.17	glutathione synthetase [Phytophthora parasitica INRA-310]>gi|566013832|gb|ETI36743.1| glutathione synthetase [Phytophthora parasitica P1569]>gi|567951276|gb|ETK76979.1| glutathione synthetase [Phytophthora parasitica]>gi|567979937|gb|ETL30409.1| glutathione synthetase [Phytophthora parasitica]>gi|568009439|gb|ETL83641.1| glutathione synthetase [Phytophthora parasitica]>gi|568039348|gb|ETM36844.1|…	--	glutathione synthase	Glutathione synthetase, chloroplastic OS=Brassica juncea GN=GSH2 PE=2 SV=1	Eukaryotic glutathione synthase, ATP binding domain//Eukaryotic glutathione synthase	glutathione biosynthetic process	glutathione synthase activity//ATP binding	--	Glutathione synthetase
c98355_g1	734	723	977	236	230	309	262	319	263	65.88	114.25	22.57	28.44	34.36	31.5	35.93	25.3	monothiol glutaredoxin-S13-like [Brassica rapa]>gi|674900493|emb|CDY32516.1| BnaA09g50800D [Brassica napus]	--	--	Monothiol glutaredoxin-S13 OS=Arabidopsis thaliana GN=GRXS13 PE=2 SV=2	Glutaredoxin	obsolete electron transport//cell redox homeostasis	protein disulfide oxidoreductase activity//electron carrier activity	--	Glutaredoxin and related proteins
c98355_g2	862	386	501	198	164	179	180	201	226	47.92	78.44	25.79	26.48	26.84	27.53	30.37	28.59	monothiol glutaredoxin-S13-like [Brassica rapa]	--	--	Monothiol glutaredoxin-S13 OS=Arabidopsis thaliana GN=GRXS13 PE=2 SV=2	Glutaredoxin	cell redox homeostasis//obsolete electron transport	electron carrier activity//protein disulfide oxidoreductase activity	--	Glutaredoxin and related proteins
c98636_g1	1405	207	126	142	134	186	269	219	271	8.23	6.41	5.94	7.25	9.07	14.3	10.79	11.4	thioredoxin-like protein AAED1, chloroplastic [Brassica rapa]	--	--	Thioredoxin-like protein AAED1, chloroplastic OS=Arabidopsis thaliana GN=At2g37240 PE=2 SV=2	Redoxin//AhpC/TSA family	oxidation-reduction process	oxidoreductase activity//antioxidant activity	--	--
c98896_g1	572	10	6	5	3	3	2	2	5	1.48	1.11	0.76	0.61	0.53	0.41	0.34	0.8	Glutaredoxin-C4 [Auxenochlorella protothecoides]>gi|675353761|gb|KFM26201.1| Glutaredoxin-C4 [Auxenochlorella protothecoides]	--	glutaredoxin 3	Glutaredoxin-C6 OS=Oryza sativa subsp. japonica GN=GRXC6 PE=1 SV=2	Glutaredoxin//DSBA-like thioredoxin domain//Glutathione S-transferase, N-terminal domain	cell redox homeostasis//obsolete electron transport	protein disulfide oxidoreductase activity//protein binding//electron carrier activity	--	Glutaredoxin and related proteins
c99207_g1	1741	0	0	0	0	120	19	0	0	0	0	0	0	4.64	0.75	0	0	glutathione-disulfide reductase [Phytophthora parasitica P10297]	--	glutathione reductase (NADPH)	Glutathione reductase OS=Neurospora crassa (strain ATCC 24698 / 74-OR23-1A / CBS 708.71 / DSM 1257 / FGSC 987) GN=gtr-1 PE=3 SV=1	FAD dependent oxidoreductase//NAD-dependent glycerol-3-phosphate dehydrogenase N-terminus//Pyridine nucleotide-disulphide oxidoreductase, dimerisation domain//UDP-glucose/GDP-mannose dehydrogenase family, NAD binding domain//Lycopene cyclase protein//Pyridine nucleotide-disulphide oxidoreductase//Putative NAD(P)-binding//3-hydroxyacyl-CoA dehydrogenase, NAD binding domain//Glucose inhibited divis…	lysine catabolic process//siroheme biosynthetic process//valine catabolic process//fatty acid metabolic process//cell redox homeostasis//isoleucine catabolic process//benzoate metabolic process//tRNA processing//oxidation-reduction process//glycerol-3-phosphate catabolic process//fatty acid biosynthetic process//carotenoid biosynthetic process//leucine catabolic process//tryptophan metabolic proc…	oxidoreductase activity, acting on the CH-OH group of donors, NAD or NADP as acceptor//NAD binding//cofactor binding//precorrin-2 dehydrogenase activity//oxidoreductase activity, acting on paired donors, with incorporation or reduction of molecular oxygen//3-hydroxyacyl-CoA dehydrogenase activity//flavin adenine dinucleotide binding//oxidoreductase activity	cytoplasm	Pyridine nucleotide-disulphide oxidoreductase
c99329_g1	1029	49	40	29	50	31	29	18	51	2.78	2.93	1.75	3.87	2.18	2.21	1.28	3.1	L-ascorbate peroxidase 2, cytosolic [Brassica rapa]	--	L-ascorbate peroxidase	L-ascorbate peroxidase 2, cytosolic OS=Arabidopsis thaliana GN=APX2 PE=2 SV=3	Peroxidase	oxidation-reduction process//response to oxidative stress//obsolete peroxidase reaction	heme binding//peroxidase activity	--	--
c99348_g1	439	2606	1821	1278	1678	2100	2205	2180	2313	702.26	634.27	357.1	623.4	685.38	780.21	732.76	652.27	catalase 3 [Brassica rapa]	--	catalase	Catalase-3 OS=Arabidopsis thaliana GN=CAT3 PE=1 SV=3	Catalase	obsolete peroxidase reaction//methane metabolic process//response to oxidative stress//oxidation-reduction process//tryptophan metabolic process	catalase activity//heme binding	--	Catalase
c99348_g2	1097	232	80	68	60	56	59	59	72	26.61	12.04	8.49	9.5	7.76	9.05	8.3	8.81	catalase-1 [Brassica rapa]	--	catalase	Catalase-1 OS=Arabidopsis thaliana GN=CAT1 PE=2 SV=3	--	--	--	--	Catalase
c99385_g1	683	431	249	368	227	324	262	281	390	44.06	32.69	73.61	31.5	40.41	35.32	35.51	42.1	glutathione synthetase, chloroplastic isoform X2 [Brassica rapa]	--	glutathione synthase	Glutathione synthetase, chloroplastic OS=Brassica juncea GN=GSH2 PE=2 SV=1	Eukaryotic glutathione synthase, ATP binding domain	glutathione biosynthetic process	glutathione synthase activity//ATP binding	--	Glutathione synthetase
c99385_g2	471	25	8	16	6	19	15	16	33	7.89	3.16	5.28	2.7	8.05	7.08	6.27	11.89	glutathione synthetase, chloroplastic [Brassica rapa]	--	glutathione synthase	Glutathione synthetase, chloroplastic OS=Arabidopsis thaliana GN=GSH2 PE=2 SV=3	Eukaryotic glutathione synthase, ATP binding domain	glutathione biosynthetic process	ATP binding//glutathione synthase activity	--	--
c99455_g1	837	2096	953	3377	1842	1108	858	2167	1596	174.81	101.84	295.74	208.92	112.73	94.77	223.24	140.46	glutaredoxin-C9-like [Brassica rapa]	--	--	Glutaredoxin-C9 OS=Arabidopsis thaliana GN=GRXC9 PE=1 SV=1	Glutaredoxin	cell redox homeostasis//obsolete electron transport	electron carrier activity//protein disulfide oxidoreductase activity	--	--
c99455_g2	1809	597	263	768	533	410	383	856	571	16.77	9.31	22.64	20.17	13.92	14.03	29.53	16.82	glutaredoxin-C9-like isoform X2 [Brassica rapa]>gi|674898837|emb|CDY34097.1| BnaA09g27230D [Brassica napus]	--	--	Glutaredoxin-C9 OS=Arabidopsis thaliana GN=GRXC9 PE=1 SV=1	Glutaredoxin	obsolete electron transport//cell redox homeostasis	protein disulfide oxidoreductase activity//electron carrier activity	--	Glutaredoxin and related proteins
c99597_g1	811	10	8	22	17	7	6	23	10	0.8	0.83	1.82	1.81	0.7	0.64	2.27	0.84	thioredoxin-like protein [Coccomyxa subellipsoidea C-169]>gi|384252463|gb|EIE25939.1| thioredoxin-like protein [Coccomyxa subellipsoidea C-169]	--	peroxiredoxin 5, atypical 2-Cys peroxiredoxin	Peroxiredoxin-5, mitochondrial OS=Homo sapiens GN=PRDX5 PE=1 SV=4	Redoxin//AhpC/TSA family	oxidation-reduction process	antioxidant activity//oxidoreductase activity	--	Alkyl hydroperoxide reductase/peroxiredoxin
c99597_g2	258	0	0	0	0	0	1	0	0	0	0	0	0	0	2.96	0	0	thioredoxin-dependent peroxidase 2 [Arabidopsis lyrata subsp. lyrata]>gi|297334312|gb|EFH64730.1| thioredoxin-dependent peroxidase 2 [Arabidopsis lyrata subsp. lyrata]	--	peroxiredoxin 5, atypical 2-Cys peroxiredoxin	Peroxiredoxin-2D OS=Arabidopsis thaliana GN=PRXIID PE=1 SV=2	AhpC/TSA family//Redoxin	oxidation-reduction process	oxidoreductase activity//antioxidant activity	--	Alkyl hydroperoxide reductase/peroxiredoxin
c99675_g1	1302	538	604	727	653	471	256	680	699	22.63	32.61	32.15	37.23	24.21	14.18	35.39	30.92	peroxidase 7-like [Brassica rapa]	--	peroxidase	Peroxidase 7 OS=Arabidopsis thaliana GN=PER7 PE=2 SV=1	Peroxidase	obsolete peroxidase reaction//response to oxidative stress//oxidation-reduction process	peroxidase activity//heme binding	--	--
c99694_g1	915	26	22	29	24	69	37	63	52	1.74	2.21	2.16	2.15	5.55	3.33	5.12	3.61	glutathione S-transferase U17 [Brassica rapa]	--	glutathione S-transferase	Glutathione S-transferase U17 OS=Arabidopsis thaliana GN=GSTU17 PE=2 SV=1	Glutathione S-transferase, N-terminal domain//Glutathione S-transferase, N-terminal domain//Glutathione S-transferase, N-terminal domain	--	protein binding	--	Glutathione S-transferase
c99790_g1	1330	1196	1603	2111	1667	1420	881	2035	2347	49.89	85.75	92.9	94.09	72.8	48.79	105.48	103.69	peroxidase 57-like [Brassica rapa]>gi|674955182|emb|CDX78762.1| BnaA03g06740D [Brassica napus]	--	peroxidase	Peroxidase 57 OS=Arabidopsis thaliana GN=PER57 PE=1 SV=1	Peroxidase	obsolete peroxidase reaction//oxidation-reduction process//response to oxidative stress	peroxidase activity//heme binding	--	--
c99821_g1	761	2523	2363	2514	2180	2174	2018	2023	2507	217.38	261.22	227.42	254.87	228.66	229.46	215.47	228.08	thioredoxin-like protein YLS8 [Brassica rapa]>gi|674911508|emb|CDY21530.1| BnaC09g47620D [Brassica napus]>gi|674963726|emb|CDX69958.1| BnaA10g23070D [Brassica napus]	--	U5 snRNP protein, DIM1 family	Thioredoxin-like protein YLS8 OS=Arabidopsis thaliana GN=YLS8 PE=2 SV=1	Thioredoxin//Mitosis protein DIM1	cell redox homeostasis//mitotic nuclear division	--	spliceosomal complex	Component of the U4/U6.U5 snRNP/mitosis protein DIM1
c99827_g2	529	117	68	98	57	85	72	93	89	18.94	14.17	16.62	12.54	16.74	15.32	18.6	15.2	glutaredoxin-like [Brassica rapa]	--	--	Glutaredoxin OS=Solanum lycopersicum PE=3 SV=1	Bowman-Birk serine protease inhibitor family	--	serine-type endopeptidase inhibitor activity	extracellular region	--
c99860_g1	1415	784	652	780	854	590	653	934	996	32.24	34.45	34.36	47.27	30.17	35.83	47.78	43.62	peroxidase 11-like [Brassica rapa]	--	peroxidase	Peroxidase 11 OS=Arabidopsis thaliana GN=PER11 PE=1 SV=1	Peroxidase	obsolete peroxidase reaction//oxidation-reduction process//response to oxidative stress	peroxidase activity//heme binding	--	--
c99900_g1	860	200	169	114	114	199	213	208	250	14.36	15.56	8.6	11.11	17.46	20.2	18.47	18.96	ferredoxin-thioredoxin reductase catalytic chain, chloroplastic [Brassica rapa]	--	ferredoxin-thioredoxin reductase catalytic chain	Ferredoxin-thioredoxin reductase catalytic chain, chloroplastic OS=Arabidopsis thaliana GN=FTRC PE=2 SV=1	Ferredoxin thioredoxin reductase catalytic beta chain	oxidation-reduction process	oxidoreductase activity, acting on iron-sulfur proteins as donors	--	--
