# Supplementary material for: Comparative transcriptomic analysis reveals the roles of ROS scavenging genes in response to cadmium in two pak choi cultivars
Source: Sci Rep. 2017 Aug 23;7:9217. doi: 10.1038/s41598-017-09838-2 (PMC5569009; doi:10.1038/s41598-017-09838-2)
Supplement: Supplementary file 5 — Table S4 [file 41598_2017_9838_MOESM5_ESM.xlsx]

## Sheet: Table S4A
Table S4A. The DEGs involved in ROS scavenging mechanism in two pakchoi cultivars under Cd exposure.
Note: 1. +, differentially expressed; -, not differentially expressed. 2. If the readcount of a given gene is zero, the expression value is set to 0.01 for further analysis.
Unigene ID	Unigene length	Gene description	Gene name	BCd10 vs. BCd0	KCd10 vs. KCd0	KCd10 vs. BCd10	Readcount		log2 Foldchange	P-value	P-adjusted	Readcount		log2 Foldchange	P-value	P-adjusted	Readcount		log2 Foldchange	P-value	P-adjusted
							BCd10	BCd0	BCd10/BCd0			KCd10	KCd0	KCd10/KCd0			KCd10	BCd10	KCd10/BCd10
c111359_g4	454	ADP/ATP translocase 1	AAT1	-	+	-	0.582969	0.01	5.86535	0.98632	1	0.01	315.558	-14.9456	1.9456e-42	4.7274e-39	0.01	0.567421	-5.82635	0.99225	1
c111777_g1	3887	Fe superoxide dismutase 1, Fe-Mn family	Fe-SOD1	-	+	+	20890.3	9125.96	1.19479	0.00045922	0.083021	43640.6	16210.2	1.42877	1.5133e-08	3.4508e-06	45531.4	20320.1	1.16396	2.3596e-10	5.0409e-08
c111722_g2	1605	superoxide dismutase, Cu-Zn family	Cu/Zn-SOD	+	-	-	29.5368	1.7168	4.10472	4.0244e-05	0.01282	11.9262	1.5895	2.9075	0.063615	0.94658	12.4463	28.7284	-1.20676	0.083645	1
c111722_g1	2506	superoxide dismutase, Cu-Zn family	Cu/Zn-SOD	-	+	-	111.007	110.8	0.00270192	0.97447	1	50.3395	160.108	-1.66929	5.2453e-05	0.0052312	52.5019	107.957	-1.04001	0.0042052	0.13019
c105537_g2	1255	ferric reduction oxidase 2	FRO2	+	+	+	805.857	250.619	1.68503	5.6127e-11	8.9402e-08	42.5094	126.79	-1.57659	0.00035227	0.024364	44.3316	783.797	-4.14407	9.1565e-51	3.93e-47
c63214_g2	626	ferritin-3	FER3	-	+	-	0.582969	0.01	5.86535	0.98632	1	0.01	105.484	-13.3647	1.7821e-14	8.2288e-12	0.01	0.567421	-5.82635	0.99225	1
c63214_g1	617	ferritin-3	FER3	-	+	-	0.01	0.01	0	NA	NA	0.01	64.6612	-12.6587	1.3865e-10	4.1182e-08	0.01	0.01	0	NA	NA
c82210_g1	1683	glutathione gamma-glutamylcysteinyltransferase	GGGT	-	+	-	0.01	0.01	0	NA	NA	0.01	121.176	-13.5648	7.9839e-05	0.0073943	0.01	0.01	0	NA	NA
c95296_g2	657	glutathione peroxidase	GPX	-	+	-	0.01	0.01	0	NA	NA	0.01	21.7367	-11.0859	5.5505e-05	0.0054784	0.01	0.01	0	NA	NA
c97139_g1	1482	glutathione S-transferase	GST	-	+	-	0.01	0.01	0	NA	NA	0.01	139.786	-13.7709	0.00011265	0.0097912	0.01	0.01	0	NA	NA
c71792_g1	1020	glutathione S-transferase 3	GST3	-	+	-	0.01	0.01	0	NA	NA	0.01	140.806	-13.7814	0.00069022	0.040538	0.01	0.01	0	NA	NA
c98684_g1	924	glutathione S-transferase isoform 1	GST1	+	+	-	38.7075	4.56169	3.08497	5.1776e-05	0.015764	23.0453	0.01	11.1703	5.6e-05	0.005515	24.0269	37.6438	-0.647763	0.22226	1
c42503_g1	1237	L-ascorbate peroxidase	APX	-	+	-	0.01	0.01	0	NA	NA	0.01	157.348	-13.9417	7.3449e-08	1.4913e-05	0.01	0.01	0	NA	NA
c103054_g1	1533	monothiol glutaredoxin	GRX	-	+	-	0.01	0.01	0	NA	NA	0.01	61.9577	-12.5971	0.00023795	0.017912	0.01	0.01	0	NA	NA
c72868_g1	3025	nucleoside-diphosphate kinase	NDPK	-	+	-	0.46386	0.01	5.53562	0.98631	1	0.01	266.262	-14.7006	0.00026149	0.019301	0.01	0.450822	-5.49449	0.99225	1
c105890_g1	2293	peroxidase 44-like	POD 44	+	-	+	2082.92	959.544	1.11819	8.5175e-05	0.023056	765.91	609.725	0.329016	0.25371	1	798.674	2025.66	-1.34271	9.2749e-06	0.00079376
c97892_g1	1658	peroxidase 54	POD 54	+	-	+	627.169	307.834	1.0267	7.2813e-05	0.020677	353.244	255.723	0.466086	0.14569	1	368.326	609.981	-0.727781	0.00096632	0.041487
c78850_g1	2438	peroxidase 62	POD 62	+	-	+	958.399	318.68	1.58852	6.1339e-10	7.8659e-07	376.566	145.815	1.36876	0.1472	1	392.329	932.126	-1.24846	0.00045775	0.022465
c97892_g2	1663	peroxidase A2	POD A2	+	-	+	1477.96	582.64	1.34293	0.00017151	0.04055	492.646	313.273	0.653129	0.10039	1	513.639	1437.34	-1.48458	1.007e-06	0.00010904
c235353_g1	671	peroxiredoxin	PrxR	+	-	-	26.6094	0.01	11.3777	6.0716e-07	0.00034539	19.4508	18.5862	0.0656003	1	1	20.2726	25.8757	-0.352069	0.5238	1
c59041_g1	2236	thioredoxin domain-containing protein PLP3B	PLP3B	-	+	-	0.01	0.01	0	NA	NA	0.01	143.465	-13.8084	0.00041077	0.027499	0.01	0.01	0	NA	NA
c166028_g1		protein disulfide isomerase family A, member 3	PDI	+	-	-	19.5324	0.01	10.9317	2.9989e-05	0.010017	16.3015	18.5781	-0.188599	0.85281	1	17.0022	18.9968	-0.16004	0.8478	1
c104421_g2	1391	thioredoxin-like 1-1	Trx1-1	+	-	-	423.226	918.333	-1.11759	4.9373e-06	0.0022104	577.719	730.142	-0.337808	0.23422	1	602.734	411.657	0.550077	0.011169	0.27375
c102953_g3	1554	thioredoxin reductase (NADPH) 2	TrxR2	-	+	-	1.39158	2.5752	-0.887964	0.83263	1	0.01	72.0191	-12.8142	0.0001765	0.014115	0.01	1.35247	-7.07945	0.61873	1
c104854_g1	15424	NADPH-dependent thioredoxin reductase	TrxR	+	-	-	0.01	835.941	-16.3511	2.5372e-84	3.8393e-79	0.01	0.01	0	NA	NA	0.01	0.01	0	NA	NA

## Sheet: Table S4B
Table S4B. The analysis results of DEGs involved in ROS scavenging mechanism in two cultivars under Cd exposure.
Note: 1. If the readcount of a given gene is zero, the expression value is set to 0.01 for further analysis; 2. The adjusted P-value < 0.05 was considered as significantly differentially expression gene.
Gene ID	The number of readcount						log2 Foldchange			Adjusted P-value			Significant
	BCd10	BCd0	KCd10	KCd0	KCd10	BCd10	BCd10/BCd0	KCd10/KCd0	KCd10/BCd10	BCd10/BCd0	KCd10/KCd0	KCd10/BCd10	BCd10/BCd0	KCd10/KCd0	KCd10/BCd10
c57165_g1	2.67663	1.03819	1.72746	1.05695	1.8072	2.60391	1.36635	0.70875	-0.526918	1	1	1	FALSE	FALSE	FALSE
c200010_g1	0.01	0.01	0.01	0.528474	0.01	0.01	0	-5.72376	0	NA	1	NA	NA	FALSE	NA
c47902_g1	4.65117	0.01	3.73402	2.65866	3.89421	4.52379	8.86145	0.490029	-0.216203	1	1	1	FALSE	FALSE	FALSE
c225207_g1	0.927719	0.01	0.01	0.01	0.01	0.901644	6.53562	0	-6.49449	1	NA	1	FALSE	NA	FALSE
c211392_g1	1.51069	0.429201	0.01	0.01	0.01	1.46906	1.81548	0	-7.19875	1	NA	1	FALSE	NA	FALSE
c128880_g1	0.582969	1.3775	0.431866	0.532548	0.451801	0.567421	-1.24056	-0.302328	-0.328731	1	1	1	FALSE	FALSE	FALSE
c81850_g1	2.09366	0.01	0.01	0.01	0.01	2.03648	7.70988	0	-7.66994	1	NA	1	FALSE	NA	FALSE
c8101_g1	1.16594	0.01	2.00656	0.01	2.087	1.13484	6.86535	7.64858	0.878943	1	1	1	FALSE	FALSE	FALSE
c54236_g1	4.77028	2.50558	1.50492	1.5895	1.56525	4.64039	0.928933	-0.078883	-1.56785	1	1	1	FALSE	FALSE	FALSE
c56343_g2	0.01	1.2876	0.01	0.01	0.01	0.01	-7.00854	0	0	1	NA	NA	FALSE	NA	NA
c152709_g1	0.01	0.01	1.00328	0.01	1.0435	0.01	0	6.64858	6.70529	NA	1	1	NA	FALSE	FALSE
c254905_g1	0.582969	0.01	0.01	0.01	0.01	0.567421	5.86535	0	-5.82635	1	NA	1	FALSE	NA	FALSE
c76055_g1	0.01	2.41568	0.01	0.01	0.01	0.01	-7.91629	0	0	1	NA	NA	FALSE	NA	NA
c10963_g1	1.74891	0.01	1.50492	0.532548	1.56525	1.70226	7.45031	1.4987	-0.121057	1	1	1	FALSE	FALSE	FALSE
c237572_g1	0.01	0.01	0.50164	0.01	0.521751	0.01	0	5.64858	5.70529	NA	1	1	NA	FALSE	FALSE
c73954_g2	0.01	0.01	0.01	2.12612	0.01	0.01	0	-7.73208	0	NA	1	NA	NA	FALSE	NA
c250762_g1	1.74891	0.01	0.01	0.01	0.01	1.70226	7.45031	0	-7.41131	1	NA	1	FALSE	NA	FALSE
c86505_g1	1.16594	1.3775	0.863731	3.18306	0.903602	1.13484	-0.240556	-1.88176	-0.328731	1	1	1	FALSE	FALSE	FALSE
c61991_g1	0.01	1.2876	1.2956	1.59764	1.3554	0.01	-7.00854	-0.302328	7.08258	1	1	1	FALSE	FALSE	FALSE
c101573_g1	3.9491	4.04259	3.37193	3.71561	3.51236	3.83977	-0.0337584	-0.140025	-0.128581	1	1	1	FALSE	FALSE	FALSE
c69727_g1	0.582969	0.01	0.01	0.01	0.01	0.567421	5.86535	0	-5.82635	1	NA	1	FALSE	NA	FALSE
c77388_g1	1.85544	0.429201	0.01	2.1139	0.01	1.80329	2.11204	-7.72376	-7.49449	1	1	1	FALSE	FALSE	FALSE
c205176_g1	0.01	1.03819	0.01	0.01	0.01	0.01	-6.69792	0	0	1	NA	NA	FALSE	NA	NA
c124476_g1	0.01	0.01	0.01	0.528474	0.01	0.01	0	-5.72376	0	NA	1	NA	NA	FALSE	NA
c1981_g1	0.46386	1.7168	3.23238	0.01	3.37246	0.450822	-1.88796	8.33645	2.90317	1	1	1	FALSE	FALSE	FALSE
c143646_g1	1.16594	1.03819	0.01	0.01	0.01	1.13484	0.167424	0	-6.82635	1	NA	1	FALSE	NA	FALSE
c140921_g1	1.16594	0.01	0.01	0.01	0.01	1.13484	6.86535	0	-6.82635	1	NA	1	FALSE	NA	FALSE
c64967_g1	0.01	0.01	0.863731	0.01	0.903602	0.01	0	6.43251	6.49762	NA	1	1	NA	FALSE	FALSE
c171101_g1	0.01	0.01	1.00328	0.01	1.0435	0.01	0	6.64858	6.70529	NA	1	1	NA	FALSE	FALSE
c96320_g1	0.01	0.01	0.01	23.8098	0.01	0.01	0	-11.2173	0	NA	0.54912	NA	NA	FALSE	NA
c140885_g1	0.01	0.01	0.01	1.59764	0.01	0.01	0	-7.3198	0	NA	1	NA	NA	FALSE	NA
c107771_g6	938.348	313.778	1483.06	467.218	1548.39	912.828	1.58038	1.66641	0.762358	0.77503	0.47769	1	FALSE	FALSE	FALSE
c174562_g1	0.927719	0.01	0.01	0.01	0.01	0.901644	6.53562	0	-6.49449	1	NA	1	FALSE	NA	FALSE
c212324_g1	0.927719	0.429201	0.01	0.528474	0.01	0.901644	1.11204	-5.72376	-6.49449	1	1	1	FALSE	FALSE	FALSE
c161841_g1	0.01	0.01	0.863731	0.01	0.903602	0.01	0	6.43251	6.49762	NA	1	1	NA	FALSE	FALSE
c81850_g2	3.72346	1.2876	1.50492	2.11797	1.56525	3.62215	1.53196	-0.492996	-1.21045	1	1	1	FALSE	FALSE	FALSE
c74051_g1	1.6298	0.429201	0.01	1.0651	0.01	1.58566	1.92497	-6.73484	-7.30894	1	1	1	FALSE	FALSE	FALSE
c256114_g1	0.01	1.98648	0.01	1.06102	0.01	0.01	-7.63407	-6.72931	0	1	1	NA	FALSE	FALSE	NA
c196677_g1	0.01	1.03819	0.01	0.01	0.01	0.01	-6.69792	0	0	1	NA	NA	FALSE	NA	NA
c90881_g1	2.09366	2.50558	0.933505	2.12204	0.973552	2.03648	-0.259117	-1.18472	-1.06475	1	1	1	FALSE	FALSE	FALSE
c164373_g1	1.16594	0.01	0.01	0.01	0.01	1.13484	6.86535	0	-6.82635	1	NA	1	FALSE	NA	FALSE
c225884_g1	0.582969	0.01	0.01	0.01	0.01	0.567421	5.86535	0	-5.82635	1	NA	1	FALSE	NA	FALSE
c43466_g1	1.85544	2.2359	0.933505	1.59764	0.973552	1.80329	-0.269093	-0.775214	-0.889299	1	1	1	FALSE	FALSE	FALSE
c104299_g1	9.18324	3.18419	10.1158	4.77663	10.5371	8.93098	1.52808	1.08254	0.238583	1	1	1	FALSE	FALSE	FALSE
c147432_g1	0.46386	0.01	2.5082	3.72783	2.60875	0.450822	5.53562	-0.571686	2.53273	1	1	1	FALSE	FALSE	FALSE
c227081_g1	2.09366	0.429201	0.01	0.532548	0.01	2.03648	2.2863	-5.73484	-7.66994	1	1	1	FALSE	FALSE	FALSE
c78509_g1	2.55752	0.01	0.01	0.532548	0.01	2.48731	7.9986	-5.73484	-7.95844	1	1	1	FALSE	FALSE	FALSE
c241321_g1	0.01	0.519094	0.01	0.528474	0.01	0.01	-5.69792	-5.72376	0	1	1	NA	FALSE	FALSE	NA
c204889_g1	0.927719	0.01	0.01	0.01	0.01	0.901644	6.53562	0	-6.49449	1	NA	1	FALSE	NA	FALSE
c126417_g1	1.16594	0.01	0.01	0.01	0.01	1.13484	6.86535	0	-6.82635	1	NA	1	FALSE	NA	FALSE
c161024_g1	0.01	0.01	0.01	1.59764	0.01	0.01	0	-7.3198	0	NA	1	NA	NA	FALSE	NA
c120737_g1	0.01	0.01	1.93679	1.0651	2.01705	0.01	0	0.862681	7.65611	NA	1	1	NA	FALSE	FALSE
c1548_g1	1.04683	2.6651	0.01	1.58542	0.01	1.01824	-1.34816	-7.30872	-6.66994	1	1	1	FALSE	FALSE	FALSE
c230325_g1	1.16594	0.01	0.01	0.01	0.01	1.13484	6.86535	0	-6.82635	1	NA	1	FALSE	NA	FALSE
c73954_g1	0.01	0.01	0.01	18.5333	0.01	0.01	0	-10.8559	0	NA	0.12342	NA	NA	FALSE	NA
c76215_g1	0.927719	0.429201	0.01	0.01	0.01	0.901644	1.11204	0	-6.49449	1	NA	1	FALSE	NA	FALSE
c164759_g1	0.01	0.01	0.01	1.0651	0.01	0.01	0	-6.73484	0	NA	1	NA	NA	FALSE	NA
c189698_g1	4.08078	0.519094	2.00656	0.01	2.087	3.97194	2.97478	7.64858	-0.928412	1	1	1	FALSE	FALSE	FALSE
c15877_g1	1.16594	0.01	0.01	0.01	0.01	1.13484	6.86535	0	-6.82635	1	NA	1	FALSE	NA	FALSE
c170858_g1	0.01	0.01	1.50492	0.01	1.56525	0.01	0	7.23354	7.29025	NA	1	1	NA	FALSE	FALSE
c113163_g2	2715.44	2488.19	1977.26	2416.26	2062.51	2641	0.126091	-0.289273	-0.356682	1	1	0.89095	FALSE	FALSE	FALSE
c189172_g1	0.01	0.01	1.00328	0.01	1.0435	0.01	0	6.64858	6.70529	NA	1	1	NA	FALSE	FALSE
c111722_g2	29.5368	1.7168	11.9262	1.5895	12.4463	28.7284	4.10472	2.9075	-1.20676	0.01282	0.94658	1	TRUE	FALSE	FALSE
c111777_g1	20890.3	9125.96	43640.6	16210.2	45531.4	20320.1	1.19479	1.42877	1.16396	0.083021	3.4508e-06	5.0409e-08	FALSE	TRUE	TRUE
c82995_g1	6.61314	6.27849	10.4779	13.2444	10.9189	6.4281	0.0749189	-0.33804	0.764365	1	1	1	FALSE	FALSE	FALSE
c188639_g1	0.01	0.01	0.863731	0.01	0.903602	0.01	0	6.43251	6.49762	NA	1	1	NA	FALSE	FALSE
c150582_g1	0.582969	0.858401	0.01	0.01	0.01	0.567421	-0.558233	0	-5.82635	1	NA	1	FALSE	NA	FALSE
c100662_g1	5.81711	1.89659	4.09611	2.13019	4.27606	5.65863	1.6169	0.943273	-0.404172	1	1	1	FALSE	FALSE	FALSE
c104177_g2	5.24672	1.89659	1.43515	1.06102	1.4953	5.10679	1.46801	0.435743	-1.77198	1	1	1	FALSE	FALSE	FALSE
c195477_g1	0.01	5.68977	0.01	5.82951	0.01	0.01	-9.15223	-9.18723	0	1	1	NA	FALSE	FALSE	NA
c60683_g1	14.2983	0.01	10.6307	15.9194	11.0909	13.9056	10.4816	-0.582556	-0.326286	0.086774	1	1	FALSE	FALSE	FALSE
c90310_g2	8.0173	8.17508	1.00328	2.64644	1.0435	7.79614	-0.0281159	-1.39933	-2.90133	1	1	1	FALSE	FALSE	FALSE
c98944_g1	2.55752	9.91215	9.05596	6.3702	9.45572	2.48731	-1.95445	0.507528	1.9266	1	1	1	FALSE	FALSE	FALSE
c109266_g1	13.9661	21.631	7.60759	14.3095	7.92832	13.5869	-0.63117	-0.911465	-0.777135	1	1	1	FALSE	FALSE	FALSE
c81850_g3	0.01	0.01	0.01	1.59764	0.01	0.01	0	-7.3198	0	NA	1	NA	NA	FALSE	NA
c97562_g1	237.517	286.472	224.094	239.409	233.781	231.001	-0.270365	-0.0953725	0.0172587	1	1	1	FALSE	FALSE	FALSE
c111025_g1	2212.85	2471.74	2347.02	2332.71	2448.26	2152.23	-0.159623	0.00882253	0.185927	1	1	1	FALSE	FALSE	FALSE
c256383_g1	0.927719	0.01	0.01	0.01	0.01	0.901644	6.53562	0	-6.49449	1	NA	1	FALSE	NA	FALSE
c52700_g1	1.39158	1.7168	0.01	0.01	0.01	1.35247	-0.303002	0	-7.07945	1	NA	1	FALSE	NA	FALSE
c238360_g1	0.01	0.01	0.01	1.58542	0.01	0.01	0	-7.30872	0	NA	1	NA	NA	FALSE	NA
c94218_g1	0.927719	1.03819	4.87685	1.06102	5.07761	0.901644	-0.162307	2.2005	2.49352	1	1	1	FALSE	FALSE	FALSE
c41571_g1	0.46386	1.03819	0.01	0.01	0.01	0.450822	-1.16231	0	-5.49449	1	NA	1	FALSE	NA	FALSE
c122067_g1	0.927719	0.01	0.01	0.01	0.01	0.901644	6.53562	0	-6.49449	1	NA	1	FALSE	NA	FALSE
c13017_g1	0.01	0.858401	0.01	0.01	0.01	0.01	-6.42358	0	0	1	NA	NA	FALSE	NA	NA
c107718_g1	68.0061	40.707	27.0584	34.0016	28.2009	66.139	0.740386	-0.329523	-1.22976	1	1	0.17541	FALSE	FALSE	FALSE
c104508_g4	1574.3	1852.96	2187.36	2600.89	2281.51	1531.12	-0.235127	-0.249814	0.575404	1	1	0.1281	FALSE	FALSE	FALSE
c164818_g1	1.39158	0.01	0.01	0.01	0.01	1.35247	7.12058	0	-7.07945	1	NA	1	FALSE	NA	FALSE
c2699_g1	2.43841	0.01	0.50164	0.532548	0.521751	2.37071	7.9298	-0.0862587	-2.18388	1	1	1	FALSE	FALSE	FALSE
c114384_g3	1985.52	2244.78	1943.84	2617.8	2027.52	1931.07	-0.177054	-0.429447	0.0703166	1	1	1	FALSE	FALSE	FALSE
c32121_g1	1.6298	1.55728	0.01	0.532548	0.01	1.58566	0.065663	-5.73484	-7.30894	1	1	1	FALSE	FALSE	FALSE
c109848_g1	2497.9	2190.74	1901.52	1853.22	1983.15	2429.33	0.189296	0.037121	-0.292763	1	1	1	FALSE	FALSE	FALSE
c36392_g1	0.01	0.01	0.863731	0.01	0.903602	0.01	0	6.43251	6.49762	NA	1	1	NA	FALSE	FALSE
c114450_g1	1523.62	1252.13	1278.34	1441.01	1333.78	1481.8	0.283119	-0.172818	-0.151825	1	1	1	FALSE	FALSE	FALSE
c135636_g1	0.01	1.03819	0.01	0.01	0.01	0.01	-6.69792	0	0	1	NA	NA	FALSE	NA	NA
c214919_g1	0.01	0.01	0.01	1.05695	0.01	0.01	0	-6.72376	0	NA	1	NA	NA	FALSE	NA
c120051_g1	0.01	0.858401	0.01	0.01	0.01	0.01	-6.42358	0	0	1	NA	NA	FALSE	NA	NA
c117206_g1	0.582969	1.2876	0.50164	1.59764	0.521751	0.567421	-1.1432	-1.67122	-0.121057	1	1	1	FALSE	FALSE	FALSE
c63641_g2	1.85544	6.00881	0.01	4.24001	0.01	1.80329	-1.69532	-8.72792	-7.49449	1	1	1	FALSE	FALSE	FALSE
c75696_g1	0.01	0.01	1.93679	1.05695	2.01705	0.01	0	0.873759	7.65611	NA	1	1	NA	FALSE	FALSE
c250005_g1	2.79574	0.01	0.01	0.01	0.01	2.7205	8.12708	0	-8.08773	1	NA	1	FALSE	NA	FALSE
c144930_g1	0.582969	0.01	2.00656	0.528474	2.087	0.567421	5.86535	1.92482	1.87894	1	1	1	FALSE	FALSE	FALSE
c112016_g1	1015.1	765.645	1154.84	1005.13	1204.6	987.29	0.40687	0.200301	0.287007	1	1	1	FALSE	FALSE	FALSE
c195322_g1	0.01	1.89659	0.01	3.17899	0.01	0.01	-7.56726	-8.31243	0	1	1	NA	FALSE	FALSE	NA
c133333_g1	0.01	1.55728	0.01	0.01	0.01	0.01	-7.28289	0	0	1	NA	NA	FALSE	NA	NA
c242539_g1	0.927719	1.3775	1.00328	1.05695	1.0435	0.901644	-0.570287	-0.075181	0.210804	1	1	1	FALSE	FALSE	FALSE
c243188_g1	0.46386	0.01	2.29888	0.532548	2.3989	0.450822	5.53562	2.10995	2.41175	1	1	1	FALSE	FALSE	FALSE
c249199_g1	0.927719	0.01	0.01	0.01	0.01	0.901644	6.53562	0	-6.49449	1	NA	1	FALSE	NA	FALSE
c87743_g1	0.01	6.45828	0.01	2.12204	0.01	0.01	-9.33501	-7.72931	0	1	1	NA	FALSE	FALSE	NA
c98732_g1	11.8599	1.7168	6.74386	1.59357	7.02471	11.5349	2.78829	2.08131	-0.715493	1	1	1	FALSE	FALSE	FALSE
c158182_g1	0.01	0.01	0.01	1.05695	0.01	0.01	0	-6.72376	0	NA	1	NA	NA	FALSE	NA
c164105_g1	0.582969	1.98648	0.50164	0.01	0.521751	0.567421	-1.76872	5.64858	-0.121057	1	1	1	FALSE	FALSE	FALSE
c27366_g1	0.927719	0.01	0.01	0.01	0.01	0.901644	6.53562	0	-6.49449	1	NA	1	FALSE	NA	FALSE
c217775_g1	2.67663	0.01	2.80052	0.01	2.92066	2.60391	8.06427	8.12955	0.165615	1	1	1	FALSE	FALSE	FALSE
c140779_g1	0.01	0.01	1.00328	0.01	1.0435	0.01	0	6.64858	6.70529	NA	1	1	NA	FALSE	FALSE
c217742_g1	0.01	0.01	0.01	0.532548	0.01	0.01	0	-5.73484	0	NA	1	NA	NA	FALSE	NA
c111722_g1	111.007	110.8	50.3395	160.108	52.5019	107.957	0.00270192	-1.66929	-1.04001	1	0.0052312	0.13019	FALSE	TRUE	FALSE
c252374_g1	0.01	0.01	0.431866	0.01	0.451801	0.01	0	5.43251	5.49762	NA	1	1	NA	FALSE	FALSE
c232306_g1	1.04683	0.01	0.50164	0.01	0.521751	1.01824	6.70988	5.64858	-0.964648	1	1	1	FALSE	FALSE	FALSE
c105599_g3	31.8813	14.6334	18.8662	10.0614	19.6488	31.0137	1.12345	0.906977	-0.658464	1	1	1	FALSE	FALSE	FALSE
c36536_g1	0.01	0.429201	0.01	0.01	0.01	0.01	-5.42358	0	0	1	NA	NA	FALSE	NA	NA
c253349_g1	0.927719	0.01	0.01	0.01	0.01	0.901644	6.53562	0	-6.49449	1	NA	1	FALSE	NA	FALSE
c175835_g1	0.927719	0.01	0.01	0.01	0.01	0.901644	6.53562	0	-6.49449	1	NA	1	FALSE	NA	FALSE
c104508_g1	142.582	181.803	318.491	371.533	332.185	138.683	-0.350586	-0.222235	1.2602	1	1	0.00020264	FALSE	FALSE	TRUE
c101970_g1	9.65968	9.30316	7.74714	2.66274	8.06822	9.39738	0.0542542	1.54075	-0.220009	1	1	1	FALSE	FALSE	FALSE
c91489_g1	0.01	0.01	0.431866	378.937	0.451801	0.01	0	-9.77716	5.49762	NA	0.06074	1	NA	FALSE	FALSE
c29692_g1	0.927719	2.2359	1.86701	0.01	1.9471	0.901644	-1.26909	7.54459	1.1107	1	1	1	FALSE	FALSE	FALSE
c164385_g1	0.582969	1.46739	0.01	0.01	0.01	0.567421	-1.33176	0	-5.82635	1	NA	1	FALSE	NA	FALSE
c212520_g1	3.48524	7.85604	3.8038	3.71561	3.96416	3.38895	-1.17255	0.0338398	0.226176	1	1	1	FALSE	FALSE	FALSE
c1594_g1	0.01	0.858401	1.00328	0.01	1.0435	0.01	-6.42358	6.64858	6.70529	1	1	1	FALSE	FALSE	FALSE
c104037_g2	75.3591	96.9755	6.95318	2.11797	7.23456	73.2979	-0.363838	1.71499	-3.34079	1	1	4.4846e-07	FALSE	FALSE	TRUE
c80129_g1	1.51069	2.32579	1.43515	0.01	1.4953	1.46906	-0.622515	7.16505	0.0255403	1	1	1	FALSE	FALSE	FALSE
c141234_g1	0.927719	4.99089	0.01	3.18714	0.01	0.901644	-2.42754	-8.31612	-6.49449	1	1	1	FALSE	FALSE	FALSE
c151657_g1	1.74891	0.01	0.01	0.01	0.01	1.70226	7.45031	0	-7.41131	1	NA	1	FALSE	NA	FALSE
c195869_g1	0.01	1.03819	0.01	0.01	0.01	0.01	-6.69792	0	0	1	NA	NA	FALSE	NA	NA
c149253_g1	0.927719	0.01	0.01	0.01	0.01	0.901644	6.53562	0	-6.49449	1	NA	1	FALSE	NA	FALSE
c14097_g1	0.01	0.01	0.431866	68.2872	0.451801	0.01	0	-7.30489	5.49762	NA	0.14414	1	NA	FALSE	FALSE
c187430_g1	1.51069	0.01	1.72746	3.72783	1.8072	1.46906	7.23906	-1.10968	0.298862	1	1	1	FALSE	FALSE	FALSE
c39519_g1	1.85544	0.01	0.01	0.01	0.01	1.80329	7.53562	0	-7.49449	1	NA	1	FALSE	NA	FALSE
c257959_g1	1.39158	0.01	0.01	0.01	0.01	1.35247	7.12058	0	-7.07945	1	NA	1	FALSE	NA	FALSE
c180114_g1	0.927719	0.01	0.01	0.01	0.01	0.901644	6.53562	0	-6.49449	1	NA	1	FALSE	NA	FALSE
c148790_g1	0.01	1.55728	0.01	0.528474	0.01	0.01	-7.28289	-5.72376	0	1	1	NA	FALSE	FALSE	NA
c109177_g1	3624.61	3606.59	4225.88	4015.52	4409.02	3525.26	0.00718876	0.0736652	0.322727	1	1	1	FALSE	FALSE	FALSE
c77314_g1	0.582969	0.519094	0.863731	0.01	0.903602	0.567421	0.167424	6.43251	0.671269	1	1	1	FALSE	FALSE	FALSE
c67674_g1	0.01	0.01	0.431866	0.01	0.451801	0.01	0	5.43251	5.49762	NA	1	1	NA	FALSE	FALSE
c164907_g1	0.01	0.01	0.01	1.0651	0.01	0.01	0	-6.73484	0	NA	1	NA	NA	FALSE	NA
c21781_g1	0.01	0.01	0.863731	0.01	0.903602	0.01	0	6.43251	6.49762	NA	1	1	NA	FALSE	FALSE
c77272_g1	0.46386	1.3775	0.01	1.06102	0.01	0.450822	-1.57029	-6.72931	-5.49449	1	1	1	FALSE	FALSE	FALSE
c40847_g1	0.01	0.01	0.01	1.59764	0.01	0.01	0	-7.3198	0	NA	1	NA	NA	FALSE	NA
c241076_g1	0.927719	1.2876	1.00328	0.01	1.0435	0.901644	-0.472927	6.64858	0.210804	1	1	1	FALSE	FALSE	FALSE
c14440_g1	0.582969	0.01	0.431866	0.01	0.451801	0.567421	5.86535	5.43251	-0.328731	1	1	1	FALSE	FALSE	FALSE
c47295_g1	2.43841	0.01	1.50492	0.532548	1.56525	2.37071	7.9298	1.4987	-0.598922	1	1	1	FALSE	FALSE	FALSE
c140417_g1	0.01	2.07638	0.01	5.30918	0.01	0.01	-7.69792	-9.05235	0	1	1	NA	FALSE	FALSE	NA
c85831_g1	10.324	8.69417	7.10595	6.89868	7.40656	10.0347	0.247884	0.0427081	-0.438118	1	1	1	FALSE	FALSE	FALSE
c24864_g1	3.96167	0.01	2.29888	1.59357	2.3989	3.85535	8.62997	0.528667	-0.684484	1	1	1	FALSE	FALSE	FALSE
c41400_g1	0.46386	0.948295	0.01	0.01	0.01	0.450822	-1.03165	0	-5.49449	1	NA	1	FALSE	NA	FALSE
c225209_g1	0.01	0.858401	0.01	0.01	0.01	0.01	-6.42358	0	0	1	NA	NA	FALSE	NA	NA
c813_g1	0.01	0.519094	0.01	0.01	0.01	0.01	-5.69792	0	0	1	NA	NA	FALSE	NA	NA
c89589_g1	0.01	0.01	0.01	91.0157	0.01	0.01	0	-13.1519	0	NA	0.17296	NA	NA	FALSE	NA
c112564_g1	4252.81	4699.53	4349.47	5876.65	4536.24	4136.03	-0.1441	-0.434154	0.133249	1	1	1	FALSE	FALSE	FALSE
c111359_g4	0.582969	0.01	0.01	315.558	0.01	0.567421	5.86535	-14.9456	-5.82635	1	4.7274e-39	1	FALSE	TRUE	FALSE
c105537_g2	805.857	250.619	42.5094	126.79	44.3316	783.797	1.68503	-1.57659	-4.14407	8.9402e-08	0.024364	3.93e-47	TRUE	TRUE	TRUE
c63214_g2	0.582969	0.01	0.01	105.484	0.01	0.567421	5.86535	-13.3647	-5.82635	1	8.2288e-12	1	FALSE	TRUE	FALSE
c63214_g1	0.01	0.01	0.01	64.6612	0.01	0.01	0	-12.6587	0	NA	4.1182e-08	NA	NA	TRUE	NA
c82210_g1	0.01	0.01	0.01	121.176	0.01	0.01	0	-13.5648	0	NA	0.0073943	NA	NA	TRUE	NA
c95296_g2	0.01	0.01	0.01	21.7367	0.01	0.01	0	-11.0859	0	NA	0.0054784	NA	NA	TRUE	NA
c97139_g1	0.01	0.01	0.01	139.786	0.01	0.01	0	-13.7709	0	NA	0.0097912	NA	NA	TRUE	NA
c71792_g1	0.01	0.01	0.01	140.806	0.01	0.01	0	-13.7814	0	NA	0.040538	NA	NA	TRUE	NA
c98684_g1	38.7075	4.56169	23.0453	0.01	24.0269	37.6438	3.08497	11.1703	-0.647763	0.015764	0.005515	1	TRUE	TRUE	FALSE
c42503_g1	0.01	0.01	0.01	157.348	0.01	0.01	0	-13.9417	0	NA	1.4913e-05	NA	NA	TRUE	NA
c103054_g1	0.01	0.01	0.01	61.9577	0.01	0.01	0	-12.5971	0	NA	0.017912	NA	NA	TRUE	NA
c72868_g1	0.46386	0.01	0.01	266.262	0.01	0.450822	5.53562	-14.7006	-5.49449	1	0.019301	1	FALSE	TRUE	FALSE
c105890_g1	2082.92	959.544	765.91	609.725	798.674	2025.66	1.11819	0.329016	-1.34271	0.023056	1	0.00079376	TRUE	FALSE	TRUE
c97892_g1	627.169	307.834	353.244	255.723	368.326	609.981	1.0267	0.466086	-0.727781	0.020677	1	0.041487	TRUE	FALSE	TRUE
c78850_g1	958.399	318.68	376.566	145.815	392.329	932.126	1.58852	1.36876	-1.24846	7.8659e-07	1	0.022465	TRUE	FALSE	TRUE
c97892_g2	1477.96	582.64	492.646	313.273	513.639	1437.34	1.34293	0.653129	-1.48458	0.04055	1	0.00010904	TRUE	FALSE	TRUE
c235353_g1	26.6094	0.01	19.4508	18.5862	20.2726	25.8757	11.3777	0.0656003	-0.352069	0.00034539	1	1	TRUE	FALSE	FALSE
c59041_g1	0.01	0.01	0.01	143.465	0.01	0.01	0	-13.8084	0	NA	0.027499	NA	NA	TRUE	NA
c166028_g1	19.5324	0.01	16.3015	18.5781	17.0022	18.9968	10.9317	-0.188599	-0.160037	0.010017	1	1	TRUE	FALSE	FALSE
c104421_g2	423.226	918.333	577.719	730.142	602.734	411.657	-1.11759	-0.337808	0.550077	0.0022104	1	0.27375	TRUE	FALSE	FALSE
c102953_g3	1.39158	2.5752	0.01	72.0191	0.01	1.35247	-0.887964	-12.8142	-7.07945	1	0.014115	1	FALSE	TRUE	FALSE
c104854_g1	0.01	835.941	0.01	0.01	0.01	0.01	-16.3511	0	0	3.8393e-79	NA	NA	TRUE	NA	NA
c100020_g1	57.0178	75.1444	131.594	87.0323	137.297	55.4671	-0.398255	0.596473	1.3076	1	1	0.0069758	FALSE	FALSE	TRUE
c100193_g1	9.65968	1.2876	7.25872	1.59764	7.57857	9.39738	2.90729	2.18377	-0.310334	1	1	1	FALSE	FALSE	FALSE
c100288_g2	3.72346	11.5593	8.97296	12.7363	9.35367	3.62215	-1.63434	-0.505294	1.36869	1	1	1	FALSE	FALSE	FALSE
c100328_g1	360.109	459.111	438.853	503.046	457.826	350.275	-0.35041	-0.196953	0.386311	1	1	1	FALSE	FALSE	FALSE
c100328_g2	0.01	1.3775	0.863731	1.05695	0.903602	0.01	-7.1059	-0.29125	6.49762	1	1	1	FALSE	FALSE	FALSE
c100502_g1	128.854	101.038	123.768	82.723	129.036	125.329	0.350833	0.581274	0.0420543	1	1	1	FALSE	FALSE	FALSE
c100502_g2	8253.2	6628.79	8611.29	7417.51	8980.1	8027.24	0.316207	0.215294	0.161828	1	1	1	FALSE	FALSE	FALSE
c100509_g1	81.2953	106.328	93.2279	90.1543	97.1568	79.0731	-0.387277	0.048366	0.297128	1	1	1	FALSE	FALSE	FALSE
c100509_g2	80.2048	121.472	181.765	140.063	189.291	78.0317	-0.598858	0.376002	1.27847	1	1	1	FALSE	FALSE	FALSE
c100509_g3	21.6261	22.5793	42.1341	31.294	43.9176	21.0333	-0.0622279	0.4291	1.06213	1	1	0.88637	FALSE	FALSE	FALSE
c100509_g4	1.16594	3.27408	13.7103	8.47595	14.2914	1.13484	-1.4896	0.693809	3.65458	1	1	0.17525	FALSE	FALSE	FALSE
c100509_g5	2247.27	1551.96	556.073	565.094	580.016	2185.65	0.534089	-0.0232154	-1.9139	0.9101	1	1.1346e-17	FALSE	FALSE	TRUE
c100854_g1	1947.48	1791.39	1890.67	1601.59	1972.03	1894.19	0.120533	0.239393	0.0581047	1	1	1	FALSE	FALSE	FALSE
c100854_g2	133.355	186.733	1105.88	1058.38	1153.77	129.729	-0.485706	0.0633327	3.15278	1	1	4.0717e-37	FALSE	FALSE	TRUE
c100883_g2	376.118	512.06	398.165	450.707	415.132	365.774	-0.445128	-0.178822	0.182619	1	1	1	FALSE	FALSE	FALSE
c100964_g2	93.6878	92.8024	246.572	187.317	257.126	91.1131	0.0136988	0.396525	1.49674	1	1	5.7796e-05	FALSE	FALSE	TRUE
c100988_g1	85.2192	85.0072	95.9417	58.3114	100.066	82.8817	0.00359419	0.718381	0.271826	1	1	1	FALSE	FALSE	FALSE
c101033_g1	9.18324	1.8067	1.2956	1.5895	1.3554	8.93098	2.34565	-0.294952	-2.7201	1	1	1	FALSE	FALSE	FALSE
c101033_g2	18.7112	12.148	3.16261	8.48817	3.30251	18.1962	0.62318	-1.42434	-2.462	1	1	0.34148	FALSE	FALSE	FALSE
c101106_g1	200.327	209.712	241.887	222.327	252.316	194.865	-0.0660567	0.121653	0.372756	1	1	1	FALSE	FALSE	FALSE
c101296_g1	30.8219	37.3924	8.83341	11.1346	9.21377	29.9799	-0.278791	-0.334009	-1.70213	1	1	0.38943	FALSE	FALSE	FALSE
c101341_g2	1.39158	0.01	165.885	100.756	173.012	1.35247	7.12058	0.719312	6.99914	1	0.88965	1.0642e-27	FALSE	FALSE	TRUE
c101363_g1	57.6947	98.8923	90.4935	93.3699	94.3967	56.1199	-0.77742	-0.0451438	0.750223	1	1	0.70019	FALSE	FALSE	FALSE
c101404_g1	249.985	250.289	399.976	323.087	417.041	243.134	-0.00175381	0.307989	0.778437	1	1	0.16934	FALSE	FALSE	FALSE
c101649_g1	277.76	300.479	220.094	214.659	229.639	270.145	-0.113424	0.036073	-0.234366	1	1	1	FALSE	FALSE	FALSE
c101671_g1	3299.55	2626.24	2791.96	2477.39	2913.3	3209.12	0.329273	0.172456	-0.139526	1	1	1	FALSE	FALSE	FALSE
c101719_g3	906.904	1252.79	734.103	756.923	765.807	882.046	-0.466129	-0.0441632	-0.203873	1	1	1	FALSE	FALSE	FALSE
c101745_g2	0.01	0.519094	0.01	0.01	0.01	0.01	-5.69792	0	0	1	NA	NA	FALSE	NA	NA
c101767_g2	271.95	243.166	386.943	204.602	403.599	264.525	0.161398	0.9193	0.609515	1	0.12602	0.24405	FALSE	FALSE	FALSE
c102014_g1	233.349	240.658	254.677	265.947	265.666	226.983	-0.0444957	-0.0624673	0.227033	1	1	1	FALSE	FALSE	FALSE
c102014_g2	154.573	185.547	158.238	180.476	164.988	150.35	-0.263491	-0.189711	0.134034	1	1	1	FALSE	FALSE	FALSE
c102029_g1	426.442	552.624	723.772	827.418	754.847	414.806	-0.373949	-0.19308	0.863748	1	1	0.0042743	FALSE	FALSE	TRUE
c102068_g2	512.933	668.759	926.494	666.76	965.976	498.923	-0.382715	0.474612	0.953169	1	1	0.14415	FALSE	FALSE	FALSE
c102093_g1	32.6648	24.1366	41.0875	57.8766	42.8684	31.7676	0.436514	-0.494282	0.43236	1	1	1	FALSE	FALSE	FALSE
c102093_g2	102.658	137.433	252.186	228.611	262.999	99.8421	-0.420883	0.141591	1.39734	1	1	0.00015897	FALSE	FALSE	TRUE
c102093_g3	4.30642	23.6668	4.30544	9.58586	4.48591	4.18957	-2.4583	-1.15475	0.0985987	0.66501	1	1	FALSE	FALSE	FALSE
c102165_g1	1734.78	1586.55	2288.01	2176.98	2386.54	1687.34	0.128864	0.0717633	0.500172	1	1	0.24283	FALSE	FALSE	FALSE
c102175_g1	611.228	590.866	557.077	486.513	581.059	594.474	0.0488798	0.195397	-0.0329294	1	1	1	FALSE	FALSE	FALSE
c102509_g3	78.7252	95.1397	82.6237	116.761	86.1301	76.5702	-0.273221	-0.498935	0.169734	1	1	1	FALSE	FALSE	FALSE
c102551_g1	81.6526	124.865	106.655	98.6995	111.259	79.4229	-0.612794	0.111843	0.486295	1	1	1	FALSE	FALSE	FALSE
c102710_g1	372.758	475.502	137.923	165.023	143.812	362.541	-0.351211	-0.258808	-1.33396	1	1	2.9355e-05	FALSE	FALSE	TRUE
c102820_g5	0.01	0.01	0.431866	0.01	0.451801	0.01	0	5.43251	5.49762	NA	1	1	NA	FALSE	FALSE
c103166_g3	1.16594	0.429201	0.01	0.01	0.01	1.13484	1.44177	0	-6.82635	1	NA	1	FALSE	NA	FALSE
c103429_g1	55.8267	26.9118	27.6996	18.0251	28.8626	54.3011	1.05271	0.619855	-0.911782	1	1	0.83614	FALSE	FALSE	FALSE
c103431_g1	35.6861	33.1903	35.3337	41.3798	36.8551	34.7057	0.104601	-0.227885	0.0866909	1	1	1	FALSE	FALSE	FALSE
c103457_g2	0.01	3.97296	0.01	1.5895	0.01	0.01	-8.63407	-7.31243	0	1	1	NA	FALSE	FALSE	NA
c103457_g3	0.01	1.03819	0.01	1.5895	0.01	0.01	-6.69792	-7.31243	0	1	1	NA	FALSE	FALSE	NA
c103505_g1	272.169	274.324	319.525	319.982	333.202	264.704	-0.0113804	-0.002061	0.33202	1	1	1	FALSE	FALSE	FALSE
c103674_g1	2249.05	2723.62	5266.9	4955.91	5491.85	2187.17	-0.276208	0.0878051	1.32822	1	1	0.003834	FALSE	FALSE	TRUE
c103674_g2	12052.2	10057.2	9709.03	8399.85	10121.6	11721.2	0.261063	0.208964	-0.211675	1	1	1	FALSE	FALSE	FALSE
c104007_g1	2467.66	1953.26	2099.44	1665.52	2189.4	2399.98	0.337258	0.334036	-0.132489	1	1	1	FALSE	FALSE	FALSE
c104041_g1	613.522	490.661	422.935	385.102	441.057	596.697	0.32239	0.135194	-0.436034	1	1	0.69663	FALSE	FALSE	FALSE
c104041_g2	36.9838	48.4529	40.0842	48.8192	41.8249	35.9727	-0.389692	-0.284416	0.217459	1	1	1	FALSE	FALSE	FALSE
c104162_g1	310.726	385.176	357.154	400.701	372.547	302.224	-0.309874	-0.16598	0.301806	1	1	1	FALSE	FALSE	FALSE
c104330_g2	21.6135	35.8757	6.53454	11.6753	6.81486	21.0177	-0.731073	-0.837304	-1.62485	1	1	0.75553	FALSE	FALSE	FALSE
c104832_g2	261.926	237.738	108.273	101.736	112.9	254.739	0.139786	0.0898505	-1.17398	1	1	0.0017891	FALSE	FALSE	TRUE
c105203_g2	6238.01	6424.45	8410.36	11287.3	8772.51	6067.5	-0.0424877	-0.424465	0.531889	1	1	0.1241	FALSE	FALSE	FALSE
c105221_g1	12485.3	13186.2	7285.33	8422.55	7599.52	12143.1	-0.0788019	-0.209262	-0.676153	1	1	0.015126	FALSE	FALSE	TRUE
c105390_g1	618.024	774.417	903.664	930.772	943.07	601.16	-0.325448	-0.0426404	0.649617	1	1	0.63861	FALSE	FALSE	FALSE
c105390_g2	69.6862	91.9846	98.3633	103.411	102.663	67.787	-0.400518	-0.0721967	0.59884	1	1	1	FALSE	FALSE	FALSE
c105506_g1	0.01	1.03819	0.933505	4.76034	0.973552	0.01	-6.69792	-2.35033	6.60519	1	1	1	FALSE	FALSE	FALSE
c105506_g3	36.9712	17.1389	4.30544	3.18306	4.48591	35.9571	1.10912	0.435743	-3.00281	1	1	0.0045992	FALSE	FALSE	TRUE
c105537_g1	1950.98	1017.63	192.242	252.613	200.604	1897.07	0.938989	-0.394005	-3.24134	1	1	0.042507	FALSE	FALSE	TRUE
c105606_g2	237.04	220.663	272.959	225.457	284.691	230.534	0.103291	0.275832	0.304415	1	1	1	FALSE	FALSE	FALSE
c105658_g1	234.301	202.092	613.268	408.627	639.314	227.853	0.213353	0.585733	1.48842	1	1	0.11051	FALSE	FALSE	FALSE
c105658_g2	47.1199	63.9244	105.586	98.171	110.055	45.8365	-0.440031	0.10505	1.26366	1	1	0.55064	FALSE	FALSE	FALSE
c105686_g1	8899.02	6689.65	12372.4	7334.96	12900.8	8656.15	0.411716	0.754267	0.575665	1	1	0.66735	FALSE	FALSE	FALSE
c105739_g1	32664.4	26338.5	49642.1	38981.6	51778.3	31770.7	0.31055	0.348773	0.704649	1	1	0.0084253	FALSE	FALSE	TRUE
c105782_g1	2546.46	1822.96	2858.72	2564.42	2982.7	2476.83	0.482211	0.156734	0.268122	1	1	1	FALSE	FALSE	FALSE
c105866_g3	256.805	387.029	458.368	463.569	477.956	249.788	-0.591769	-0.0162766	0.936172	1	1	0.016779	FALSE	FALSE	TRUE
c106076_g1	2739.9	1775.02	1137.28	1023.88	1186.34	2664.65	0.626289	0.151541	-1.16743	1	1	4.4194e-06	FALSE	FALSE	TRUE
c106091_g5	1547.95	2024.83	3894.49	3196.27	4062.62	1505.63	-0.38744	0.285043	1.43204	1	1	6.5986e-11	FALSE	FALSE	TRUE
c106153_g1	573.367	654.15	657.699	663.041	686.025	557.662	-0.190162	-0.01167	0.29887	1	1	1	FALSE	FALSE	FALSE
c106169_g2	1617.26	1041.76	1186.19	858.329	1237.16	1572.89	0.634531	0.466732	-0.34638	0.40848	1	0.96257	FALSE	FALSE	FALSE
c106169_g3	81.6904	104.193	77.7336	59.4498	81.0204	79.4696	-0.351026	0.386867	0.0278818	1	1	1	FALSE	FALSE	FALSE
c106174_g1	2820.32	1556.9	1661.12	1479.63	1732.94	2742.89	0.857182	0.166915	-0.662469	0.21732	1	0.026181	FALSE	FALSE	TRUE
c106174_g2	434.27	370.093	387.584	289.353	404.26	422.368	0.230705	0.421676	-0.0632166	1	1	1	FALSE	FALSE	FALSE
c106174_g3	481.553	489.369	489.057	476.675	510.098	468.344	-0.0232292	0.0369977	0.123204	1	1	1	FALSE	FALSE	FALSE
c106232_g1	45.2141	85.2945	24.1052	56.3156	25.1082	43.9709	-0.91568	-1.22419	-0.808388	1	1	1	FALSE	FALSE	FALSE
c106280_g1	703.405	753.046	576.026	578.863	600.81	684.118	-0.0983813	-0.0070878	-0.187337	1	1	1	FALSE	FALSE	FALSE
c106352_g1	1450.72	1143.48	1305.56	1181.9	1362.19	1411.03	0.343342	0.143561	-0.0508206	1	1	1	FALSE	FALSE	FALSE
c106523_g6	4620.42	5486.22	7149.2	4063.61	7455.27	4494.2	-0.247787	0.815021	0.730196	1	0.070253	0.027187	FALSE	FALSE	TRUE
c106884_g1	249.584	288.052	290.718	300.846	303.343	242.761	-0.206806	-0.0494057	0.321413	1	1	1	FALSE	FALSE	FALSE
c107198_g2	929.983	1037.16	1111.18	1044.67	1159.08	904.447	-0.157356	0.0890469	0.357878	1	1	1	FALSE	FALSE	FALSE
c10724_g1	0.01	1.55728	0.01	0.01	0.01	0.01	-7.28289	0	0	1	NA	NA	FALSE	NA	NA
c107608_g3	5539.35	6915.91	3555.86	2012.7	3706.7	5388.15	-0.320202	0.821066	-0.539655	1	1	1	FALSE	FALSE	FALSE
c107747_g1	399.575	382.601	387.929	376.549	404.701	388.642	0.0626261	0.0429571	0.0584132	1	1	1	FALSE	FALSE	FALSE
c107779_g1	259.632	245.417	279.045	258.397	291.113	252.516	0.0812325	0.110904	0.205202	1	1	1	FALSE	FALSE	FALSE
c107799_g1	1378.14	1446.26	985.773	1127.52	1028.65	1340.39	-0.0696058	-0.193825	-0.381911	1	1	0.95025	FALSE	FALSE	FALSE
c108108_g3	82.6307	55.0011	94.6293	66.324	98.7691	80.3868	0.587217	0.512754	0.2971	1	1	1	FALSE	FALSE	FALSE
c108202_g5	1.6298	2.84488	3.59447	5.30918	3.75431	1.58566	-0.803677	-0.562709	1.24346	1	1	1	FALSE	FALSE	FALSE
c108202_g6	3.48524	0.948295	2.87029	1.06102	2.99061	3.38895	1.87785	1.43574	-0.180401	1	1	1	FALSE	FALSE	FALSE
c108291_g2	14.6556	24.1859	0.933505	0.01	0.973552	14.2554	-0.722716	6.54459	-3.87211	1	1	0.16227	FALSE	FALSE	FALSE
c108316_g2	2.78316	15.4221	7.39827	7.43123	7.71847	2.70493	-2.47021	-0.00641218	1.51272	1	1	1	FALSE	FALSE	FALSE
c108464_g3	5302.57	5950.43	4779.45	6121.95	4984.45	5157.19	-0.166302	-0.357147	-0.0491506	1	1	1	FALSE	FALSE	FALSE
c108607_g2	833.519	801.733	820.135	779.339	855.636	810.668	0.0560933	0.0736107	0.0778866	1	1	1	FALSE	FALSE	FALSE
c108647_g1	11970	7735.91	11390.2	9321.94	11881.7	11641.5	0.629786	0.289086	0.0294596	0.35578	1	1	FALSE	FALSE	FALSE
c108647_g2	6.97047	0.01	4.23566	3.17492	4.41596	6.7779	9.44511	0.415868	-0.618112	1	1	1	FALSE	FALSE	FALSE
c108835_g1	55.0055	41.5249	93.211	78.0075	97.2153	53.5005	0.405598	0.256887	0.861632	1	1	0.4699	FALSE	FALSE	FALSE
c108835_g2	60.0266	52.9538	102.28	58.9213	106.703	58.3896	0.180867	0.795665	0.869819	1	1	0.32862	FALSE	FALSE	FALSE
c108835_g5	157.513	125.265	317.929	292.334	331.716	153.218	0.330493	0.12109	1.11436	1	1	0.0010316	FALSE	FALSE	TRUE
c108844_g5	62.5279	128.612	0.50164	85.6576	0.521751	60.8382	-1.04046	-7.41579	-6.86547	1	0.95465	0.085199	FALSE	FALSE	FALSE
c108849_g4	334.791	311.412	343.613	300.822	358.369	325.69	0.104439	0.191874	0.137946	1	1	1	FALSE	FALSE	FALSE
c109614_g1	1887.22	2046.45	2264.05	2354.07	2361.6	1835.5	-0.116862	-0.0562502	0.363592	1	1	0.92514	FALSE	FALSE	FALSE
c109787_g4	359.895	364.484	459.587	462.711	479.422	350.011	-0.0182802	-0.00977588	0.453898	1	1	0.86557	FALSE	FALSE	FALSE
c109805_g5	173.378	149.073	160.205	111.297	166.979	168.632	0.217901	0.525496	-0.0142133	1	1	1	FALSE	FALSE	FALSE
c109805_g6	0.46386	0.429201	0.50164	0.01	0.521751	0.450822	0.112036	5.64858	0.210804	1	1	1	FALSE	FALSE	FALSE
c11003_g1	0.582969	0.01	0.01	0.01	0.01	0.567421	5.86535	0	-5.82635	1	NA	1	FALSE	NA	FALSE
c110495_g1	5321.76	4984.01	6363.55	5105.39	6638.5	5176.04	0.0945954	0.317811	0.359009	1	1	0.81487	FALSE	FALSE	FALSE
c110598_g1	11.6342	6.72796	2.80052	6.37428	2.92066	11.3173	0.790135	-1.18657	-1.95416	1	1	1	FALSE	FALSE	FALSE
c110723_g2	0.01	24.9165	296.131	287.053	308.826	0.01	-11.2829	0.0449152	14.9145	1	1	6.2543e-50	FALSE	FALSE	TRUE
c110997_g2	574.565	499.505	694.1	551.699	723.78	558.867	0.201969	0.331263	0.373046	1	1	1	FALSE	FALSE	FALSE
c111070_g2	13.4771	23.8669	0.933505	5.82136	0.973552	13.105	-0.824502	-2.64063	-3.75071	1	1	0.21195	FALSE	FALSE	FALSE
c111073_g1	16183.6	13903.9	17496.4	14953.4	18250.3	15740.7	0.219051	0.226591	0.21342	1	1	1	FALSE	FALSE	FALSE
c111329_g1	0.01	0.01	0.01	109.545	0.01	0.01	0	-13.4192	0	NA	0.12396	NA	NA	FALSE	NA
c111344_g3	363.08	374.655	413.898	409.571	431.846	353.151	-0.045274	0.0151618	0.290232	1	1	1	FALSE	FALSE	FALSE
c111468_g2	14.0726	0.519094	8.262	0.01	8.62207	13.688	4.76075	9.69035	-0.666803	0.27875	0.58327	1	FALSE	FALSE	FALSE
c111620_g3	1.16594	0.429201	0.50164	0.01	0.521751	1.13484	1.44177	5.64858	-1.12106	1	1	1	FALSE	FALSE	FALSE
c111659_g1	27.7754	29.1072	9.69715	21.2164	10.1174	27.0106	-0.0675699	-1.12954	-1.41669	1	1	0.73799	FALSE	FALSE	FALSE
c111925_g1	2191.22	2240.71	2145.7	1945.45	2237.56	2131.07	-0.0322228	0.141348	0.0703504	1	1	1	FALSE	FALSE	FALSE
c111963_g4	4.41296	14.1345	15.8828	23.3751	16.5825	4.29059	-1.67941	-0.557504	1.95041	1	1	0.84078	FALSE	FALSE	FALSE
c112313_g3	766.641	592.63	771.134	836.373	804.496	745.617	0.371421	-0.117165	0.10965	1	1	1	FALSE	FALSE	FALSE
c112324_g1	8025.93	10479.8	10393.6	10759.3	10841.4	7807.08	-0.384871	-0.0498855	0.473701	1	1	0.34138	FALSE	FALSE	FALSE
c112324_g2	1217.93	1377.39	1613.77	1370.49	1682.93	1184.64	-0.177503	0.235741	0.506525	1	1	0.26267	FALSE	FALSE	FALSE
c112324_g4	28.3835	43.0822	30.0117	28.668	31.2936	27.6091	-0.60204	0.0660873	0.18072	1	1	1	FALSE	FALSE	FALSE
c112383_g6	2.33188	0.01	0.01	0.01	0.01	2.26968	7.86535	0	-7.82635	1	NA	1	FALSE	NA	FALSE
c113471_g2	3.48524	4.13249	14.9361	6.36206	15.5768	3.38895	-0.245753	1.23124	2.20049	1	1	0.73213	FALSE	FALSE	FALSE
c113650_g1	541.78	463.334	400.54	406.782	417.814	526.92	0.225656	-0.0223084	-0.334723	1	1	1	FALSE	FALSE	FALSE
c114064_g1	1317.24	1013.81	1264.41	1145.87	1318.98	1281.23	0.377732	0.14202	0.0418917	1	1	1	FALSE	FALSE	FALSE
c114123_g3	159.418	154.792	76.7303	60.4905	79.9769	155.021	0.0424832	0.343089	-0.95481	1	1	1	FALSE	FALSE	FALSE
c114284_g1	72.4317	50.3989	27.2509	54.6976	28.4692	70.4452	0.523229	-1.00518	-1.3071	1	1	0.18657	FALSE	FALSE	FALSE
c114284_g5	0.01	0.858401	2.59119	3.18306	2.71081	0.01	-6.42358	-0.296799	8.08258	1	1	1	FALSE	FALSE	FALSE
c114435_g3	0.01	1.46739	2.00656	4.25223	2.087	0.01	-7.19711	-1.0835	7.70529	1	1	1	FALSE	FALSE	FALSE
c114435_g6	25.243	19.7141	20.1053	21.1878	20.9663	24.5544	0.356653	-0.0756643	-0.227907	1	1	1	FALSE	FALSE	FALSE
c114813_g2	471.555	521.168	1082.78	1061.21	1129.4	458.652	-0.144322	0.0290219	1.30008	1	1	2.2263e-07	FALSE	FALSE	TRUE
c115095_g1	825.37	1153.13	1008.77	975.993	1052.45	802.74	-0.482447	0.0476529	0.390754	1	1	0.87112	FALSE	FALSE	FALSE
c115353_g1	1.16594	2.146	0.431866	2.65866	0.451801	1.13484	-0.880161	-2.62205	-1.32873	1	1	1	FALSE	FALSE	FALSE
c115653_g1	0.01	0.858401	0.50164	0.01	0.521751	0.01	-6.42358	5.64858	5.70529	1	1	1	FALSE	FALSE	FALSE
c115807_g1	0.01	1.03819	0.01	0.01	0.01	0.01	-6.69792	0	0	1	NA	NA	FALSE	NA	NA
c115929_g1	1.04683	0.429201	1.86701	0.528474	1.9471	1.01824	1.2863	1.82083	0.935249	1	1	1	FALSE	FALSE	FALSE
c115998_g1	0.01	0.01	0.50164	0.01	0.521751	0.01	0	5.64858	5.70529	NA	1	1	NA	FALSE	FALSE
c116096_g1	0.46386	0.519094	0.431866	1.06102	0.451801	0.450822	-0.162307	-1.2968	0.00313014	1	1	1	FALSE	FALSE	FALSE
c116843_g1	1.16594	0.01	0.01	0.01	0.01	1.13484	6.86535	0	-6.82635	1	NA	1	FALSE	NA	FALSE
c117219_g1	4.75771	11.4492	4.45821	2.65052	4.65791	4.62482	-1.2669	0.750189	0.0102865	1	1	1	FALSE	FALSE	FALSE
c117489_g1	0.46386	1.03819	0.01	0.01	0.01	0.450822	-1.16231	0	-5.49449	1	NA	1	FALSE	NA	FALSE
c117536_g1	0.582969	3.5235	0.01	0.01	0.01	0.567421	-2.59552	0	-5.82635	1	NA	1	FALSE	NA	FALSE
c117755_g1	0.927719	0.01	0.01	0.01	0.01	0.901644	6.53562	0	-6.49449	1	NA	1	FALSE	NA	FALSE
c118499_g1	0.01	0.858401	0.01	1.05695	0.01	0.01	-6.42358	-6.72376	0	1	1	NA	FALSE	FALSE	NA
c119566_g1	0.927719	0.01	1.36537	2.65459	1.42535	0.901644	6.53562	-0.959196	0.66069	1	1	1	FALSE	FALSE	FALSE
c121366_g1	11.5151	13.0267	17.3047	16.4357	18.0457	11.2007	-0.177944	0.0743384	0.688069	1	1	1	FALSE	FALSE	FALSE
c122055_g1	1.39158	0.01	0.01	0.01	0.01	1.35247	7.12058	0	-7.07945	1	NA	1	FALSE	NA	FALSE
c122070_g1	2.09366	2.41568	0.01	0.01	0.01	2.03648	-0.206406	0	-7.66994	1	NA	1	FALSE	NA	FALSE
c122173_g1	0.01	0.01	0.01	0.532548	0.01	0.01	0	-5.73484	0	NA	1	NA	NA	FALSE	NA
c122189_g1	8.37463	0.01	3.30216	7.42715	3.44241	8.14594	9.70988	-1.1694	-1.24266	0.82605	1	1	FALSE	FALSE	FALSE
c123310_g1	0.927719	0.01	0.01	0.01	0.01	0.901644	6.53562	0	-6.49449	1	NA	1	FALSE	NA	FALSE
c12360_g1	8.60027	0.01	0.933505	0.01	0.973552	8.36356	9.74824	6.54459	-3.10279	0.72097	1	0.95108	FALSE	FALSE	FALSE
c123874_g1	0.927719	0.01	0.01	0.01	0.01	0.901644	6.53562	0	-6.49449	1	NA	1	FALSE	NA	FALSE
c124294_g1	0.01	0.858401	0.01	0.01	0.01	0.01	-6.42358	0	0	1	NA	NA	FALSE	NA	NA
c124349_g1	0.01	0.01	0.01	0.528474	0.01	0.01	0	-5.72376	0	NA	1	NA	NA	FALSE	NA
c124529_g1	6.62572	4.83137	0.50164	0.01	0.521751	6.44368	0.455647	5.64858	-3.62645	1	1	1	FALSE	FALSE	FALSE
c124610_g1	0.01	0.01	2.00656	0.01	2.087	0.01	0	7.64858	7.70529	NA	1	1	NA	FALSE	FALSE
c125048_g1	2.33188	0.519094	0.01	0.532548	0.01	2.26968	2.16742	-5.73484	-7.82635	1	1	1	FALSE	FALSE	FALSE
c125117_g1	0.582969	0.948295	0.50164	0.532548	0.521751	0.567421	-0.701916	-0.0862587	-0.121057	1	1	1	FALSE	FALSE	FALSE
c126411_g1	1.16594	0.01	0.01	0.01	0.01	1.13484	6.86535	0	-6.82635	1	NA	1	FALSE	NA	FALSE
c126663_g1	0.927719	2.07638	1.00328	0.532548	1.0435	0.901644	-1.16231	0.913741	0.210804	1	1	1	FALSE	FALSE	FALSE
c127209_g1	0.927719	0.01	0.01	0.01	0.01	0.901644	6.53562	0	-6.49449	1	NA	1	FALSE	NA	FALSE
c127272_g1	0.01	0.429201	0.01	1.5895	0.01	0.01	-5.42358	-7.31243	0	1	1	NA	FALSE	FALSE	NA
c127624_g1	1.6298	0.01	0.431866	0.01	0.451801	1.58566	7.34855	5.43251	-1.81133	1	1	1	FALSE	FALSE	FALSE
c127839_g1	0.01	1.03819	0.01	0.01	0.01	0.01	-6.69792	0	0	1	NA	NA	FALSE	NA	NA
c127981_g1	0.927719	3.27408	2.00656	3.71561	2.087	0.901644	-1.81933	-0.888876	1.2108	1	1	1	FALSE	FALSE	FALSE
c12808_g1	1.39158	0.01	1.79724	0.532548	1.87715	1.35247	7.12058	1.7548	0.472955	1	1	1	FALSE	FALSE	FALSE
c129938_g1	0.01	0.01	0.431866	0.532548	0.451801	0.01	0	-0.302328	5.49762	NA	1	1	NA	FALSE	FALSE
c130893_g1	0.01	0.429201	0.01	0.532548	0.01	0.01	-5.42358	-5.73484	0	1	1	NA	FALSE	FALSE	NA
c130927_g1	0.01	0.519094	0.01	0.01	0.01	0.01	-5.69792	0	0	1	NA	NA	FALSE	NA	NA
c131535_g1	0.01	0.01	0.431866	1.0651	0.451801	0.01	0	-1.30233	5.49762	NA	1	1	NA	FALSE	FALSE
c137579_g1	1.04683	0.01	0.431866	0.01	0.451801	1.01824	6.70988	5.43251	-1.17232	1	1	1	FALSE	FALSE	FALSE
c137939_g1	0.01	0.858401	0.01	0.01	0.01	0.01	-6.42358	0	0	1	NA	NA	FALSE	NA	NA
c138736_g1	0.01	0.01	0.01	1.0651	0.01	0.01	0	-6.73484	0	NA	1	NA	NA	FALSE	NA
c14019_g1	0.01	0.01	0.01	40.2048	0.01	0.01	0	-11.9732	0	NA	0.51676	NA	NA	FALSE	NA
c140360_g1	0.927719	0.01	0.01	0.01	0.01	0.901644	6.53562	0	-6.49449	1	NA	1	FALSE	NA	FALSE
c140732_g1	4.29385	4.22238	1.00328	4.24409	1.0435	4.174	0.0242144	-2.08073	-2	1	1	1	FALSE	FALSE	FALSE
c140880_g1	0.01	1.3775	0.01	4.77256	0.01	0.01	-7.1059	-8.89862	0	1	1	NA	FALSE	FALSE	NA
c141487_g1	0.01	0.01	0.01	1.58542	0.01	0.01	0	-7.30872	0	NA	1	NA	NA	FALSE	NA
c142378_g1	0.01	0.429201	0.01	0.01	0.01	0.01	-5.42358	0	0	1	NA	NA	FALSE	NA	NA
c142459_g1	0.01	0.858401	0.01	0.01	0.01	0.01	-6.42358	0	0	1	NA	NA	FALSE	NA	NA
c142618_g1	0.01	1.8067	0.01	0.01	0.01	0.01	-7.49721	0	0	1	NA	NA	FALSE	NA	NA
c142897_g1	0.01	0.01	0.01	1.58542	0.01	0.01	0	-7.30872	0	NA	1	NA	NA	FALSE	NA
c143296_g1	1.16594	0.429201	0.863731	0.01	0.903602	1.13484	1.44177	6.43251	-0.328731	1	1	1	FALSE	FALSE	FALSE
c144493_g1	2.67663	6.45828	2.80052	0.532548	2.92066	2.60391	-1.27073	2.39471	0.165615	1	1	1	FALSE	FALSE	FALSE
c144792_g1	0.01	0.01	0.01	1.58542	0.01	0.01	0	-7.30872	0	NA	1	NA	NA	FALSE	NA
c146326_g1	0.01	0.01	0.01	14.8176	0.01	0.01	0	-10.5331	0	NA	0.57713	NA	NA	FALSE	NA
c146380_g1	0.01	0.01	0.933505	0.01	0.973552	0.01	0	6.54459	6.60519	NA	1	1	NA	FALSE	FALSE
c146644_g1	1.85544	3.61339	0.01	0.532548	0.01	1.80329	-0.961594	-5.73484	-7.49449	1	1	1	FALSE	FALSE	FALSE
c146745_g1	0.01	1.03819	0.01	0.01	0.01	0.01	-6.69792	0	0	1	NA	NA	FALSE	NA	NA
c147359_g1	0.01	1.2876	0.01	0.01	0.01	0.01	-7.00854	0	0	1	NA	NA	FALSE	NA	NA
c147478_g1	0.46386	0.01	0.50164	0.01	0.521751	0.450822	5.53562	5.64858	0.210804	1	1	1	FALSE	FALSE	FALSE
c147633_g1	0.01	0.519094	0.01	1.0651	0.01	0.01	-5.69792	-6.73484	0	1	1	NA	FALSE	FALSE	NA
c147725_g1	0.01	0.01	0.01	1.0651	0.01	0.01	0	-6.73484	0	NA	1	NA	NA	FALSE	NA
c148169_g1	2.33188	0.519094	0.50164	0.01	0.521751	2.26968	2.16742	5.64858	-2.12106	1	1	1	FALSE	FALSE	FALSE
c148433_g1	0.01	1.03819	0.50164	2.12204	0.521751	0.01	-6.69792	-2.08073	5.70529	1	1	1	FALSE	FALSE	FALSE
c14972_g1	2.67663	0.01	0.431866	0.01	0.451801	2.60391	8.06427	5.43251	-2.52692	1	1	1	FALSE	FALSE	FALSE
c150330_g1	12.192	12.0784	0.01	0.01	0.01	11.8535	0.0135081	0	-10.2111	1	NA	0.28729	FALSE	NA	FALSE
c151367_g1	0.582969	0.01	0.01	1.06102	0.01	0.567421	5.86535	-6.72931	-5.82635	1	1	1	FALSE	FALSE	FALSE
c152529_g1	0.927719	0.01	0.01	0.01	0.01	0.901644	6.53562	0	-6.49449	1	NA	1	FALSE	NA	FALSE
c152627_g1	2.33188	0.519094	0.01	0.532548	0.01	2.26968	2.16742	-5.73484	-7.82635	1	1	1	FALSE	FALSE	FALSE
c153734_g1	0.01	0.01	0.01	1.58542	0.01	0.01	0	-7.30872	0	NA	1	NA	NA	FALSE	NA
c153946_g1	0.46386	0.01	0.863731	1.06102	0.903602	0.450822	5.53562	-0.296799	1.00313	1	1	1	FALSE	FALSE	FALSE
c154353_g1	0.01	1.03819	0.01	0.01	0.01	0.01	-6.69792	0	0	1	NA	NA	FALSE	NA	NA
c155138_g1	0.927719	0.01	0.01	0.01	0.01	0.901644	6.53562	0	-6.49449	1	NA	1	FALSE	NA	FALSE
c155242_g1	0.01	1.55728	0.01	0.01	0.01	0.01	-7.28289	0	0	1	NA	NA	FALSE	NA	NA
c155324_g1	0.927719	0.01	0.01	0.01	0.01	0.901644	6.53562	0	-6.49449	1	NA	1	FALSE	NA	FALSE
c15693_g1	0.927719	0.519094	0.01	0.528474	0.01	0.901644	0.837693	-5.72376	-6.49449	1	1	1	FALSE	FALSE	FALSE
c158245_g1	0.01	0.948295	0.863731	0.01	0.903602	0.01	-6.56726	6.43251	6.49762	1	1	1	FALSE	FALSE	FALSE
c158653_g1	0.46386	0.01	0.863731	0.01	0.903602	0.450822	5.53562	6.43251	1.00313	1	1	1	FALSE	FALSE	FALSE
c158879_g1	3.71088	0.01	0.01	0.01	0.01	3.60657	8.53562	0	-8.49449	1	NA	1	FALSE	NA	FALSE
c159303_g1	0.927719	0.01	0.01	0.01	0.01	0.901644	6.53562	0	-6.49449	1	NA	1	FALSE	NA	FALSE
c159750_g1	0.46386	0.01	0.01	0.01	0.01	0.450822	5.53562	0	-5.49449	1	NA	1	FALSE	NA	FALSE
c160219_g1	0.01	0.429201	0.01	2.11797	0.01	0.01	-5.42358	-7.72654	0	1	1	NA	FALSE	FALSE	NA
c160746_g1	17.2131	12.2582	15.7168	4.76849	16.3784	16.7427	0.489761	1.72071	-0.0317394	1	1	1	FALSE	FALSE	FALSE
c162405_g1	0.01	0.01	0.01	0.528474	0.01	0.01	0	-5.72376	0	NA	1	NA	NA	FALSE	NA
c163580_g1	5.24672	0.519094	1.00328	1.0651	1.0435	5.10679	3.33735	-0.0862587	-2.29098	1	1	1	FALSE	FALSE	FALSE
c163867_g1	0.01	0.858401	0.01	0.01	0.01	0.01	-6.42358	0	0	1	NA	NA	FALSE	NA	NA
c16422_g1	0.927719	0.858401	0.01	0.01	0.01	0.901644	0.112036	0	-6.49449	1	NA	1	FALSE	NA	FALSE
c164394_g1	0.927719	0.01	0.01	0.01	0.01	0.901644	6.53562	0	-6.49449	1	NA	1	FALSE	NA	FALSE
c165940_g1	0.01	0.01	0.01	203.207	0.01	0.01	0	-14.3107	0	NA	0.084498	NA	NA	FALSE	NA
c166224_g1	5.45978	0.01	6.17245	4.78478	6.43301	5.30884	9.0927	0.36739	0.277099	1	1	1	FALSE	FALSE	FALSE
c167171_g1	0.01	0.01	0.01	0.528474	0.01	0.01	0	-5.72376	0	NA	1	NA	NA	FALSE	NA
c167831_g1	2.3193	1.03819	0.01	1.06102	0.01	2.25411	1.15962	-6.72931	-7.81641	1	1	1	FALSE	FALSE	FALSE
c168281_g1	1.39158	0.01	0.01	0.01	0.01	1.35247	7.12058	0	-7.07945	1	NA	1	FALSE	NA	FALSE
c168313_g1	0.01	0.01	0.01	1.05695	0.01	0.01	0	-6.72376	0	NA	1	NA	NA	FALSE	NA
c168464_g1	1.16594	0.01	0.01	1.06102	0.01	1.13484	6.86535	-6.72931	-6.82635	1	1	1	FALSE	FALSE	FALSE
c170211_g1	0.01	1.03819	0.01	0.01	0.01	0.01	-6.69792	0	0	1	NA	NA	FALSE	NA	NA
c170976_g1	0.01	0.01	0.01	0.532548	0.01	0.01	0	-5.73484	0	NA	1	NA	NA	FALSE	NA
c171233_g1	0.01	0.01	0.01	1.59764	0.01	0.01	0	-7.3198	0	NA	1	NA	NA	FALSE	NA
c171263_g1	0.46386	0.01	0.01	2.65052	0.01	0.450822	5.53562	-8.05013	-5.49449	1	1	1	FALSE	FALSE	FALSE
c171569_g1	0.01	1.2876	0.01	0.01	0.01	0.01	-7.00854	0	0	1	NA	NA	FALSE	NA	NA
c172096_g1	0.01	0.01	0.01	1.59764	0.01	0.01	0	-7.3198	0	NA	1	NA	NA	FALSE	NA
c172873_g1	0.927719	0.01	0.01	0.01	0.01	0.901644	6.53562	0	-6.49449	1	NA	1	FALSE	NA	FALSE
c172978_g1	0.01	1.03819	0.01	0.01	0.01	0.01	-6.69792	0	0	1	NA	NA	FALSE	NA	NA
c173266_g1	1.39158	0.01	2.00656	0.01	2.087	1.35247	7.12058	7.64858	0.625842	1	1	1	FALSE	FALSE	FALSE
c173900_g1	0.01	0.01	1.50492	0.01	1.56525	0.01	0	7.23354	7.29025	NA	1	1	NA	FALSE	FALSE
c174578_g1	0.01	0.01	1.00328	0.01	1.0435	0.01	0	6.64858	6.70529	NA	1	1	NA	FALSE	FALSE
c174857_g1	2.33188	1.03819	0.01	0.01	0.01	2.26968	1.16742	0	-7.82635	1	NA	1	FALSE	NA	FALSE
c175720_g1	0.01	0.01	0.01	1.05695	0.01	0.01	0	-6.72376	0	NA	1	NA	NA	FALSE	NA
c176358_g1	0.927719	0.01	0.01	0.01	0.01	0.901644	6.53562	0	-6.49449	1	NA	1	FALSE	NA	FALSE
c176522_g1	1.39158	0.01	0.01	0.01	0.01	1.35247	7.12058	0	-7.07945	1	NA	1	FALSE	NA	FALSE
c176829_g1	0.01	0.01	0.01	0.532548	0.01	0.01	0	-5.73484	0	NA	1	NA	NA	FALSE	NA
c176874_g1	96.8409	118.357	117.246	65.7059	122.254	94.1834	-0.289457	0.835447	0.376332	1	0.82891	1	FALSE	FALSE	FALSE
c177241_g1	0.01	0.01	0.01	1.0651	0.01	0.01	0	-6.73484	0	NA	1	NA	NA	FALSE	NA
c178157_g1	0.01	0.01	1.00328	0.01	1.0435	0.01	0	6.64858	6.70529	NA	1	1	NA	FALSE	FALSE
c179446_g1	0.46386	0.01	0.50164	0.01	0.521751	0.450822	5.53562	5.64858	0.210804	1	1	1	FALSE	FALSE	FALSE
c179485_g1	0.01	0.519094	0.01	1.59764	0.01	0.01	-5.69792	-7.3198	0	1	1	NA	FALSE	FALSE	NA
c179931_g1	0.582969	0.429201	0.01	1.05695	0.01	0.567421	0.441767	-6.72376	-5.82635	1	1	1	FALSE	FALSE	FALSE
c183571_g1	0.582969	1.46739	0.01	0.532548	0.01	0.567421	-1.33176	-5.73484	-5.82635	1	1	1	FALSE	FALSE	FALSE
c184025_g1	0.01	0.858401	0.01	0.01	0.01	0.01	-6.42358	0	0	1	NA	NA	FALSE	NA	NA
c184242_g1	1.16594	1.03819	0.01	0.01	0.01	1.13484	0.167424	0	-6.82635	1	NA	1	FALSE	NA	FALSE
c184452_g1	0.01	0.01	0.431866	0.01	0.451801	0.01	0	5.43251	5.49762	NA	1	1	NA	FALSE	FALSE
c184546_g1	0.01	0.858401	0.01	0.01	0.01	0.01	-6.42358	0	0	1	NA	NA	FALSE	NA	NA
c184589_g1	0.927719	0.01	0.01	0.01	0.01	0.901644	6.53562	0	-6.49449	1	NA	1	FALSE	NA	FALSE
c185485_g1	0.01	0.858401	0.01	0.01	0.01	0.01	-6.42358	0	0	1	NA	NA	FALSE	NA	NA
c185898_g1	0.01	1.55728	0.01	0.01	0.01	0.01	-7.28289	0	0	1	NA	NA	FALSE	NA	NA
c186255_g1	0.01	0.429201	0.01	1.05695	0.01	0.01	-5.42358	-6.72376	0	1	1	NA	FALSE	FALSE	NA
c188480_g1	0.01	0.01	1.50492	0.01	1.56525	0.01	0	7.23354	7.29025	NA	1	1	NA	FALSE	FALSE
c189290_g1	0.01	0.01	1.50492	0.01	1.56525	0.01	0	7.23354	7.29025	NA	1	1	NA	FALSE	FALSE
c189800_g1	4.30642	1.46739	0.01	0.01	0.01	4.18957	1.55324	0	-8.71066	1	NA	1	FALSE	NA	FALSE
c190069_g1	0.01	0.01	2.00656	0.01	2.087	0.01	0	7.64858	7.70529	NA	1	1	NA	FALSE	FALSE
c190624_g1	0.01	0.01	0.01	4.26038	0.01	0.01	0	-8.73484	0	NA	1	NA	NA	FALSE	NA
c191132_g1	0.01	0.01	0.863731	0.01	0.903602	0.01	0	6.43251	6.49762	NA	1	1	NA	FALSE	FALSE
c191655_g1	6.40008	1.03819	3.8038	1.0651	3.96416	6.22605	2.62402	1.83646	-0.651304	1	1	1	FALSE	FALSE	FALSE
c191690_g1	1.04683	1.8067	0.01	0.01	0.01	1.01824	-0.787328	0	-6.66994	1	NA	1	FALSE	NA	FALSE
c191820_g1	0.01	0.948295	0.01	0.01	0.01	0.01	-6.56726	0	0	1	NA	NA	FALSE	NA	NA
c192586_g1	0.01	0.01	0.01	1.05695	0.01	0.01	0	-6.72376	0	NA	1	NA	NA	FALSE	NA
c192656_g1	0.01	1.2876	0.01	0.01	0.01	0.01	-7.00854	0	0	1	NA	NA	FALSE	NA	NA
c193526_g1	1.16594	0.01	0.01	0.01	0.01	1.13484	6.86535	0	-6.82635	1	NA	1	FALSE	NA	FALSE
c193734_g1	0.01	1.03819	0.01	0.01	0.01	0.01	-6.69792	0	0	1	NA	NA	FALSE	NA	NA
c193820_g1	0.582969	1.8067	1.79724	0.01	1.87715	0.567421	-1.63186	7.48964	1.72606	1	1	1	FALSE	FALSE	FALSE
c19385_g1	0.01	0.01	0.01	1.0651	0.01	0.01	0	-6.73484	0	NA	1	NA	NA	FALSE	NA
c193909_g1	1.16594	0.519094	0.01	0.01	0.01	1.13484	1.16742	0	-6.82635	1	NA	1	FALSE	NA	FALSE
c194176_g1	1.6298	0.01	0.50164	3.17492	0.521751	1.58566	7.34855	-2.662	-1.60365	1	1	1	FALSE	FALSE	FALSE
c195435_g1	0.01	0.01	0.863731	0.01	0.903602	0.01	0	6.43251	6.49762	NA	1	1	NA	FALSE	FALSE
c195478_g1	0.01	1.03819	0.01	0.01	0.01	0.01	-6.69792	0	0	1	NA	NA	FALSE	NA	NA
c195505_g1	1.74891	0.01	0.50164	0.532548	0.521751	1.70226	7.45031	-0.0862587	-1.70602	1	1	1	FALSE	FALSE	FALSE
c195547_g1	0.01	1.03819	0.01	0.01	0.01	0.01	-6.69792	0	0	1	NA	NA	FALSE	NA	NA
c19562_g1	0.01	0.01	0.01	33.3224	0.01	0.01	0	-11.7023	0	NA	0.71829	NA	NA	FALSE	NA
c195695_g1	0.01	1.3775	0.01	0.01	0.01	0.01	-7.1059	0	0	1	NA	NA	FALSE	NA	NA
c195835_g1	0.01	0.01	0.50164	0.532548	0.521751	0.01	0	-0.0862587	5.70529	NA	1	1	NA	FALSE	FALSE
c196283_g1	1.39158	0.01	0.01	0.01	0.01	1.35247	7.12058	0	-7.07945	1	NA	1	FALSE	NA	FALSE
c196389_g1	0.01	0.429201	0.01	0.01	0.01	0.01	-5.42358	0	0	1	NA	NA	FALSE	NA	NA
c196701_g1	2.79574	0.429201	0.01	0.01	0.01	2.7205	2.7035	0	-8.08773	1	NA	1	FALSE	NA	FALSE
c196736_g1	1.51069	0.01	1.86701	0.532548	1.9471	1.46906	7.23906	1.80975	0.406432	1	1	1	FALSE	FALSE	FALSE
c197513_g1	0.01	0.01	0.50164	0.01	0.521751	0.01	0	5.64858	5.70529	NA	1	1	NA	FALSE	FALSE
c197968_g1	0.01	4.22238	0.50164	0.532548	0.521751	0.01	-8.72191	-0.0862587	5.70529	1	1	1	FALSE	FALSE	FALSE
c197985_g1	0.01	1.03819	0.01	0.528474	0.01	0.01	-6.69792	-5.72376	0	1	1	NA	FALSE	FALSE	NA
c198360_g1	0.01	0.01	0.01	2.66274	0.01	0.01	0	-8.05677	0	NA	1	NA	NA	FALSE	NA
c19852_g1	0.01	0.01	0.01	41.2658	0.01	0.01	0	-12.0107	0	NA	0.4563	NA	NA	FALSE	NA
c199329_g1	0.01	0.01	0.01	1.59764	0.01	0.01	0	-7.3198	0	NA	1	NA	NA	FALSE	NA
c199700_g1	1.16594	0.01	0.01	0.01	0.01	1.13484	6.86535	0	-6.82635	1	NA	1	FALSE	NA	FALSE
c200133_g1	1.51069	4.90099	2.2291	2.11797	2.32895	1.46906	-1.69787	0.073781	0.664785	1	1	1	FALSE	FALSE	FALSE
c200160_g1	0.927719	0.01	0.01	0.01	0.01	0.901644	6.53562	0	-6.49449	1	NA	1	FALSE	NA	FALSE
c200453_g1	0.01	0.519094	0.50164	1.05695	0.521751	0.01	-5.69792	-1.07518	5.70529	1	1	1	FALSE	FALSE	FALSE
c200521_g1	0.01	0.429201	0.01	0.01	0.01	0.01	-5.42358	0	0	1	NA	NA	FALSE	NA	NA
c200562_g1	1.04683	2.41568	1.00328	1.59357	1.0435	1.01824	-1.20641	-0.667538	0.0353522	1	1	1	FALSE	FALSE	FALSE
c201283_g1	2.67663	3.45387	2.80052	4.24409	2.92066	2.60391	-0.367798	-0.599761	0.165615	1	1	1	FALSE	FALSE	FALSE
c201629_g1	0.01	0.429201	0.01	0.01	0.01	0.01	-5.42358	0	0	1	NA	NA	FALSE	NA	NA
c202136_g1	0.01	0.01	0.50164	0.01	0.521751	0.01	0	5.64858	5.70529	NA	1	1	NA	FALSE	FALSE
c202612_g1	0.01	0.01	1.50492	0.01	1.56525	0.01	0	7.23354	7.29025	NA	1	1	NA	FALSE	FALSE
c203895_g1	1.16594	1.3775	0.431866	0.528474	0.451801	1.13484	-0.240556	-0.29125	-1.32873	1	1	1	FALSE	FALSE	FALSE
c2041_g1	0.46386	3.70329	2.5082	1.59764	2.60875	0.450822	-2.99705	0.650707	2.53273	1	1	1	FALSE	FALSE	FALSE
c204483_g1	0.01	1.55728	0.01	0.528474	0.01	0.01	-7.28289	-5.72376	0	1	1	NA	FALSE	FALSE	NA
c204565_g1	1.39158	0.01	0.01	0.01	0.01	1.35247	7.12058	0	-7.07945	1	NA	1	FALSE	NA	FALSE
c205396_g1	0.01	0.01	0.50164	0.01	0.521751	0.01	0	5.64858	5.70529	NA	1	1	NA	FALSE	FALSE
c205653_g1	0.582969	0.01	1.00328	0.01	1.0435	0.567421	5.86535	6.64858	0.878943	1	1	1	FALSE	FALSE	FALSE
c206348_g1	1.6298	0.01	1.00328	0.01	1.0435	1.58566	7.34855	6.64858	-0.603653	1	1	1	FALSE	FALSE	FALSE
c206561_g1	0.01	1.55728	0.01	0.01	0.01	0.01	-7.28289	0	0	1	NA	NA	FALSE	NA	NA
c20700_g1	1.16594	0.01	0.01	0.01	0.01	1.13484	6.86535	0	-6.82635	1	NA	1	FALSE	NA	FALSE
c210196_g1	0.01	0.01	0.01	1.58542	0.01	0.01	0	-7.30872	0	NA	1	NA	NA	FALSE	NA
c210352_g1	0.01	0.01	0.01	1.59764	0.01	0.01	0	-7.3198	0	NA	1	NA	NA	FALSE	NA
c210394_g1	1.16594	0.01	0.01	0.01	0.01	1.13484	6.86535	0	-6.82635	1	NA	1	FALSE	NA	FALSE
c211837_g1	0.582969	0.01	0.01	0.01	0.01	0.567421	5.86535	0	-5.82635	1	NA	1	FALSE	NA	FALSE
c211931_g1	0.01	0.01	0.01	1.05695	0.01	0.01	0	-6.72376	0	NA	1	NA	NA	FALSE	NA
c212017_g1	0.582969	0.429201	0.01	0.01	0.01	0.567421	0.441767	0	-5.82635	1	NA	1	FALSE	NA	FALSE
c212201_g1	1.97455	2.07638	1.93679	1.59357	2.01705	1.91989	-0.0725451	0.281402	0.071229	1	1	1	FALSE	FALSE	FALSE
c212656_g1	2.09366	0.429201	0.01	0.01	0.01	2.03648	2.2863	0	-7.66994	1	NA	1	FALSE	NA	FALSE
c212999_g1	0.582969	1.03819	0.01	0.532548	0.01	0.567421	-0.832576	-5.73484	-5.82635	1	1	1	FALSE	FALSE	FALSE
c213027_g1	16.2728	23.7074	20.3976	17.5089	21.2782	15.8255	-0.542871	0.220309	0.427129	1	1	1	FALSE	FALSE	FALSE
c213049_g1	0.01	0.01	0.01	43.396	0.01	0.01	0	-12.0833	0	NA	0.23736	NA	NA	FALSE	NA
c21416_g1	0.927719	0.01	0.01	0.01	0.01	0.901644	6.53562	0	-6.49449	1	NA	1	FALSE	NA	FALSE
c214371_g1	0.46386	0.01	0.01	0.01	0.01	0.450822	5.53562	0	-5.49449	1	NA	1	FALSE	NA	FALSE
c21445_g1	0.582969	0.01	0.431866	0.528474	0.451801	0.567421	5.86535	-0.29125	-0.328731	1	1	1	FALSE	FALSE	FALSE
c214576_g1	0.46386	0.01	0.50164	0.01	0.521751	0.450822	5.53562	5.64858	0.210804	1	1	1	FALSE	FALSE	FALSE
c215220_g1	0.01	0.948295	0.01	1.59357	0.01	0.01	-6.56726	-7.31612	0	1	1	NA	FALSE	FALSE	NA
c216173_g1	0.01	1.2876	0.01	0.01	0.01	0.01	-7.00854	0	0	1	NA	NA	FALSE	NA	NA
c216184_g1	0.01	0.01	0.01	0.528474	0.01	0.01	0	-5.72376	0	NA	1	NA	NA	FALSE	NA
c216468_g1	1.51069	0.01	0.01	0.01	0.01	1.46906	7.23906	0	-7.19875	1	NA	1	FALSE	NA	FALSE
c216704_g1	0.01	0.01	0.01	17.9926	0.01	0.01	0	-10.8132	0	NA	0.51663	NA	NA	FALSE	NA
c217128_g1	0.01	2.75499	0.01	0.01	0.01	0.01	-8.1059	0	0	1	NA	NA	FALSE	NA	NA
c217591_g1	0.927719	0.01	0.01	0.01	0.01	0.901644	6.53562	0	-6.49449	1	NA	1	FALSE	NA	FALSE
c218400_g1	0.46386	0.01	0.01	0.01	0.01	0.450822	5.53562	0	-5.49449	1	NA	1	FALSE	NA	FALSE
c218514_g1	156.479	114.723	191.927	228.729	200.138	152.216	0.44781	-0.25308	0.394877	1	1	1	FALSE	FALSE	FALSE
c218605_g1	0.01	0.858401	1.50492	0.01	1.56525	0.01	-6.42358	7.23354	7.29025	1	1	1	FALSE	FALSE	FALSE
c218638_g1	0.01	0.858401	0.01	0.01	0.01	0.01	-6.42358	0	0	1	NA	NA	FALSE	NA	NA
c21894_g1	0.46386	0.01	2.87029	2.12204	2.99061	0.450822	5.53562	0.435743	2.72981	1	1	1	FALSE	FALSE	FALSE
c219619_g1	1.39158	0.429201	0.01	0.01	0.01	1.35247	1.697	0	-7.07945	1	NA	1	FALSE	NA	FALSE
c219778_g1	0.01	0.519094	0.933505	0.01	0.973552	0.01	-5.69792	6.54459	6.60519	1	1	1	FALSE	FALSE	FALSE
c221763_g1	0.01	0.01	0.01	1.0651	0.01	0.01	0	-6.73484	0	NA	1	NA	NA	FALSE	NA
c222023_g1	0.01	0.01	0.431866	0.01	0.451801	0.01	0	5.43251	5.49762	NA	1	1	NA	FALSE	FALSE
c222708_g1	0.01	1.2876	0.933505	0.01	0.973552	0.01	-7.00854	6.54459	6.60519	1	1	1	FALSE	FALSE	FALSE
c225449_g1	0.46386	0.01	0.01	0.01	0.01	0.450822	5.53562	0	-5.49449	1	NA	1	FALSE	NA	FALSE
c226302_g1	1.16594	0.01	0.01	0.01	0.01	1.13484	6.86535	0	-6.82635	1	NA	1	FALSE	NA	FALSE
c227989_g1	0.01	0.01	0.01	1.05695	0.01	0.01	0	-6.72376	0	NA	1	NA	NA	FALSE	NA
c228038_g1	0.01	1.03819	0.01	0.01	0.01	0.01	-6.69792	0	0	1	NA	NA	FALSE	NA	NA
c228302_g1	0.01	0.519094	0.01	0.532548	0.01	0.01	-5.69792	-5.73484	0	1	1	NA	FALSE	FALSE	NA
c232895_g1	1.6298	1.03819	1.43515	0.528474	1.4953	1.58566	0.650625	1.44129	-0.0846484	1	1	1	FALSE	FALSE	FALSE
c233929_g1	2.3193	0.01	0.01	0.01	0.01	2.25411	7.85754	0	-7.81641	1	NA	1	FALSE	NA	FALSE
c234065_g1	1.04683	0.01	0.01	0.01	0.01	1.01824	6.70988	0	-6.66994	1	NA	1	FALSE	NA	FALSE
c234417_g1	0.927719	0.01	0.01	0.01	0.01	0.901644	6.53562	0	-6.49449	1	NA	1	FALSE	NA	FALSE
c235173_g1	0.01	2.84488	0.01	2.65459	0.01	0.01	-8.15223	-8.05235	0	1	1	NA	FALSE	FALSE	NA
c235357_g1	0.927719	3.02467	0.50164	1.5895	0.521751	0.901644	-1.70502	-1.66385	-0.789196	1	1	1	FALSE	FALSE	FALSE
c236521_g1	1.04683	1.03819	0.50164	0.528474	0.521751	1.01824	0.0119579	-0.075181	-0.964648	1	1	1	FALSE	FALSE	FALSE
c237102_g1	0.46386	0.01	0.01	1.59764	0.01	0.450822	5.53562	-7.3198	-5.49449	1	1	1	FALSE	FALSE	FALSE
c237506_g1	4.08078	0.01	0.01	0.01	0.01	3.97194	8.6727	0	-8.6337	1	NA	1	FALSE	NA	FALSE
c238133_g1	0.927719	0.01	0.01	0.01	0.01	0.901644	6.53562	0	-6.49449	1	NA	1	FALSE	NA	FALSE
c238398_g1	1.39158	0.01	0.01	1.05695	0.01	1.35247	7.12058	-6.72376	-7.07945	1	1	1	FALSE	FALSE	FALSE
c239432_g1	5.10246	0.01	4.01312	2.66274	4.17401	4.95904	8.99505	0.591813	-0.248628	1	1	1	FALSE	FALSE	FALSE
c241940_g1	1.39158	0.01	1.72746	0.01	1.8072	1.35247	7.12058	7.43251	0.418168	1	1	1	FALSE	FALSE	FALSE
c242187_g1	0.01	1.03819	0.01	0.01	0.01	0.01	-6.69792	0	0	1	NA	NA	FALSE	NA	NA
c242430_g1	0.01	0.01	0.01	0.532548	0.01	0.01	0	-5.73484	0	NA	1	NA	NA	FALSE	NA
c242744_g1	1.85544	0.01	0.01	0.01	0.01	1.80329	7.53562	0	-7.49449	1	NA	1	FALSE	NA	FALSE
c243048_g1	0.01	1.03819	0.01	0.01	0.01	0.01	-6.69792	0	0	1	NA	NA	FALSE	NA	NA
c243148_g1	1.16594	0.01	0.01	0.01	0.01	1.13484	6.86535	0	-6.82635	1	NA	1	FALSE	NA	FALSE
c243596_g1	3.49781	0.01	0.01	0.01	0.01	3.40452	8.45031	0	-8.41131	1	NA	1	FALSE	NA	FALSE
c243638_g1	1.51069	1.03819	0.01	0.532548	0.01	1.46906	0.541139	-5.73484	-7.19875	1	1	1	FALSE	FALSE	FALSE
c243710_g1	0.927719	0.858401	0.01	0.01	0.01	0.901644	0.112036	0	-6.49449	1	NA	1	FALSE	NA	FALSE
c243731_g1	0.927719	0.01	0.01	0.01	0.01	0.901644	6.53562	0	-6.49449	1	NA	1	FALSE	NA	FALSE
c244679_g1	1.74891	0.519094	0.431866	1.0651	0.451801	1.70226	1.75239	-1.30233	-1.91369	1	1	1	FALSE	FALSE	FALSE
c244821_g1	0.01	0.01	1.50492	0.532548	1.56525	0.01	0	1.4987	7.29025	NA	1	1	NA	FALSE	FALSE
c244882_g1	0.927719	0.01	0.01	0.01	0.01	0.901644	6.53562	0	-6.49449	1	NA	1	FALSE	NA	FALSE
c245022_g1	0.01	0.01	1.00328	0.01	1.0435	0.01	0	6.64858	6.70529	NA	1	1	NA	FALSE	FALSE
c245483_g1	0.927719	0.01	0.01	1.05695	0.01	0.901644	6.53562	-6.72376	-6.49449	1	1	1	FALSE	FALSE	FALSE
c246153_g1	0.01	0.858401	0.01	0.01	0.01	0.01	-6.42358	0	0	1	NA	NA	FALSE	NA	NA
c247511_g1	0.01	0.519094	1.43515	0.01	1.4953	0.01	-5.69792	7.16505	7.22429	1	1	1	FALSE	FALSE	FALSE
c248215_g1	1.04683	1.89659	0.50164	0.01	0.521751	1.01824	-0.857382	5.64858	-0.964648	1	1	1	FALSE	FALSE	FALSE
c248401_g1	0.582969	0.01	1.43515	0.01	1.4953	0.567421	5.86535	7.16505	1.39795	1	1	1	FALSE	FALSE	FALSE
c248449_g1	1.74891	0.01	0.01	0.01	0.01	1.70226	7.45031	0	-7.41131	1	NA	1	FALSE	NA	FALSE
c249674_g1	1.74891	4.22238	0.01	0.01	0.01	1.70226	-1.2716	0	-7.41131	1	NA	1	FALSE	NA	FALSE
c25110_g1	0.01	0.01	0.01	1.05695	0.01	0.01	0	-6.72376	0	NA	1	NA	NA	FALSE	NA
c251229_g1	0.927719	0.01	0.01	0.01	0.01	0.901644	6.53562	0	-6.49449	1	NA	1	FALSE	NA	FALSE
c251407_g1	0.01	0.519094	0.01	0.01	0.01	0.01	-5.69792	0	0	1	NA	NA	FALSE	NA	NA
c251502_g1	0.01	1.2876	0.01	0.01	0.01	0.01	-7.00854	0	0	1	NA	NA	FALSE	NA	NA
c251662_g1	0.01	1.2876	0.01	0.01	0.01	0.01	-7.00854	0	0	1	NA	NA	FALSE	NA	NA
c252722_g1	0.46386	0.519094	0.431866	2.66274	0.451801	0.450822	-0.162307	-2.62426	0.00313014	1	1	1	FALSE	FALSE	FALSE
c253248_g1	0.927719	0.01	2.66097	0.01	2.78076	0.901644	6.53562	8.05581	1.62485	1	1	1	FALSE	FALSE	FALSE
c253419_g1	1.16594	0.01	0.01	0.01	0.01	1.13484	6.86535	0	-6.82635	1	NA	1	FALSE	NA	FALSE
c253449_g1	0.01	0.429201	0.01	0.01	0.01	0.01	-5.42358	0	0	1	NA	NA	FALSE	NA	NA
c253920_g1	1.39158	0.01	0.933505	0.01	0.973552	1.35247	7.12058	6.54459	-0.474262	1	1	1	FALSE	FALSE	FALSE
c255061_g1	0.01	0.429201	0.01	0.01	0.01	0.01	-5.42358	0	0	1	NA	NA	FALSE	NA	NA
c255323_g1	0.582969	0.01	0.01	0.01	0.01	0.567421	5.86535	0	-5.82635	1	NA	1	FALSE	NA	FALSE
c255719_g1	0.46386	0.429201	0.01	0.532548	0.01	0.450822	0.112036	-5.73484	-5.49449	1	1	1	FALSE	FALSE	FALSE
c255957_g1	0.927719	0.01	0.01	0.01	0.01	0.901644	6.53562	0	-6.49449	1	NA	1	FALSE	NA	FALSE
c256443_g1	0.01	0.01	0.50164	0.01	0.521751	0.01	0	5.64858	5.70529	NA	1	1	NA	FALSE	FALSE
c256535_g1	1.16594	0.01	0.01	0.01	0.01	1.13484	6.86535	0	-6.82635	1	NA	1	FALSE	NA	FALSE
c256665_g1	0.582969	0.01	2.43842	0.01	2.5388	0.567421	5.86535	7.92981	2.16166	1	1	1	FALSE	FALSE	FALSE
c256876_g1	0.01	0.429201	0.50164	0.01	0.521751	0.01	-5.42358	5.64858	5.70529	1	1	1	FALSE	FALSE	FALSE
c27419_g1	0.01	0.01	0.01	1.05695	0.01	0.01	0	-6.72376	0	NA	1	NA	NA	FALSE	NA
c27679_g1	3.72346	6.02907	16.8031	2.65052	17.5239	3.62215	-0.695295	2.66438	2.27441	1	0.61301	0.47233	FALSE	FALSE	FALSE
c27914_g1	0.01	0.858401	1.00328	0.01	1.0435	0.01	-6.42358	6.64858	6.70529	1	1	1	FALSE	FALSE	FALSE
c29392_g1	1.51069	5.10105	0.863731	0.532548	0.903602	1.46906	-1.75559	0.697672	-0.701138	1	1	1	FALSE	FALSE	FALSE
c31501_g1	0.01	0.01	0.01	1.05695	0.01	0.01	0	-6.72376	0	NA	1	NA	NA	FALSE	NA
c34887_g1	0.927719	0.948295	0.01	0.01	0.01	0.901644	-0.031647	0	-6.49449	1	NA	1	FALSE	NA	FALSE
c35601_g1	0.01	0.519094	4.7373	3.72376	4.93771	0.01	-5.69792	0.347306	8.9477	1	1	1	FALSE	FALSE	FALSE
c36609_g1	1.74891	0.01	0.01	1.59764	0.01	1.70226	7.45031	-7.3198	-7.41131	1	1	1	FALSE	FALSE	FALSE
c3703_g1	2.91485	0.429201	0.431866	0.01	0.451801	2.8371	2.7637	5.43251	-2.65066	1	1	1	FALSE	FALSE	FALSE
c3780_g1	2.43841	0.01	0.01	1.59357	0.01	2.37071	7.9298	-7.31612	-7.88917	1	1	1	FALSE	FALSE	FALSE
c38176_g1	1.39158	1.03819	0.01	0.01	0.01	1.35247	0.422655	0	-7.07945	1	NA	1	FALSE	NA	FALSE
c39726_g1	1.39158	0.01	0.01	0.01	0.01	1.35247	7.12058	0	-7.07945	1	NA	1	FALSE	NA	FALSE
c39940_g1	0.46386	0.01	0.01	0.528474	0.01	0.450822	5.53562	-5.72376	-5.49449	1	1	1	FALSE	FALSE	FALSE
c41560_g1	6.14928	5.86955	0.50164	8.48817	0.521751	5.97728	0.0671677	-4.08073	-3.51806	1	0.91809	1	FALSE	FALSE	FALSE
c42435_g1	0.01	1.46739	0.01	0.01	0.01	0.01	-7.19711	0	0	1	NA	NA	FALSE	NA	NA
c43066_g1	1.51069	1.3775	1.00328	1.59357	1.0435	1.46906	0.133159	-0.667538	-0.493464	1	1	1	FALSE	FALSE	FALSE
c4323_g1	0.01	1.46739	1.00328	0.528474	1.0435	0.01	-7.19711	0.924819	6.70529	1	1	1	FALSE	FALSE	FALSE
c43266_g1	0.01	1.46739	0.01	0.01	0.01	0.01	-7.19711	0	0	1	NA	NA	FALSE	NA	NA
c43559_g1	0.01	0.01	0.01	34.916	0.01	0.01	0	-11.7697	0	NA	0.53476	NA	NA	FALSE	NA
c43674_g1	1.74891	0.858401	0.01	0.01	0.01	1.70226	1.02673	0	-7.41131	1	NA	1	FALSE	NA	FALSE
c44210_g1	0.927719	1.89659	0.01	0.528474	0.01	0.901644	-1.03165	-5.72376	-6.49449	1	1	1	FALSE	FALSE	FALSE
c45697_g1	2.78316	1.7168	0.431866	2.64237	0.451801	2.70493	0.696998	-2.61318	-2.58183	1	1	1	FALSE	FALSE	FALSE
c4837_g1	0.01	0.01	0.01	1.0651	0.01	0.01	0	-6.73484	0	NA	1	NA	NA	FALSE	NA
c49439_g1	0.01	1.2876	0.01	1.05695	0.01	0.01	-7.00854	-6.72376	0	1	1	NA	FALSE	FALSE	NA
c4976_g1	765.463	614.92	1168.64	822.701	1219.12	744.529	0.315933	0.506388	0.711434	1	0.8945	0.022836	FALSE	FALSE	TRUE
c50696_g1	0.01	0.01	0.01	30.6882	0.01	0.01	0	-11.5835	0	NA	0.46531	NA	NA	FALSE	NA
c51182_g1	3.36613	15.512	4.80708	9.5329	5.00766	3.27235	-2.20423	-0.987756	0.613809	1	1	1	FALSE	FALSE	FALSE
c529_g1	146.305	203.524	169.034	89.1095	176.283	142.305	-0.476216	0.923664	0.308904	1	0.36075	1	FALSE	FALSE	FALSE
c54680_g1	10.6939	17.9074	11.7867	12.7608	12.3064	10.4	-0.743767	-0.114556	0.242822	1	1	1	FALSE	FALSE	FALSE
c55155_g1	2.90227	0.01	0.01	3.19529	0.01	2.82153	8.18104	-8.3198	-8.14033	1	1	1	FALSE	FALSE	FALSE
c55529_g1	0.01	1.8067	0.01	0.01	0.01	0.01	-7.49721	0	0	1	NA	NA	FALSE	NA	NA
c56382_g1	0.01	0.429201	0.431866	1.58542	0.451801	0.01	-5.42358	-1.87621	5.49762	1	1	1	FALSE	FALSE	FALSE
c56760_g1	0.01	1.03819	0.933505	1.06102	0.973552	0.01	-6.69792	-0.184724	6.60519	1	1	1	FALSE	FALSE	FALSE
c56780_g1	0.01	1.55728	0.01	0.528474	0.01	0.01	-7.28289	-5.72376	0	1	1	NA	FALSE	FALSE	NA
c57131_g1	0.01	0.948295	0.01	2.12612	0.01	0.01	-6.56726	-7.73208	0	1	1	NA	FALSE	FALSE	NA
c57205_g1	1.04683	0.519094	0.863731	1.05695	0.903602	1.01824	1.01196	-0.29125	-0.172322	1	1	1	FALSE	FALSE	FALSE
c57363_g1	8.0173	0.01	9.61415	12.2242	10.0153	7.79614	9.64697	-0.346503	0.361376	0.86865	1	1	FALSE	FALSE	FALSE
c57421_g1	1.97455	0.01	3.30216	3.71154	3.44241	1.91989	7.62538	-0.168609	0.842397	1	1	1	FALSE	FALSE	FALSE
c58086_g1	3.3787	2.41568	2.59119	2.66274	2.71081	3.28792	0.484039	-0.0392933	-0.278455	1	1	1	FALSE	FALSE	FALSE
c58977_g1	0.01	0.01	1.00328	0.01	1.0435	0.01	0	6.64858	6.70529	NA	1	1	NA	FALSE	FALSE
c59732_g1	6.74483	10.8807	32.1843	26.9807	33.5847	6.56028	-0.689918	0.254429	2.35597	1	1	0.050406	FALSE	FALSE	FALSE
c59958_g1	43.0517	103.115	95.9887	25.493	99.9812	41.8801	-1.26011	1.91276	1.25539	0.22461	1	1	FALSE	FALSE	FALSE
c60955_g1	3.14049	2.07638	0.933505	1.0651	0.973552	3.05473	0.59692	-0.190252	-1.64971	1	1	1	FALSE	FALSE	FALSE
c61617_g1	0.927719	0.519094	3.66425	2.11797	3.82426	0.901644	0.837693	0.790835	2.08455	1	1	1	FALSE	FALSE	FALSE
c62685_g1	6.85136	9.14364	4.7373	9.01257	4.93771	6.6613	-0.416377	-0.927874	-0.431962	1	1	1	FALSE	FALSE	FALSE
c62728_g1	0.582969	0.01	243.628	152.397	254.156	0.567421	5.86535	0.676844	8.80708	1	0.74013	1.3963e-41	FALSE	FALSE	TRUE
c64424_g1	2.21277	1.98648	3.00984	3.70747	3.13051	2.15308	0.155635	-0.300747	0.539991	1	1	1	FALSE	FALSE	FALSE
c64534_g1	0.01	0.01	0.50164	0.532548	0.521751	0.01	0	-0.0862587	5.70529	NA	1	1	NA	FALSE	FALSE
c65288_g1	0.01	0.519094	0.863731	0.528474	0.903602	0.01	-5.69792	0.70875	6.49762	1	1	1	FALSE	FALSE	FALSE
c65364_g1	0.46386	1.7168	0.01	0.01	0.01	0.450822	-1.88796	0	-5.49449	1	NA	1	FALSE	NA	FALSE
c65364_g2	0.01	4.13249	0.01	1.05695	0.01	0.01	-8.69087	-6.72376	0	1	1	NA	FALSE	FALSE	NA
c65413_g1	48.9753	44.1406	42.7584	28.0987	44.6377	47.6398	0.149947	0.605701	-0.0939023	1	1	1	FALSE	FALSE	FALSE
c66323_g1	0.927719	0.01	0.01	1.0651	0.01	0.901644	6.53562	-6.73484	-6.49449	1	1	1	FALSE	FALSE	FALSE
c67003_g1	0.01	0.858401	0.01	0.01	0.01	0.01	-6.42358	0	0	1	NA	NA	FALSE	NA	NA
c67263_g1	1.97455	6.27849	2.80052	1.5895	2.92066	1.91989	-1.6689	0.817124	0.605272	1	1	1	FALSE	FALSE	FALSE
c67290_g1	0.01	0.01	0.50164	0.01	0.521751	0.01	0	5.64858	5.70529	NA	1	1	NA	FALSE	FALSE
c67385_g1	0.927719	0.01	0.01	0.532548	0.01	0.901644	6.53562	-5.73484	-6.49449	1	1	1	FALSE	FALSE	FALSE
c67593_g1	639.123	582.528	600.108	421.387	625.763	621.664	0.133767	0.510075	0.00948205	1	1	1	FALSE	FALSE	FALSE
c67910_g1	0.01	2.5752	0.50164	1.59357	0.521751	0.01	-8.00854	-1.66754	5.70529	1	1	1	FALSE	FALSE	FALSE
c67921_g1	2.43841	4.22238	1.79724	4.24409	1.87715	2.37071	-0.792117	-1.23967	-0.336771	1	1	1	FALSE	FALSE	FALSE
c68204_g1	0.927719	0.01	0.01	0.01	0.01	0.901644	6.53562	0	-6.49449	1	NA	1	FALSE	NA	FALSE
c68375_g1	0.01	0.519094	0.01	0.01	0.01	0.01	-5.69792	0	0	1	NA	NA	FALSE	NA	NA
c68569_g1	3.3787	1.89659	0.863731	0.532548	0.903602	3.28792	0.833063	0.697672	-1.86342	1	1	1	FALSE	FALSE	FALSE
c6868_g1	0.01	0.519094	0.01	0.01	0.01	0.01	-5.69792	0	0	1	NA	NA	FALSE	NA	NA
c69166_g1	6.98305	1.89659	5.44826	3.17492	5.66931	6.79347	1.88045	0.779077	-0.260976	1	1	1	FALSE	FALSE	FALSE
c69390_g1	3.02138	0.01	2.80052	2.12612	2.92066	2.93813	8.23906	0.397472	-0.00860507	1	1	1	FALSE	FALSE	FALSE
c69390_g2	0.927719	0.01	1.00328	0.01	1.0435	0.901644	6.53562	6.64858	0.210804	1	1	1	FALSE	FALSE	FALSE
c70281_g1	1.74891	0.948295	2.29888	0.01	2.3989	1.70226	0.883047	7.84479	0.494923	1	1	1	FALSE	FALSE	FALSE
c70595_g1	0.01	0.519094	0.01	0.01	0.01	0.01	-5.69792	0	0	1	NA	NA	FALSE	NA	NA
c70852_g1	0.01	0.01	0.863731	0.01	0.903602	0.01	0	6.43251	6.49762	NA	1	1	NA	FALSE	FALSE
c71654_g1	2.21277	0.948295	0.01	0.528474	0.01	2.15308	1.22244	-5.72376	-7.75026	1	1	1	FALSE	FALSE	FALSE
c71683_g1	0.46386	0.01	0.431866	1.05695	0.451801	0.450822	5.53562	-1.29125	0.00313014	1	1	1	FALSE	FALSE	FALSE
c72038_g1	9.42146	15.1031	3.8038	3.17899	3.96416	9.16418	-0.680821	0.258871	-1.20899	1	1	1	FALSE	FALSE	FALSE
c72801_g1	3.02138	1.2876	0.933505	2.11797	0.973552	2.93813	1.23052	-1.18195	-1.59357	1	1	1	FALSE	FALSE	FALSE
c73050_g1	0.927719	1.03819	0.01	0.528474	0.01	0.901644	-0.162307	-5.72376	-6.49449	1	1	1	FALSE	FALSE	FALSE
c73219_g1	0.927719	0.429201	0.01	1.05695	0.01	0.901644	1.11204	-6.72376	-6.49449	1	1	1	FALSE	FALSE	FALSE
c73513_g1	180.894	110.301	149.763	79.0196	156.246	175.93	0.713701	0.922395	-0.171181	1	0.4026	1	FALSE	FALSE	FALSE
c73670_g1	1.39158	3.02467	1.79724	1.5895	1.87715	1.35247	-1.12006	0.177211	0.472955	1	1	1	FALSE	FALSE	FALSE
c74054_g1	1.39158	0.948295	1.79724	0.01	1.87715	1.35247	0.553315	7.48964	0.472955	1	1	1	FALSE	FALSE	FALSE
c74158_g1	0.01	3.88307	0.01	3.18306	0.01	0.01	-8.60105	-8.31427	0	1	1	NA	FALSE	FALSE	NA
c75208_g1	1.51069	3.97296	0.431866	2.12204	0.451801	1.46906	-1.39501	-2.2968	-1.70114	1	1	1	FALSE	FALSE	FALSE
c75301_g1	7.79166	3.5235	3.66425	1.5895	3.82426	7.57852	1.14492	1.20495	-0.986736	1	1	1	FALSE	FALSE	FALSE
c7542_g1	0.01	1.03819	0.50164	0.532548	0.521751	0.01	-6.69792	-0.0862587	5.70529	1	1	1	FALSE	FALSE	FALSE
c76437_g1	160.403	172.917	179.077	177.613	186.841	156.024	-0.108383	0.0118383	0.260037	1	1	1	FALSE	FALSE	FALSE
c76962_g1	2.43841	1.55728	0.431866	0.532548	0.451801	2.37071	0.646909	-0.302328	-2.39156	1	1	1	FALSE	FALSE	FALSE
c77310_g1	11.5151	3.18419	8.61087	7.42308	8.97182	11.2007	1.85453	0.214142	-0.320112	1	1	1	FALSE	FALSE	FALSE
c77516_g1	3.72346	2.50558	4.95984	1.59764	5.17966	3.62215	0.571499	1.63435	0.516012	1	1	1	FALSE	FALSE	FALSE
c77673_g1	0.01	1.03819	0.01	1.58542	0.01	0.01	-6.69792	-7.30872	0	1	1	NA	FALSE	FALSE	NA
c78321_g1	56.7544	37.9811	97.0846	109.806	101.249	55.2027	0.579449	-0.177637	0.875102	1	1	0.40841	FALSE	FALSE	FALSE
c78559_g1	0.01	0.01	0.431866	0.01	0.451801	0.01	0	5.43251	5.49762	NA	1	1	NA	FALSE	FALSE
c78750_g1	0.927719	0.01	2.5082	1.59764	2.60875	0.901644	6.53562	0.650707	1.53273	1	1	1	FALSE	FALSE	FALSE
c78814_g1	65100.6	59503.6	82878.1	83524.6	86465.6	63321.7	0.129694	-0.0112097	0.449427	1	1	0.27564	FALSE	FALSE	FALSE
c79010_g1	3.49781	3.18419	0.01	0.01	0.01	3.40452	0.135527	0	-8.41131	1	NA	1	FALSE	NA	FALSE
c79044_g1	2.67663	1.55728	6.32522	2.65459	6.60501	2.60391	0.781386	1.25263	1.34288	1	1	1	FALSE	FALSE	FALSE
c79568_g1	0.01	0.01	0.01	91.5564	0.01	0.01	0	-13.1604	0	NA	0.1261	NA	NA	FALSE	NA
c79734_g1	0.01	8.01556	0.01	5.82544	0.01	0.01	-9.64666	-9.18622	0	1	1	NA	FALSE	FALSE	NA
c79947_g1	0.01	2.59547	0.01	0.01	0.01	0.01	-8.01985	0	0	1	NA	NA	FALSE	NA	NA
c80161_g1	5.45978	3.18419	2.43842	0.01	2.5388	5.30884	0.777917	7.92981	-1.06425	1	1	1	FALSE	FALSE	FALSE
c80548_g1	0.01	1.03819	0.50164	0.01	0.521751	0.01	-6.69792	5.64858	5.70529	1	1	1	FALSE	FALSE	FALSE
c81088_g1	9.52799	4.65158	6.74386	7.4353	7.02471	9.26521	1.03445	-0.140816	-0.399384	1	1	1	FALSE	FALSE	FALSE
c81255_g1	0.927719	0.01	0.01	1.0651	0.01	0.901644	6.53562	-6.73484	-6.49449	1	1	1	FALSE	FALSE	FALSE
c81263_g1	30.1198	32.1521	45.7285	34.4567	47.6719	29.2958	-0.0942012	0.408309	0.702445	1	1	1	FALSE	FALSE	FALSE
c81401_g1	1.85544	1.46739	0.431866	0.01	0.451801	1.80329	0.338509	5.43251	-1.99687	1	1	1	FALSE	FALSE	FALSE
c81534_g1	2.21277	0.01	2.5082	1.58542	2.60875	2.15308	7.78971	0.661785	0.276957	1	1	1	FALSE	FALSE	FALSE
c81787_g1	5.59147	1.98648	0.01	0.01	0.01	5.44101	1.49301	0	-9.08773	1	NA	1	FALSE	NA	FALSE
c81904_g1	24.0645	19.5546	25.1481	18.5699	26.2481	23.404	0.299396	0.437482	0.165455	1	1	1	FALSE	FALSE	FALSE
c82123_g1	0.01	0.429201	0.01	0.01	0.01	0.01	-5.42358	0	0	1	NA	NA	FALSE	NA	NA
c82223_g1	73.4349	353.973	255.575	396.254	266.453	71.4403	-2.2691	-0.63268	1.89907	1	1	0.0044409	FALSE	FALSE	TRUE
c82669_g1	4.75771	0.519094	1.79724	1.05695	1.87715	4.62482	3.1962	0.765876	-1.30085	1	1	1	FALSE	FALSE	FALSE
c82686_g1	0.01	0.01	0.431866	0.01	0.451801	0.01	0	5.43251	5.49762	NA	1	1	NA	FALSE	FALSE
c82811_g1	0.01	2.07638	0.01	0.01	0.01	0.01	-7.69792	0	0	1	NA	NA	FALSE	NA	NA
c82812_g1	0.01	0.948295	0.431866	3.17899	0.451801	0.01	-6.56726	-2.87991	5.49762	1	1	1	FALSE	FALSE	FALSE
c82825_g1	1.97455	0.858401	0.933505	0.01	0.973552	1.91989	1.2018	6.54459	-0.979691	1	1	1	FALSE	FALSE	FALSE
c83127_g1	0.01	0.01	0.01	1.59357	0.01	0.01	0	-7.31612	0	NA	1	NA	NA	FALSE	NA
c83153_g1	0.01	6.63806	0.01	4.76849	0.01	0.01	-9.37462	-8.89739	0	1	1	NA	FALSE	FALSE	NA
c83164_g1	2.43841	0.948295	1.86701	1.59357	1.9471	2.37071	1.36253	0.228469	-0.283988	1	1	1	FALSE	FALSE	FALSE
c83472_g1	0.01	0.01	0.01	57.0956	0.01	0.01	0	-12.4792	0	NA	0.97156	NA	NA	FALSE	NA
c84028_g1	1.51069	1.3775	0.50164	0.01	0.521751	1.46906	0.133159	5.64858	-1.49346	1	1	1	FALSE	FALSE	FALSE
c84107_g1	100.734	167.776	121.173	134.168	126.416	97.9845	-0.735988	-0.146978	0.367555	1	1	1	FALSE	FALSE	FALSE
c84186_g1	1.74891	2.50558	2.73074	1.06102	2.85071	1.70226	-0.518689	1.36384	0.743866	1	1	1	FALSE	FALSE	FALSE
c84186_g2	0.01	0.01	0.50164	4.78478	0.521751	0.01	0	-3.25373	5.70529	NA	1	1	NA	FALSE	FALSE
c84186_g3	5.47236	12.3076	4.8203	10.0695	5.03976	5.32441	-1.16931	-1.0628	-0.0792662	1	1	1	FALSE	FALSE	FALSE
c85249_g1	6.74483	2.41568	0.01	1.5895	0.01	6.56028	1.48135	-7.31243	-9.35761	1	1	0.62538	FALSE	FALSE	FALSE
c85312_g1	3.72346	3.61339	0.50164	2.65866	0.521751	3.62215	0.0432882	-2.40598	-2.79541	1	1	1	FALSE	FALSE	FALSE
c85666_g1	658.504	634.029	530.799	605.953	553.66	640.411	0.0546429	-0.191041	-0.209999	1	1	1	FALSE	FALSE	FALSE
c86322_g1	11.396	2.32579	5.88013	2.65866	6.12111	11.0841	2.29274	1.14515	-0.856622	1	1	1	FALSE	FALSE	FALSE
c86347_g1	231.324	202.396	237.918	213.765	248.148	225	0.192736	0.154434	0.141273	1	1	1	FALSE	FALSE	FALSE
c86656_g1	20273.4	19755.9	26347.3	23151.4	27469.9	19717.6	0.0373033	0.186554	0.478372	1	1	1	FALSE	FALSE	FALSE
c87137_g1	1.51069	2.6651	5.23894	2.11797	5.45946	1.46906	-0.818982	1.30659	1.89386	1	1	1	FALSE	FALSE	FALSE
c87264_g1	16570.2	11931.1	10677.3	9814.6	11139	16116.5	0.473868	0.121547	-0.532924	1	1	0.14503	FALSE	FALSE	FALSE
c87393_g1	0.582969	0.429201	0.50164	0.01	0.521751	0.567421	0.441767	5.64858	-0.121057	1	1	1	FALSE	FALSE	FALSE
c87434_g1	2.09366	2.5752	1.00328	1.0651	1.0435	2.03648	-0.298661	-0.0862587	-0.964648	1	1	1	FALSE	FALSE	FALSE
c87481_g1	0.01	0.429201	0.50164	1.05695	0.521751	0.01	-5.42358	-1.07518	5.70529	1	1	1	FALSE	FALSE	FALSE
c87673_g1	1.74891	0.519094	0.01	0.01	0.01	1.70226	1.75239	0	-7.41131	1	NA	1	FALSE	NA	FALSE
c87702_g1	0.927719	3.9527	0.01	4.25223	0.01	0.901644	-2.09108	-8.73208	-6.49449	1	1	1	FALSE	FALSE	FALSE
c88423_g1	0.46386	13.9345	0.50164	3.18714	0.521751	0.450822	-4.90883	-2.66754	0.210804	0.91027	1	1	FALSE	FALSE	FALSE
c88897_g1	0.927719	11.1504	1.43515	2.12204	1.4953	0.901644	-3.58726	-0.564257	0.729809	1	1	1	FALSE	FALSE	FALSE
c89162_g1	26.5406	17.5681	24.9689	13.8014	26.0119	25.8214	0.595242	0.855314	0.0106002	1	1	1	FALSE	FALSE	FALSE
c89293_g1	93.2743	110.95	119.057	119.834	124.163	90.7246	-0.250364	-0.009391	0.452668	1	1	1	FALSE	FALSE	FALSE
c89438_g1	35.1032	24.2265	11.8565	13.2322	12.3764	34.1383	0.535017	-0.15838	-1.4638	1	1	0.47604	FALSE	FALSE	FALSE
c89972_g1	99.0537	159.752	112.396	123.087	117.24	96.3365	-0.689547	-0.131084	0.283313	1	1	1	FALSE	FALSE	FALSE
c90136_g1	104.1	113.714	180.429	178.101	188.234	101.257	-0.127445	0.0187344	0.894507	1	1	0.086288	FALSE	FALSE	FALSE
c90136_g2	18.3539	27.2106	19.4641	14.3421	20.3047	17.8464	-0.568082	0.440555	0.18618	1	1	1	FALSE	FALSE	FALSE
c90157_g1	2.43841	0.858401	3.37193	1.06102	3.51236	2.37071	1.50621	1.66812	0.567122	1	1	1	FALSE	FALSE	FALSE
c90228_g1	0.01	0.01	0.01	75.1329	0.01	0.01	0	-12.8752	0	NA	0.24792	NA	NA	FALSE	NA
c90291_g1	197.43	116.611	182.422	114.484	190.289	192.02	0.759639	0.672129	-0.0130679	0.79581	0.97461	1	FALSE	FALSE	FALSE
c90399_g1	1.85544	3.5235	2.36865	1.05695	2.46885	1.80329	-0.925249	1.16416	0.453213	1	1	1	FALSE	FALSE	FALSE
c90818_g1	1.6298	1.89659	1.86701	5.30511	1.9471	1.58566	-0.218714	-1.50665	0.296244	1	1	1	FALSE	FALSE	FALSE
c90912_g1	2.09366	0.429201	1.79724	2.12204	1.87715	2.03648	2.2863	-0.239674	-0.117534	1	1	1	FALSE	FALSE	FALSE
c91393_g1	24.8605	27.2511	17.3877	23.2977	18.1477	24.1735	-0.13246	-0.422116	-0.413635	1	1	1	FALSE	FALSE	FALSE
c91809_g2	1.51069	1.3775	0.01	0.528474	0.01	1.46906	0.133159	-5.72376	-7.19875	1	1	1	FALSE	FALSE	FALSE
c91910_g1	0.46386	0.948295	2.00656	1.05695	2.087	0.450822	-1.03165	0.924819	2.2108	1	1	1	FALSE	FALSE	FALSE
c91918_g1	2.33188	1.3775	1.2956	3.19121	1.3554	2.26968	0.759444	-1.30049	-0.743769	1	1	1	FALSE	FALSE	FALSE
c91920_g1	3.24702	4.31227	2.15933	2.64237	2.25901	3.15575	-0.409333	-0.29125	-0.482297	1	1	1	FALSE	FALSE	FALSE
c92227_g1	694.492	695.81	764.204	853.091	797.416	675.491	-0.0027358	-0.158742	0.239396	1	1	1	FALSE	FALSE	FALSE
c92257_g1	5626.52	4005.65	3931.74	3790.04	4102.55	5472.27	0.490206	0.0529546	-0.415619	1	1	0.55535	FALSE	FALSE	FALSE
c92391_g1	58.1082	17.2288	9.76692	12.1671	10.1873	56.5085	1.75392	-0.317013	-2.47169	0.15341	1	0.0011831	FALSE	FALSE	TRUE
c92421_g1	4.29385	4.74147	6.0329	7.95155	6.29311	4.174	-0.143065	-0.398385	0.592345	1	1	1	FALSE	FALSE	FALSE
c92619_g1	0.46386	1.8067	1.72746	5.81321	1.8072	0.450822	-1.96159	-1.75068	2.00313	1	1	1	FALSE	FALSE	FALSE
c92655_g1	18.9494	21.1322	16.7333	18.0211	17.454	18.4294	-0.157284	-0.106961	-0.0784517	1	1	1	FALSE	FALSE	FALSE
c92727_g1	4.41296	3.36398	3.5247	2.65052	3.68436	4.29059	0.391577	0.411226	-0.219764	1	1	1	FALSE	FALSE	FALSE
c92741_g1	2584.51	2657.96	3954.1	2899.18	4124.3	2513.9	-0.040433	0.447704	0.714222	1	1	0.0088642	FALSE	FALSE	TRUE
c92879_g1	108.926	106.25	64.3685	76.918	67.1693	105.936	0.0358973	-0.256965	-0.657317	1	1	0.9393	FALSE	FALSE	FALSE
c93084_g1	6025.24	5725.11	6172.16	5679.89	6437.19	5860	0.0737132	0.119914	0.13553	1	1	1	FALSE	FALSE	FALSE
c93187_g1	5.0085	0.01	4.30544	0.528474	4.48591	4.87359	8.96824	3.02625	-0.119584	1	1	1	FALSE	FALSE	FALSE
c93362_g1	3.02138	3.9527	4.16589	0.532548	4.34601	2.93813	-0.387632	2.96764	0.564794	1	1	1	FALSE	FALSE	FALSE
c93757_g1	0.01	0.858401	0.01	0.01	0.01	0.01	-6.42358	0	0	1	NA	NA	FALSE	NA	NA
c93757_g2	15.226	12.757	8.75042	7.95563	9.11172	14.8072	0.255244	0.137377	-0.700508	1	1	1	FALSE	FALSE	FALSE
c93812_g1	9.42146	8.17508	5.23894	4.78885	5.45946	9.16418	0.204718	0.129595	-0.747248	1	1	1	FALSE	FALSE	FALSE
c93887_g1	4.65117	29.5567	85.0415	101.923	88.8179	4.52379	-2.66782	-0.261244	4.29525	0.18562	1	0.092722	FALSE	FALSE	FALSE
c94273_g2	1711.44	1322.16	1705.39	1655.48	1778.88	1664.52	0.372312	0.0428498	0.0958578	1	1	1	FALSE	FALSE	FALSE
c94712_g1	275.93	319.916	80.5305	150.124	84.0316	268.373	-0.213389	-0.898552	-1.67523	1	0.47769	1.9651e-06	FALSE	FALSE	TRUE
c94762_g1	7.91077	1.55728	1.93679	4.78071	2.01705	7.69512	2.34479	-1.30356	-1.93169	1	1	1	FALSE	FALSE	FALSE
c95036_g1	66.5206	99.0809	114.569	101.334	119.531	64.7011	-0.574806	0.177097	0.885526	1	1	0.26708	FALSE	FALSE	FALSE
c95240_g1	136.965	159.633	170.801	141.6	178.186	133.211	-0.220946	0.270503	0.419675	1	1	1	FALSE	FALSE	FALSE
c95296_g1	0.01	0.01	0.01	7.95563	0.01	0.01	0	-9.63583	0	NA	0.57257	NA	NA	FALSE	NA
c95631_g1	7.3278	4.22238	3.87357	3.71969	4.03411	7.1277	0.795324	0.058483	-0.821186	1	1	1	FALSE	FALSE	FALSE
c95782_g1	1006.9	1601.72	2098.99	1528.02	2189.18	979.425	-0.669707	0.45803	1.16039	1	1	7.5235e-07	FALSE	FALSE	TRUE
c95942_g1	493.42	428.849	1710.91	1265.4	1784.92	479.918	0.202344	0.435175	1.895	1	1	1.0306e-16	FALSE	FALSE	TRUE
c95942_g2	4721.15	4810.05	8797.68	7078.57	9177.92	4592.12	-0.0269138	0.313665	0.999006	1	1	1.1915e-05	FALSE	FALSE	TRUE
c96545_g1	10.6939	8.62454	9.04274	2.13019	9.42362	10.4	0.310272	2.08578	-0.142237	1	1	1	FALSE	FALSE	FALSE
c96553_g1	2.55752	5.17067	2.43842	3.17492	2.5388	2.48731	-1.01561	-0.38077	0.0295651	1	1	1	FALSE	FALSE	FALSE
c96619_g2	25.0048	32.042	32.9782	36.1155	34.4183	24.3212	-0.357759	-0.131103	0.500961	1	1	1	FALSE	FALSE	FALSE
c96687_g3	0.01	0.01	0.50164	1.0651	0.521751	0.01	0	-1.08626	5.70529	NA	1	1	NA	FALSE	FALSE
c96748_g1	31.5114	20.1839	19.5904	14.3136	20.4125	30.6483	0.642671	0.452759	-0.586355	1	1	1	FALSE	FALSE	FALSE
c97101_g1	0.01	1.2876	0.50164	1.5895	0.521751	0.01	-7.00854	-1.66385	5.70529	1	1	1	FALSE	FALSE	FALSE
c97101_g2	0.01	4.13249	0.01	3.70747	0.01	0.01	-8.69087	-8.53429	0	1	1	NA	FALSE	FALSE	NA
c97101_g3	0.01	1.03819	0.01	0.01	0.01	0.01	-6.69792	0	0	1	NA	NA	FALSE	NA	NA
c97494_g1	42.1114	17.5884	103.074	107.118	107.537	40.9629	1.25959	-0.0555237	1.39244	1	1	0.013618	FALSE	FALSE	TRUE
c97980_g1	1257.42	1083.09	1133.92	1097.86	1183.16	1223	0.215303	0.0466317	-0.0477797	1	1	1	FALSE	FALSE	FALSE
c98128_g1	11.6342	7.65598	7.03618	5.8458	7.33661	11.3173	0.603715	0.267391	-0.625339	1	1	1	FALSE	FALSE	FALSE
c98157_g1	6.6383	3.97296	7.31527	2.66274	7.61641	6.45925	0.740598	1.458	0.237745	1	1	1	FALSE	FALSE	FALSE
c98355_g1	243.554	817.467	273.604	302.826	285.262	236.901	-1.74692	-0.146401	0.268006	0.25695	1	1	FALSE	FALSE	FALSE
c98355_g2	187.451	425.738	198.431	190.455	206.979	182.32	-1.18345	0.0591858	0.183014	0.73628	1	1	FALSE	FALSE	FALSE
c98636_g1	143.986	154.25	226.895	241.551	236.702	140.051	-0.0993462	-0.0903077	0.757116	1	1	0.16065	FALSE	FALSE	FALSE
c98896_g1	4.06821	7.40657	3.16261	2.65052	3.30251	3.95637	-0.864413	0.254841	-0.260616	1	1	1	FALSE	FALSE	FALSE
c99207_g1	0.01	0.01	0.01	73.5353	0.01	0.01	0	-12.8442	0	NA	0.33171	NA	NA	FALSE	NA
c99329_g1	42.6004	41.7946	31.0547	31.8266	32.4334	41.4449	0.0275502	-0.0354219	-0.353714	1	1	1	FALSE	FALSE	FALSE
c99348_g1	1571.03	2063.77	2092.48	2284.06	2182.43	1528.28	-0.393565	-0.126389	0.514026	1	1	0.96478	FALSE	FALSE	FALSE
c99348_g2	66.5206	141.102	60.6911	61.0149	63.313	64.7011	-1.08487	-0.00767613	-0.0312894	1	1	1	FALSE	FALSE	FALSE
c99385_g1	303.034	314.24	309.388	310.753	322.814	294.707	-0.0523851	-0.00634953	0.131424	1	1	1	FALSE	FALSE	FALSE
c99385_g2	10.9196	14.8828	22.2778	18.0292	23.2574	10.6177	-0.446727	0.30527	1.13123	1	1	1	FALSE	FALSE	FALSE
c99455_g1	2640.28	1394.3	1776.31	1042.48	1851.71	2567.61	0.92115	0.768871	-0.471571	1	1	1	FALSE	FALSE	FALSE
c99455_g2	666.967	392.754	675.999	420.64	704.597	648.666	0.763987	0.684435	0.119322	1	1	1	FALSE	FALSE	FALSE
c99597_g1	20.1154	8.44476	15.8564	6.8946	16.5183	19.5642	1.25217	1.20152	-0.244155	1	1	1	FALSE	FALSE	FALSE
c99597_g2	0.01	0.01	0.01	0.532548	0.01	0.01	0	-5.73484	0	NA	1	NA	NA	FALSE	NA
c99675_g1	717.905	544.443	642.989	385.243	670.6	698.273	0.399012	0.739024	-0.0583399	1	0.57131	1	FALSE	FALSE	FALSE
c99694_g1	27.4432	22.5793	54.0603	56.169	56.364	26.6919	0.281448	-0.0552033	1.07837	1	1	0.55786	FALSE	FALSE	FALSE
c99790_g1	1951.02	1345.43	2034.43	1219.61	2122.14	1897.57	0.536157	0.738205	0.161363	1	0.15746	1	FALSE	FALSE	FALSE
c99821_g1	2437.02	2309.49	2097.5	2223.58	2188.17	2370.34	0.0775398	-0.0842127	-0.115373	1	1	1	FALSE	FALSE	FALSE
c99827_g2	78.6875	85.5149	85.0885	83.2637	88.7331	76.5235	-0.120041	0.0312769	0.21357	1	1	1	FALSE	FALSE	FALSE
c99860_g1	859.666	674.943	898.67	659.553	937.309	836.218	0.349012	0.446302	0.164646	1	1	1	FALSE	FALSE	FALSE
c99900_g1	119.338	173.567	212.307	218.599	221.474	116.08	-0.540434	-0.0421313	0.932025	1	1	0.042254	FALSE	FALSE	TRUE
