# Supplementary material for: Comparative transcriptomic analysis reveals the roles of ROS scavenging genes in response to cadmium in two pak choi cultivars
Source: Sci Rep. 2017 Aug 23;7:9217. doi: 10.1038/s41598-017-09838-2 (PMC5569009; doi:10.1038/s41598-017-09838-2)
Supplement: Supplementary file 6 — Table S5 [file 41598_2017_9838_MOESM6_ESM.xlsx]

## Sheet: Sheet1
Table S5. A summary of the assembled unigenes encoding transcription factors in Baiyewuyueman and Kuishan’aijiaoheiye.
Unigene ID	Gene Length	NR Description	TF Family Name	Readcount		log2FoldChange	P-value	P-adjusted	Significant	Readcount		log2FoldChange	P-value	P-adjusted	Significant	Readcount		log2FoldChange	P-value	P-adjusted	Significant
				B2	B1					K2	K1					K2	B2
c104661_g2	769	AP2 domain containing protein RAP2.10 [Arabidopsis thaliana]>gi|2632063|emb|CAA05630.1| TINY-like protein [Arabidopsis thaliana]	AP2/ERF	206.213	272.138	-0.4002	0.13742	1	FALSE	239.366	276.362	-0.20734	0.51591	1	FALSE	249.675	200.578	0.31589	0.21497	1	FALSE
c93786_g2	206	AP2 domain containing protein, [Arabidopsis thaliana]	AP2/ERF	6.62572	5.50998	0.26603	0.90753	1	FALSE	2.29888	2.12204	0.11547	1	1	FALSE	2.3989	6.44368	-1.4255	0.38631	1	FALSE
c74261_g1	755	AP2 transcription factor [Brassica juncea]	AP2/ERF	2.67663	0.519094	2.3663	0.5182	1	FALSE	4.16589	2.12612	0.9704	0.71424	1	FALSE	4.34601	2.60391	0.73901	0.72105	1	FALSE
c111195_g2	2252	AP2 variant 1 [Brassica juncea]	AP2/ERF	1915.93	2517.49	-0.39394	0.073739	1	FALSE	2723.72	2428.25	0.16566	0.5187	1	FALSE	2841.13	1863.55	0.60841	0.0014506	0.057406	FALSE
c106374_g2	1517	AP2/ERF and B3 domain-containing transcription factor ARF14 [Brassica rapa]	AP2/ERF	3832.59	5812.55	-0.60085	0.0060452	0.49965	FALSE	4247.83	4511.51	-0.086885	0.73506	1	FALSE	4431.08	3727.53	0.24944	0.19713	1	FALSE
c144775_g1	282	AP2/ERF and B3 domain-containing transcription factor At1g50680-like [Brassica rapa]	AP2/ERF	0	1.03819	#NAME?	0.80936	1	FALSE	0	0	NA	NA	NA	NA	0	0	NA	NA	NA	NA
c153614_g1	345	AP2/ERF and B3 domain-containing transcription factor At1g50680-like [Brassica rapa]	AP2/ERF	1.51069	0	Inf	0.59056	1	FALSE	0	0	NA	NA	NA	NA	0	1.46906	#NAME?	0.60349	1	FALSE
c35448_g1	538	AP2/ERF and B3 domain-containing transcription factor At1g51120-like isoform X2 [Brassica rapa]	AP2/ERF	3.02138	0.948295	1.6718	0.57252	1	FALSE	0.431866	0	Inf	1	1	FALSE	0.451801	2.93813	-2.7011	0.44605	1	FALSE
c207088_g1	205	AP2/ERF and B3 domain-containing transcription factor RAV1-like [Brassica rapa]	AP2/ERF	0	4.31227	#NAME?	0.14309	1	FALSE	0.933505	2.65459	-1.5078	0.70913	1	FALSE	0.973552	0	Inf	0.8036	1	FALSE
c106374_g1	937	AP2/ERF and B3 domain-containing transcription repressor RAV2 [Brassica rapa]>gi|674886779|emb|CDY45849.1| BnaA02g14040D [Brassica napus]	AP2/ERF	122.153	58.9538	1.051	0.0040401	0.38611	FALSE	101.945	89.0851	0.19453	0.62494	1	FALSE	106.385	118.792	-0.15914	0.61187	1	FALSE
c20133_g1	543	AP2/ERF and B3 domain-containing transcription repressor RAV2 [Brassica rapa]>gi|674886779|emb|CDY45849.1| BnaA02g14040D [Brassica napus]	AP2/ERF	67.887	27.7094	1.2928	0.0085972	0.62401	FALSE	40.2935	33.9527	0.24702	0.69264	1	FALSE	42.0347	66.0224	-0.65137	0.12631	1	FALSE
c99874_g2	1013	AP2/ERF and B3 domain-containing transcription repressor TEM1-like [Brassica rapa]	AP2/ERF	606.972	664.616	-0.13089	0.55286	1	FALSE	615.237	488.164	0.33378	0.25215	1	FALSE	641.609	590.347	0.12013	0.61052	1	FALSE
c72488_g1	209	AP2/ERF and B3 domain-containing transcription repressor TEM1-like [Brassica rapa]	AP2/ERF	0.927719	0.429201	1.112	0.97136	1	FALSE	0.933505	0.532548	0.80975	1	1	FALSE	0.973552	0.901644	0.1107	1	1	FALSE
c93430_g1	613	AP2-like ethylene-responsive transcription factor [Arabidopsis thaliana]>gi|332191283|gb|AEE29404.1| AP2-like ethylene-responsive transcription factor [Arabidopsis thaliana]	AP2/ERF	14.8938	15.5323	-0.060556	0.98953	1	FALSE	19.2547	19.6065	-0.026118	1	1	FALSE	20.0948	14.4886	0.47191	0.4902	1	FALSE
c110319_g1	486	AP2-like ethylene-responsive transcription factor AIL6 [Brassica rapa]	AP2/ERF	0	0	NA	NA	NA	NA	0	5.28881	#NAME?	0.18142	1	FALSE	0	0	NA	NA	NA	NA
c209541_g1	256	AP2-like ethylene-responsive transcription factor AIL6 [Brassica rapa]	AP2/ERF	0.582969	1.3775	-1.2406	0.86539	1	FALSE	0	2.12204	#NAME?	0.49933	1	FALSE	0	0.567421	#NAME?	0.99225	1	FALSE
c110319_g2	2104	AP2-like ethylene-responsive transcription factor AIL6 [Brassica rapa]	AP2/ERF	416.568	608.505	-0.54672	0.13044	1	FALSE	384.61	442.064	-0.20086	0.52142	1	FALSE	401.317	405.143	-0.013692	0.96676	1	FALSE
c93430_g2	453	AP2-like ethylene-responsive transcription factor At1g16060 [Brassica rapa]	AP2/ERF	6.97047	8.96385	-0.36286	0.83941	1	FALSE	5.09939	2.65052	0.94405	0.67441	1	FALSE	5.31956	6.7779	-0.34953	0.809	1	FALSE
c94359_g1	322	AP2-like ethylene-responsive transcription factor At2g41710 isoform X2 [Brassica rapa]	AP2/ERF	3.96167	2.84488	0.47774	0.93549	1	FALSE	3.09283	3.71969	-0.26625	1	1	FALSE	3.23256	3.85535	-0.25418	1	1	FALSE
c92833_g1	578	AP2-like ethylene-responsive transcription factor At2g41710 isoform X2 [Brassica rapa]	AP2/ERF	17.2005	24.0467	-0.48338	0.53689	1	FALSE	12.3581	13.7974	-0.15893	0.92772	1	FALSE	12.8981	16.7271	-0.37503	0.65491	1	FALSE
c110870_g2	2158	AP2-like ethylene-responsive transcription factor BBM2 [Brassica rapa]>gi|73917640|sp|Q8LSN2.1|BBM2_BRANA RecName: Full=AP2-like ethylene-responsive transcription factor BBM2; Short=BnBBM2; AltName: Full=Protein BABY BOOM 2 [Brassica napus]>gi|21069053|gb|AAM33801.1|AF317905_1 AP2/EREBP transcription factor BABY BOOM2 [Brassica napus]	AP2/ERF	63.1981	110.449	-0.80543	0.20948	1	FALSE	105.277	134.827	-0.35692	0.35468	1	FALSE	109.802	61.4519	0.83737	0.033812	0.59981	FALSE
c198454_g1	229	AP2-like ethylene-responsive transcription factor PLT1-like isoform X2 [Oryza brachyantha]	AP2/ERF	0.582969	0	Inf	0.98632	1	FALSE	0	0	NA	NA	NA	NA	0	0.567421	#NAME?	0.99225	1	FALSE
c110870_g1	1409	AP2-like ethylene-responsive transcription factor PLT2 [Brassica rapa]>gi|685308483|ref|XP_009144920.1| AP2-like ethylene-responsive transcription factor PLT2 [Brassica rapa]>gi|685308485|ref|XP_009144922.1| AP2-like ethylene-responsive transcription factor PLT2 [Brassica rapa]	AP2/ERF	55.4442	47.3248	0.22844	0.58331	1	FALSE	39.1375	41.3798	-0.080378	0.90454	1	FALSE	40.8192	53.9201	-0.40157	0.35596	1	FALSE
c106089_g1	1152	AP2-like ethylene-responsive transcription factor PLT2 [Brassica rapa]>gi|685308483|ref|XP_009144920.1| AP2-like ethylene-responsive transcription factor PLT2 [Brassica rapa]>gi|685308485|ref|XP_009144922.1| AP2-like ethylene-responsive transcription factor PLT2 [Brassica rapa]	AP2/ERF	34.7458	34.5881	0.0065653	0.9168	1	FALSE	42.1341	39.27	0.10156	0.91856	1	FALSE	43.9176	33.7885	0.37827	0.56699	1	FALSE
c98017_g1	1340	AP2-like ethylene-responsive transcription factor SMZ [Brassica rapa]>gi|674864500|emb|CDY68119.1| BnaA09g54740D [Brassica napus]	AP2/ERF	121.181	137.43	-0.18153	0.52256	1	FALSE	55.7746	75.8406	-0.44336	0.32775	1	FALSE	58.1391	117.867	-1.0196	0.0040986	0.12784	FALSE
c78875_g1	917	AP2-like ethylene-responsive transcription factor TOE2 [Brassica rapa]	AP2/ERF	8.25552	16.9794	-1.0404	0.25544	1	FALSE	8.63731	22.8303	-1.4023	0.18849	1	FALSE	9.03602	8.02934	0.17041	0.91016	1	FALSE
c81512_g1	217	AP2-like ethylene-responsive transcription factor TOE2 isoform X1 [Brassica rapa]>gi|685374646|ref|XP_009120529.1| AP2-like ethylene-responsive transcription factor TOE2 isoform X1 [Brassica rapa]	AP2/ERF	0	0	NA	NA	NA	NA	0.50164	0	Inf	1	1	FALSE	0.521751	0	Inf	1	1	FALSE
c99770_g1	2301	AP2-like ethylene-responsive transcription factor TOE3 [Brassica rapa]	AP2/ERF	280.199	278.639	0.0080524	0.92237	1	FALSE	229.386	357.499	-0.64016	0.044901	0.73529	FALSE	239.369	272.516	-0.1871	0.48456	1	FALSE
c112713_g1	2865	ethylene responsive element binding factor -related [Brassica oleracea]	AP2/ERF	36.8646	46.5854	-0.33764	0.47243	1	FALSE	55.7312	39.2782	0.50476	0.35554	1	FALSE	58.1333	35.8561	0.69715	0.12928	1	FALSE
c112006_g2	484	ethylene responsive element binding factor -related [Brassica oleracea]	AP2/ERF	6.3875	2.75499	1.2132	0.44177	1	FALSE	13.78	11.6509	0.24214	0.87399	1	FALSE	14.3613	6.21048	1.2094	0.26763	1	FALSE
c199203_g1	332	ethylene-responsive transcription factor 11-like [Brassica rapa]	AP2/ERF	0.46386	2.07638	-2.1623	0.71844	1	FALSE	0	0	NA	NA	NA	NA	0	0.450822	#NAME?	0.99225	1	FALSE
c107432_g2	1523	ethylene-responsive transcription factor 11-like [Brassica rapa]>gi|674943097|emb|CDX90146.1| BnaA08g18380D [Brassica napus]	AP2/ERF	11287.4	10678.3	0.080032	0.91986	1	FALSE	6155.6	6421.52	-0.061016	0.78032	1	FALSE	6417.67	10978.3	-0.77453	3.8894e-05	0.0027505	TRUE
c110626_g2	1730	ethylene-responsive transcription factor 12 [Brassica rapa]>gi|674943096|emb|CDX90145.1| BnaA08g18390D [Brassica napus]	AP2/ERF	1122.46	787.708	0.51093	0.41123	1	FALSE	551.609	474.516	0.21719	0.52741	1	FALSE	575.145	1091.69	-0.92457	7.5444e-06	0.00066042	TRUE
c110626_g1	486	ethylene-responsive transcription factor 12-like [Brassica rapa]	AP2/ERF	2.21277	3.45387	-0.64236	0.82833	1	FALSE	2.43842	1.06102	1.2005	0.81466	1	FALSE	2.5388	2.15308	0.23775	1	1	FALSE
c95930_g1	938	ethylene-responsive transcription factor 13-like [Brassica rapa]	AP2/ERF	3940.89	1754.89	1.1671	0.018417	0.98226	FALSE	1681.66	1057.45	0.66931	0.26825	1	FALSE	1753	3832.52	-1.1285	0.0017903	0.067529	FALSE
c103043_g1	584	ethylene-responsive transcription factor 13-like [Brassica rapa]	AP2/ERF	1200.59	576.965	1.0572	0.022021	1	FALSE	290.848	198.001	0.55476	0.088616	1	FALSE	303.361	1167.62	-1.9445	1.2068e-15	5.1953e-13	TRUE
c107082_g1	1414	ethylene-responsive transcription factor 2-like [Brassica rapa]	AP2/ERF	3543.93	3857.65	-0.12237	0.69455	1	FALSE	5624.64	5607.2	0.0044803	0.99761	1	FALSE	5866.2	3447.05	0.76706	4.9502e-05	0.0033953	TRUE
c111823_g2	1637	ethylene-responsive transcription factor 3 [Brassica rapa]	AP2/ERF	1233.86	1181.06	0.06309	0.91723	1	FALSE	1045.41	1061.09	-0.021478	0.9002	1	FALSE	1090.09	1200.07	-0.13867	0.46113	1	FALSE
c110108_g3	1778	ethylene-responsive transcription factor 4-like [Brassica rapa]	AP2/ERF	8572.08	10731.1	-0.32409	0.11687	1	FALSE	8507.79	9353.94	-0.13679	0.56193	1	FALSE	8872.41	8337.49	0.089714	0.64535	1	FALSE
c99585_g2	674	ethylene-responsive transcription factor 5-like [Brassica rapa]	AP2/ERF	361.281	293.815	0.29821	0.45102	1	FALSE	223.902	179.743	0.31693	0.36152	1	FALSE	233.513	351.387	-0.58956	0.016839	0.36857	FALSE
c92122_g2	306	ethylene-responsive transcription factor 6-like [Brassica rapa]	AP2/ERF	1.39158	1.3775	0.014675	1	1	FALSE	0.933505	0.532548	0.80975	1	1	FALSE	0.973552	1.35247	-0.47426	0.98342	1	FALSE
c111823_g1	2019	ethylene-responsive transcription factor 7-like [Brassica rapa]	AP2/ERF	1206.29	1698.18	-0.49341	0.031558	1	FALSE	1424.87	1645.77	-0.20793	0.44126	1	FALSE	1486.57	1173.29	0.34143	0.077472	1	FALSE
c9919_g1	723	ethylene-responsive transcription factor ABR1 [Brassica juncea]>gi|528880680|gb|AGS47186.1| AP2/EREBP protein [Brassica juncea]	AP2/ERF	15.2386	46.5449	-1.6109	0.090103	1	FALSE	7.89991	9.01665	-0.19075	0.92609	1	FALSE	8.24022	14.8228	-0.84707	0.38208	1	FALSE
c91491_g1	629	ethylene-responsive transcription factor ERF011 [Brassica rapa]	AP2/ERF	914.132	2324.8	-1.3466	6.084e-09	6.438e-06	TRUE	1012.91	1050.8	-0.052976	0.86951	1	FALSE	1056.25	889.174	0.24841	0.27763	1	FALSE
c105043_g2	1529	ethylene-responsive transcription factor ERF012-like [Brassica rapa]>gi|674862175|emb|CDY68963.1| BnaAnng28960D [Brassica napus]	AP2/ERF	3139.21	1297.82	1.2743	1.2975e-07	9.0897e-05	TRUE	1278.36	681.74	0.90701	0.0018309	0.081291	FALSE	1333.06	3053.05	-1.1955	6.2531e-10	1.2474e-07	TRUE
c107446_g1	1136	ethylene-responsive transcription factor ERF017-like [Brassica rapa]	AP2/ERF	4726.69	3643.18	0.37563	0.56581	1	FALSE	2618.22	1947.81	0.42673	0.38671	1	FALSE	2729.17	4597	-0.75223	0.0068409	0.18895	FALSE
c97958_g1	807	ethylene-responsive transcription factor ERF022 [Brassica rapa]>gi|674939617|emb|CDX93754.1| BnaA09g23540D [Brassica napus]	AP2/ERF	47.0821	7.56609	2.6376	8.3254e-05	0.022798	TRUE	9.68393	3.17492	1.6089	0.31831	1	FALSE	10.0853	45.7898	-2.1828	0.00027258	0.014422	TRUE
c85527_g1	632	ethylene-responsive transcription factor ERF024 [Brassica rapa]>gi|674857308|emb|CDY70347.1| BnaA03g56380D [Brassica napus]	AP2/ERF	20.5792	5.33019	1.9489	0.037685	1	FALSE	1.36537	2.11797	-0.63339	0.94521	1	FALSE	1.42535	20.0151	-3.8117	0.00088513	0.038682	TRUE
c243970_g1	256	ethylene-responsive transcription factor ERF026-like [Brassica rapa]	AP2/ERF	0	0	NA	NA	NA	NA	0.431866	0	Inf	1	1	FALSE	0.451801	0	Inf	1	1	FALSE
c108373_g6	1013	ethylene-responsive transcription factor ERF035 [Brassica rapa]	AP2/ERF	162.39	176.92	-0.12363	0.60072	1	FALSE	137.431	156.397	-0.1865	0.63987	1	FALSE	143.413	157.96	-0.13939	0.74438	1	FALSE
c55434_g1	301	ethylene-responsive transcription factor ERF038-like [Brassica rapa]	AP2/ERF	0	1.3775	#NAME?	0.65518	1	FALSE	0.50164	0.528474	-0.075181	1	1	FALSE	0.521751	0	Inf	1	1	FALSE
c95287_g1	545	ethylene-responsive transcription factor ERF043-like [Brassica rapa]	AP2/ERF	41.1585	38.4306	0.098934	0.86682	1	FALSE	17.0954	9.54512	0.84077	0.39924	1	FALSE	17.8358	40.0301	-1.1663	0.044465	0.71902	FALSE
c99715_g1	1281	ethylene-responsive transcription factor ERF053 [Brassica rapa]>gi|674861414|emb|CDY69209.1| BnaAnng29660D [Brassica napus]	AP2/ERF	29.1795	18.067	0.6916	0.32341	1	FALSE	5.60103	9.02887	-0.68885	0.63585	1	FALSE	5.84131	28.3786	-2.2804	0.0035115	0.11392	FALSE
c2594_g1	686	ethylene-responsive transcription factor ERF062 [Brassica rapa]	AP2/ERF	54.1969	59.8122	-0.14223	0.74891	1	FALSE	61.5813	64.092	-0.057653	0.97104	1	FALSE	64.2808	52.7154	0.28616	0.45033	1	FALSE
c94516_g1	803	ethylene-responsive transcription factor ERF062 [Brassica rapa]	AP2/ERF	30.5963	45.1991	-0.56294	0.29243	1	FALSE	41.7984	45.5913	-0.12531	0.83909	1	FALSE	43.6	29.7622	0.55085	0.26537	1	FALSE
c102123_g2	263	ethylene-responsive transcription factor ERF069-like [Brassica rapa]	AP2/ERF	7.08958	11.9683	-0.75544	0.48441	1	FALSE	10.4081	6.89053	0.59502	0.67599	1	FALSE	10.849	6.8945	0.65404	0.60031	1	FALSE
c97328_g1	467	ethylene-responsive transcription factor ERF070-like [Brassica rapa]>gi|674868304|emb|CDY66105.1| BnaA02g35550D [Brassica napus]	AP2/ERF	158.717	125.874	0.33448	0.51086	1	FALSE	262.136	220.786	0.24766	0.47255	1	FALSE	273.332	154.4	0.82398	0.023674	0.46897	FALSE
c89349_g1	368	ethylene-responsive transcription factor ERF070-like [Brassica rapa]>gi|674868304|emb|CDY66105.1| BnaA02g35550D [Brassica napus]	AP2/ERF	80.5244	89.1397	-0.14664	0.67081	1	FALSE	157.427	193.675	-0.29896	0.39378	1	FALSE	164.213	78.3348	1.0678	0.00056025	0.026548	TRUE
c109513_g1	1143	ethylene-responsive transcription factor ERF073 [Brassica rapa]	AP2/ERF	4384.14	5472.33	-0.31986	0.16357	1	FALSE	2271.68	4659.83	-1.0365	0.39535	1	FALSE	2370.26	4264.12	-0.8472	1.4493e-05	0.001168	TRUE
c86069_g3	543	ethylene-responsive transcription factor ERF094-like [Brassica rapa]	AP2/ERF	13.0258	59.9514	-2.2024	8.6138e-05	0.02327	TRUE	36.6293	77.0239	-1.0723	0.12476	1	FALSE	38.2105	12.6697	1.5926	0.010521	0.26194	FALSE
c93758_g2	738	ethylene-responsive transcription factor ERF098-like [Brassica rapa]>gi|674956054|emb|CDX77537.1| BnaA07g06750D [Brassica napus]	AP2/ERF	71.4788	135.145	-0.91892	0.01203	0.76134	FALSE	210.467	185.764	0.18012	0.5826	1	FALSE	219.592	69.5124	1.6595	1.2604e-07	1.6363e-05	TRUE
c103906_g5	1207	ethylene-responsive transcription factor ERF104 [Brassica rapa]	AP2/ERF	9153.53	8503.46	0.10628	0.71365	1	FALSE	6375.96	6910.84	-0.11622	0.63785	1	FALSE	6650.44	8903.13	-0.42086	0.02708	0.51608	FALSE
c72320_g1	594	ethylene-responsive transcription factor ERF104-like [Brassica rapa]	AP2/ERF	129.042	137.37	-0.090225	0.81709	1	FALSE	79.9326	76.9668	0.054547	0.91895	1	FALSE	83.3757	125.5	-0.58999	0.07218	0.9791	FALSE
c47646_g1	238	ethylene-responsive transcription factor ERF106-like [Brassica rapa]>gi|674892046|emb|CDY40779.1| BnaAnng06420D [Brassica napus]	AP2/ERF	0	0.519094	#NAME?	1	1	FALSE	0	0	NA	NA	NA	NA	0	0	NA	NA	NA	NA
c106775_g3	929	ethylene-responsive transcription factor ERF119 [Brassica rapa]	AP2/ERF	48.8562	93.6115	-0.93814	0.02046	1	FALSE	88.5699	88.0281	0.008852	0.9839	1	FALSE	92.4117	47.5232	0.95945	0.011696	0.28298	FALSE
c224416_g1	266	ethylene-responsive transcription factor LEP [Brassica rapa]	AP2/ERF	0	1.7168	#NAME?	0.53116	1	FALSE	0	0	NA	NA	NA	NA	0	0	NA	NA	NA	NA
c109181_g2	1342	ethylene-responsive transcription factor RAP2-11-like [Brassica rapa]	AP2/ERF	2690.5	2565.95	0.068381	0.73311	1	FALSE	2696.62	2300.41	0.22926	0.3641	1	FALSE	2813.22	2616.88	0.10438	0.55132	1	FALSE
c98028_g2	849	ethylene-responsive transcription factor RAP2-11-like [Brassica rapa]	AP2/ERF	4.88939	5.50998	-0.17239	0.91563	1	FALSE	7.89991	4.22779	0.90193	0.58134	1	FALSE	8.24022	4.75699	0.79263	0.5213	1	FALSE
c110136_g1	1723	ethylene-responsive transcription factor RAP2-2 [Brassica rapa]	AP2/ERF	2357.47	2963.74	-0.33018	0.1305	1	FALSE	3717.54	3493.88	0.089521	0.71148	1	FALSE	3878.37	2292.97	0.75823	6.5407e-05	0.0043209	TRUE
c249436_g1	514	ethylene-responsive transcription factor RAP2-9 [Camelina sativa]	AP2/ERF	0	0	NA	NA	NA	NA	3.51148	2.11797	0.7294	0.86991	1	FALSE	3.65226	0	Inf	0.39097	1	FALSE
c92954_g1	1282	ethylene-responsive transcription factor TINY [Brassica rapa]>gi|674945399|emb|CDX88199.1| BnaA06g27900D [Brassica napus]	AP2/ERF	296.904	509.681	-0.7796	0.0027119	0.29823	FALSE	509.949	641.622	-0.33137	0.25513	1	FALSE	532.079	288.784	0.88165	0.00011722	0.0071502	TRUE
c179338_g1	321	ethylene-responsive transcription factor TINY-like [Brassica rapa]	AP2/ERF	5.698	12.148	-1.0922	0.31636	1	FALSE	18.8927	14.8502	0.34734	0.70476	1	FALSE	19.713	5.54203	1.8307	0.041153	0.68454	FALSE
c108024_g2	2389	ethylene-responsive transcription factor WRI1 isoform X2 [Brassica rapa]	AP2/ERF	336.314	312.906	0.10408	0.72415	1	FALSE	388.6	398.346	-0.035736	0.90279	1	FALSE	405.336	327.112	0.30933	0.18583	1	FALSE
c106078_g2	1331	ethylene-responsive transcription factor ERF060 [Arabidopsis thaliana ]	AP2/ERF	182.932	608.286	-1.73345	1.609e-10	2.3638e-07	TURE	307.09	413.198	-0.428173	0.4109	1	FALSE	320.416	177.928	0.84865	0.00085373	0.037576	TURE
c109967_g4	836	ethylene-responsive transcription factor ERF010 [Arabidopsis thaliana ]	AP2/ERF	350.625	678.991	-0.953466	0.00013101	0.033108	TURE	509.577	581.335	-0.190069	0.53714	1	FALSE	531.574	341.033	0.640358	0.0047576	0.14352	FALSE
c110108_g1	1409	ethylene responsive element binding factor 4 [Arabidopsis thaliana ]	AP2/ERF	803.67	1735.67	-1.11082	2.6319e-06	0.001293	TURE	2474.64	2932.62	-0.244971	0.3539	1	FALSE	2581.88	781.738	1.72366	7.1393e-18	3.8015e-15	TURE
c60394_g1	626	ethylene response factor 1 [Arabidopsis thaliana ]	AP2/ERF	84.768	219.474	-1.37246	2.5433e-05	0.0087663	TURE	269.308	292.887	-0.121087	0.69856	1	FALSE	280.899	82.4465	1.76852	1.3631e-09	2.5717e-07	TURE
c78132_g1	1420	ethylene-responsive transcription factor ERF106, partial [Arabidopsis thaliana ]	AP2/ERF	96.9541	446.928	-2.20467	4.218e-07	0.00025633	TURE	280.851	417.523	-0.572049	0.38648	1	FALSE	293.112	94.3236	1.63576	0.00040312	0.020175	TURE
c95930_g2	812	ethylene-responsive transcription factor 13-like [Arabidopsis thaliana ]	AP2/ERF	653.803	189.454	1.78701	8.4319e-05	0.022948	TURE	641.276	421.676	0.604813	0.36199	1	FALSE	668.43	635.825	0.0721464	0.9636	1	FALSE
c112508_g1	445	auxin response factor 11 [Brassica rapa]>gi|379323222|gb|AFD01310.1| auxin response factor 11 [Brassica rapa subsp. pekinensis]	ARF	51.8398	60.5604	-0.22431	0.64855	1	FALSE	48.6951	56.2749	-0.20872	0.70408	1	FALSE	50.7967	50.4146	0.010894	1	1	FALSE
c113867_g3	241	auxin response factor 16-2 [Brassica rapa subsp. pekinensis]	ARF	0	3.45387	#NAME?	0.23191	1	FALSE	0	0.532548	#NAME?	0.9885	1	FALSE	0	0	NA	NA	NA	NA
c113655_g3	1152	auxin response factor 17-like [Camelina sativa]	ARF	86.9933	42.4238	1.036	0.014299	0.84854	FALSE	59.0466	57.8807	0.028773	0.95681	1	FALSE	61.6078	84.6151	-0.4578	0.25818	1	FALSE
c102963_g1	1135	auxin response factor 18 [Brassica napus]	ARF	907.393	661.393	0.45622	0.054428	1	FALSE	1037.33	823.951	0.33225	0.22495	1	FALSE	1081.92	882.591	0.29377	0.14255	1	FALSE
c244384_g1	545	auxin response factor 18 [Tarenaya hassleriana]	ARF	0	0	NA	NA	NA	NA	7.89991	12.1997	-0.62694	0.60229	1	FALSE	8.24022	0	Inf	0.015162	0.34138	FALSE
c77425_g2	551	auxin response factor 19-like [Brassica rapa]	ARF	1.97455	3.18419	-0.6894	0.83879	1	FALSE	3.16261	6.36206	-1.0084	0.60623	1	FALSE	3.30251	1.91989	0.78254	0.79973	1	FALSE
c107106_g1	1977	auxin response factor 19-like [Brassica rapa]>gi|379323238|gb|AFD01318.1| auxin response factor 19-2 [Brassica rapa subsp. pekinensis]>gi|674906333|emb|CDY26690.1| BnaA06g13320D [Brassica napus]	ARF	374.288	432.727	-0.20931	0.36454	1	FALSE	392.427	390.354	0.007641	0.96161	1	FALSE	409.455	364.064	0.16951	0.40558	1	FALSE
c4967_g1	244	auxin response factor 19-like [Brassica rapa]>gi|379323238|gb|AFD01318.1| auxin response factor 19-2 [Brassica rapa subsp. pekinensis]>gi|674906333|emb|CDY26690.1| BnaA06g13320D [Brassica napus]	ARF	3.72346	7.15716	-0.94274	0.52838	1	FALSE	3.23238	4.77256	-0.56217	0.82815	1	FALSE	3.37246	3.62215	-0.10305	1	1	FALSE
c112508_g2	983	auxin response factor 3-2 [Brassica rapa subsp. pekinensis]	ARF	69.9933	75.6344	-0.11183	0.85968	1	FALSE	65.93	93.431	-0.50297	0.25921	1	FALSE	68.7724	68.0745	0.014716	1	1	FALSE
c109101_g1	1538	auxin response factor 3-like [Brassica rapa]>gi|379323194|gb|AFD01296.1| auxin response factor 3-1 [Brassica rapa subsp. pekinensis]	ARF	486.825	544.11	-0.16049	0.55047	1	FALSE	497.751	584.029	-0.23062	0.41233	1	FALSE	519.172	473.482	0.1329	0.57748	1	FALSE
c110733_g2	318	auxin response factor 5-3 [Brassica rapa subsp. pekinensis]	ARF	4.06821	10.5211	-1.3708	0.28567	1	FALSE	7.83014	4.77663	0.71304	0.65574	1	FALSE	8.17027	3.95637	1.0462	0.45252	1	FALSE
c110285_g2	2483	auxin response factor 6-like isoform X3 [Camelina sativa]	ARF	750.97	908.325	-0.27445	0.22264	1	FALSE	914.089	970.217	-0.085972	0.78704	1	FALSE	953.861	730.414	0.38506	0.061612	0.88808	FALSE
c114312_g2	2812	auxin response factor 7 [Brassica rapa]	ARF	1592.82	1583.41	0.0085459	0.95073	1	FALSE	1456.61	1430.33	0.026264	0.91114	1	FALSE	1519.58	1549.14	-0.0278	0.87495	1	FALSE
c111646_g2	3091	auxin response factor 8-like [Brassica rapa]>gi|685335544|ref|XP_009105162.1| auxin response factor 8-like [Brassica rapa]>gi|379323212|gb|AFD01305.1| auxin response factor 8-1 [Brassica rapa subsp. pekinensis]	ARF	448.086	525.04	-0.22865	0.3248	1	FALSE	411.254	504.66	-0.29528	0.3137	1	FALSE	429.007	435.831	-0.022766	0.96433	1	FALSE
c113487_g2	366	auxin response factor 9 [Brassica rapa]	ARF	24.66	15.6715	0.65403	0.40042	1	FALSE	8.03946	3.18714	1.3348	0.43024	1	FALSE	8.38012	23.987	-1.5172	0.05228	0.79869	FALSE
c112733_g1	2425	two-component response regulator ARR1 isoform X1 [Brassica rapa]	ARR	1806.69	2456.91	-0.44349	0.041007	1	FALSE	1721.55	1869.08	-0.11862	0.65176	1	FALSE	1795.83	1757.29	0.031296	0.82848	1	FALSE
c108155_g2	1545	two-component response regulator ARR14 isoform X1 [Brassica rapa]	ARR	310.031	402.993	-0.37835	0.1279	1	FALSE	199.836	268.601	-0.42665	0.20131	1	FALSE	208.501	301.579	-0.53248	0.1252	1	FALSE
c235432_g1	222	two-component response regulator ARR14-like [Populus euphratica]	ARR	1.16594	0	Inf	0.75463	1	FALSE	0	0	NA	NA	NA	NA	0	1.13484	#NAME?	0.76505	1	FALSE
c105865_g2	644	two-component response regulator ARR15 [Brassica rapa]	ARR	4.77028	8.69417	-0.86597	0.47606	1	FALSE	6.46476	10.0858	-0.64166	0.64288	1	FALSE	6.74491	4.64039	0.53955	0.71301	1	FALSE
c95586_g1	277	two-component response regulator ARR15-like [Brassica rapa]	ARR	0	0.858401	#NAME?	0.8326	1	FALSE	0	0	NA	NA	NA	NA	0	0	NA	NA	NA	NA
c185448_g1	298	two-component response regulator ARR16 isoform X2 [Brassica rapa]>gi|674897527|emb|CDY35445.1| BnaA03g19150D [Brassica napus]	ARR	0	0.429201	#NAME?	1	1	FALSE	0	0	NA	NA	NA	NA	0	0	NA	NA	NA	NA
c76379_g1	784	two-component response regulator ARR16 isoform X2 [Brassica rapa]>gi|674897527|emb|CDY35445.1| BnaA03g19150D [Brassica napus]	ARR	3.72346	7.06726	-0.92451	0.53011	1	FALSE	12.4844	3.70747	1.7516	0.20093	1	FALSE	13.0059	3.62215	1.8443	0.11922	1	FALSE
c90391_g1	705	two-component response regulator ARR17 isoform X1 [Brassica rapa]	ARR	8.48116	15.0132	-0.8239	0.44701	1	FALSE	24.4937	19.0862	0.35988	0.65253	1	FALSE	25.5543	8.24696	1.6316	0.038539	0.65577	FALSE
c19984_g1	267	two-component response regulator ARR17 isoform X2 [Brassica rapa]	ARR	0.46386	0.948295	-1.0316	1	1	FALSE	0.431866	2.11797	-2.294	0.68752	1	FALSE	0.451801	0.450822	0.0031301	1	1	FALSE
c50629_g2	666	two-component response regulator ARR18 [Brassica rapa]	ARR	1.04683	0.429201	1.2863	0.97172	1	FALSE	0.50164	2.65052	-2.4016	0.56934	1	FALSE	0.521751	1.01824	-0.96465	0.98729	1	FALSE
c76788_g1	1789	two-component response regulator ARR19 [Brassica rapa]>gi|685308653|ref|XP_009144989.1| two-component response regulator ARR19 [Brassica rapa]>gi|674903699|emb|CDY29358.1| BnaA05g16250D [Brassica napus]	ARR	5.47236	16.8895	-1.6259	0.081118	1	FALSE	10.9097	12.1834	-0.1593	0.89719	1	FALSE	11.3707	5.32441	1.0946	0.31004	1	FALSE
c112733_g2	382	two-component response regulator ARR1-like isoform X2 [Brassica rapa]	ARR	172.676	195.595	-0.1798	0.51661	1	FALSE	72.7701	54.1284	0.42696	0.36813	1	FALSE	75.9313	167.948	-1.1452	0.00042274	0.021017	TRUE
c143782_g1	441	two-component response regulator ARR1-like isoform X2 [Brassica rapa]	ARR	36.2439	43.1227	-0.25071	0.79951	1	FALSE	30.8189	27.5906	0.15964	0.8191	1	FALSE	32.1593	35.242	-0.13206	0.78182	1	FALSE
c103080_g1	1239	two-component response regulator ARR2 isoform X3 [Brassica rapa]	ARR	277.428	313.062	-0.17434	0.48914	1	FALSE	340.66	345.426	-0.020044	0.93433	1	FALSE	355.277	269.826	0.39691	0.11479	1	FALSE
c112733_g4	534	two-component response regulator ARR2-like [Brassica rapa]	ARR	173.335	159.113	0.12351	0.75547	1	FALSE	169.841	149.055	0.18834	0.61104	1	FALSE	177.149	168.609	0.071282	0.74249	1	FALSE
c106937_g1	631	two-component response regulator ARR2-like [Brassica rapa]	ARR	126.228	109.472	0.20547	0.67271	1	FALSE	150.849	127.794	0.23928	0.51063	1	FALSE	157.392	122.788	0.3582	0.19097	1	FALSE
c112733_g3	465	two-component response regulator ARR2-like [Brassica rapa]	ARR	95.6498	95.1573	0.0074471	0.98416	1	FALSE	99.6625	98.6995	0.014009	1	1	FALSE	103.928	93.0174	0.16001	0.74052	1	FALSE
c234004_g1	217	two-component response regulator ARR2-like isoform X2 [Gossypium raimondii]>gi|763805835|gb|KJB72773.1| hypothetical protein B456_011G196400 [Gossypium raimondii]	ARR	0	0.858401	#NAME?	0.8326	1	FALSE	0	0	NA	NA	NA	NA	0	0	NA	NA	NA	NA
c109644_g2	485	two-component response regulator ARR4-like [Brassica rapa]	ARR	134.207	299.643	-1.1588	0.015077	0.87344	FALSE	297.426	301.842	-0.021264	0.93057	1	FALSE	310.181	130.537	1.2487	3.9112e-06	0.00036858	TRUE
c104628_g2	1062	two-component response regulator ARR5 [Brassica rapa]	ARR	283.465	459.499	-0.69689	0.21457	1	FALSE	412.961	343.95	0.2638	0.36425	1	FALSE	430.963	275.726	0.64433	0.030551	0.55792	FALSE
c90094_g1	1497	two-component response regulator ARR6 [Brassica rapa]>gi|674933176|emb|CDY00336.1| BnaA06g22370D [Brassica napus]>gi|674948947|emb|CDX84366.1| BnaC03g51340D [Brassica napus]	ARR	113.478	457.944	-2.0128	0.03922	1	FALSE	366.836	376.265	-0.036612	0.99844	1	FALSE	383.027	110.398	1.7947	0.023339	0.46421	FALSE
c105865_g1	1222	two-component response regulator ARR7-like [Brassica rapa]>gi|674906344|emb|CDY26701.1| BnaA06g13210D [Brassica napus]	ARR	150.68	454.488	-1.5927	0.016967	0.9343	FALSE	255.807	213.371	0.26169	0.42869	1	FALSE	266.817	146.549	0.86447	0.0017073	0.065126	FALSE
c110210_g2	678	two-component response regulator ARR8 [Brassica rapa]>gi|674897501|emb|CDY35419.1| BnaA03g19410D [Brassica napus]	ARR	13.847	48.3428	-1.8037	0.0019483	0.23852	FALSE	38.7886	33.4446	0.21386	0.73205	1	FALSE	40.4695	13.4703	1.587	0.0073969	0.20101	FALSE
c110210_g3	676	two-component response regulator ARR8-like [Brassica rapa]	ARR	63.0731	145.959	-1.2105	0.042733	1	FALSE	96.0908	115.712	-0.26807	0.63505	1	FALSE	100.329	61.3589	0.70939	0.25003	1	FALSE
c108869_g6	729	two-component response regulator ARR8-like [Brassica rapa]	ARR	33.5111	112.27	-1.7443	0.040545	1	FALSE	76.7531	104.594	-0.44651	0.42356	1	FALSE	80.1317	32.5993	1.2975	0.043092	0.70495	FALSE
c131845_g1	229	two-component response regulator EHD1-like [Cucumis sativus]	ARR	0.927719	0	Inf	0.7817	1	FALSE	0	0	NA	NA	NA	NA	0	0.901644	#NAME?	0.79278	1	FALSE
c109463_g1	2534	two-component response regulator-like APRR1 [Brassica rapa]>gi|281308382|gb|ADA58339.1| pseudo-response regulator 1a [Brassica rapa]	ARR	539.267	884.871	-0.71447	0.095809	1	FALSE	538.51	692.889	-0.36365	0.33757	1	FALSE	561.541	524.519	0.098397	0.66681	1	FALSE
c217450_g1	235	two-component response regulator-like APRR1 isoform X2 [Cicer arietinum]	ARR	0.927719	0	Inf	0.7817	1	FALSE	0	0	NA	NA	NA	NA	0	0.901644	#NAME?	0.79278	1	FALSE
c109262_g1	2288	two-component response regulator-like APRR2 [Brassica rapa]>gi|685258464|ref|XP_009131264.1| two-component response regulator-like APRR2 [Brassica rapa]	ARR	134.301	173.747	-0.37152	0.25046	1	FALSE	150.208	160.284	-0.093667	0.82602	1	FALSE	156.73	130.623	0.26288	0.36901	1	FALSE
c109262_g2	2229	two-component response regulator-like APRR2 [Brassica rapa]>gi|685291916|ref|XP_009136895.1| two-component response regulator-like APRR2 [Brassica rapa]>gi|685291918|ref|XP_009136896.1| two-component response regulator-like APRR2 [Brassica rapa]>gi|685291920|ref|XP_009136897.1| two-component response regulator-like APRR2 [Brassica rapa]	ARR	105.372	103.135	0.030963	0.92803	1	FALSE	90.5765	89.6421	0.01496	0.97572	1	FALSE	94.4987	102.493	-0.11715	0.79117	1	FALSE
c111410_g4	884	two-component response regulator-like APRR5 [Brassica rapa]	ARR	9.88532	19.2153	-0.9589	0.24801	1	FALSE	9.12573	15.3665	-0.75177	0.48927	1	FALSE	9.52567	9.615	-0.013467	1	1	FALSE
c107813_g1	1275	two-component response regulator-like APRR5 [Brassica rapa]	ARR	54.2094	123.496	-1.1878	0.0012456	0.17447	FALSE	68.4683	106.753	-0.64077	0.30517	1	FALSE	71.3548	52.731	0.43636	0.4626	1	FALSE
c103602_g1	1970	two-component response regulator-like APRR5 [Brassica rapa]>gi|281308386|gb|ADA58341.1| pseudo-response regulator 5a [Brassica rapa]	ARR	69.4354	69.2749	0.0033402	0.98567	1	FALSE	45.9246	44.0467	0.060236	0.99515	1	FALSE	47.8497	67.5382	-0.49719	0.31305	1	FALSE
c87681_g1	531	two-component response regulator-like APRR7 [Brassica rapa]>gi|685380148|ref|XP_009122752.1| two-component response regulator-like APRR7 [Brassica rapa]>gi|685380151|ref|XP_009122753.1| two-component response regulator-like APRR7 [Brassica rapa]>gi|281308396|gb|ADA58346.1| pseudo-response regulator 7b [Brassica rapa]	ARR	190.855	250.028	-0.38961	0.16055	1	FALSE	135.372	136.847	-0.015643	0.97063	1	FALSE	141.197	185.639	-0.39479	0.18674	1	FALSE
c102835_g2	1043	two-component response regulator-like APRR7 [Brassica rapa]>gi|685380148|ref|XP_009122752.1| two-component response regulator-like APRR7 [Brassica rapa]>gi|685380151|ref|XP_009122753.1| two-component response regulator-like APRR7 [Brassica rapa]>gi|281308396|gb|ADA58346.1| pseudo-response regulator 7b [Brassica rapa]	ARR	525.614	619.82	-0.23785	0.34587	1	FALSE	554.136	636.382	-0.19965	0.47617	1	FALSE	577.999	511.196	0.17719	0.45542	1	FALSE
c111410_g5	1640	two-component response regulator-like APRR9 [Brassica rapa]>gi|281308390|gb|ADA58343.1| pseudo-response regulator 9 [Brassica rapa]	ARR	53.0997	113.665	-1.098	0.0068375	0.54512	FALSE	60.08	92.9636	-0.62978	0.3541	1	FALSE	62.625	51.6349	0.27839	0.7181	1	FALSE
c128339_g1	416	two-component response regulator-like APRR9 isoform X1 [Brassica rapa]	ARR	3.72346	3.45387	0.10843	1	1	FALSE	4.52798	3.71561	0.28527	0.931	1	FALSE	4.72786	3.62215	0.38434	0.84306	1	FALSE
c111410_g1	1249	two-component response regulator-like APRR9 isoform X2 [Brassica rapa]	ARR	21.0305	30.5746	-0.53985	0.42147	1	FALSE	24.5767	34.9974	-0.50996	0.47331	1	FALSE	25.6564	20.4503	0.32719	0.65149	1	FALSE
c104246_g2	1187	two-component response regulator-like PRR37 [Brassica rapa]	ARR	45.8348	51.2573	-0.16131	0.68603	1	FALSE	25.0783	29.7005	-0.24404	0.76979	1	FALSE	26.1781	44.585	-0.7682	0.17541	1	FALSE
c106234_g3	1700	auxin-responsive protein IAA11 [Brassica rapa]	AUX/IAA	275.924	388.511	-0.49368	0.059182	1	FALSE	275.341	290.187	-0.075767	0.80784	1	FALSE	287.192	268.396	0.097651	0.63753	1	FALSE
c226374_g1	764	auxin-responsive protein IAA15 [Brassica rapa]	AUX/IAA	1.04683	2.6651	-1.3482	0.67086	1	FALSE	3.66425	1.05695	1.7936	0.56039	1	FALSE	3.82426	1.01824	1.9091	0.45059	1	FALSE
c108536_g3	1983	auxin-responsive protein IAA16-like [Brassica rapa]>gi|674911929|emb|CDY21111.1| BnaA01g33420D [Brassica napus]	AUX/IAA	1763.42	2634.61	-0.57922	0.039677	1	FALSE	3222.81	2768.21	0.21937	0.39007	1	FALSE	3361.75	1715.38	0.97068	1.0161e-06	0.00010977	TRUE
c108536_g2	880	auxin-responsive protein IAA17-like [Brassica rapa]	AUX/IAA	992.205	838.855	0.24222	0.28251	1	FALSE	1255.6	928.658	0.43516	0.10628	1	FALSE	1309.61	965.06	0.44045	0.028908	0.53937	FALSE
c100035_g1	474	auxin-responsive protein IAA18 [Brassica rapa]	AUX/IAA	58.146	118.586	-1.0282	0.0068158	0.54457	FALSE	58.6845	51.5145	0.188	0.71391	1	FALSE	61.226	56.5552	0.11448	0.77743	1	FALSE
c100035_g2	703	auxin-responsive protein IAA18-like [Brassica rapa]	AUX/IAA	34.7836	38.4711	-0.14537	0.81311	1	FALSE	27.9486	18.5821	0.58886	0.42216	1	FALSE	29.1687	33.8352	-0.2141	0.7875	1	FALSE
c72552_g1	361	auxin-responsive protein IAA19 [Brassica rapa]>gi|674913017|emb|CDY20135.1| BnaA01g28670D [Brassica napus]	AUX/IAA	21.5195	10.5908	1.0228	0.22263	1	FALSE	13.3048	11.6712	0.18899	0.84339	1	FALSE	13.9038	20.9323	-0.59025	0.54915	1	FALSE
c111750_g5	836	auxin-responsive protein IAA2 [Brassica rapa]	AUX/IAA	274.194	542.513	-0.98446	0.054087	1	FALSE	837.702	1035.26	-0.30548	0.27039	1	FALSE	874.02	266.686	1.7125	3.2682e-14	1.2054e-11	TRUE
c78467_g1	519	auxin-responsive protein IAA20 [Brassica rapa]>gi|674884488|emb|CDY48005.1| BnaA04g26850D [Brassica napus]	AUX/IAA	2.67663	3.88307	-0.53678	0.85274	1	FALSE	3.4417	12.2038	-1.8261	0.15821	1	FALSE	3.58231	2.60391	0.46021	0.91309	1	FALSE
c12414_g1	467	auxin-responsive protein IAA26 isoform X1 [Brassica rapa]>gi|674941105|emb|CDX92077.1| BnaA05g23300D [Brassica napus]	AUX/IAA	85.0817	140.246	-0.72104	0.06639	1	FALSE	97.4863	115.684	-0.24692	0.56728	1	FALSE	101.728	82.7731	0.29748	0.47824	1	FALSE
c106551_g4	1492	auxin-responsive protein IAA27 [Brassica rapa]	AUX/IAA	1457.15	1639.01	-0.16968	0.4244	1	FALSE	1606.09	2041.05	-0.34576	0.20446	1	FALSE	1676.12	1417.28	0.24199	0.3064	1	FALSE
c103370_g1	1236	auxin-responsive protein IAA28 [Brassica rapa]>gi|685322578|ref|XP_009151109.1| auxin-responsive protein IAA28 [Brassica rapa]	AUX/IAA	927.672	1743.1	-0.90997	0.0056034	0.47608	FALSE	1128.06	1267.17	-0.16776	0.49817	1	FALSE	1176.28	902.357	0.38247	0.13994	1	FALSE
c183951_g1	225	auxin-responsive protein IAA29 isoform X2 [Brassica rapa]	AUX/IAA	0	0	NA	NA	NA	NA	0.50164	0	Inf	1	1	FALSE	0.521751	0	Inf	1	1	FALSE
c97310_g1	1029	auxin-responsive protein IAA29-like [Brassica rapa]>gi|674919789|emb|CDY13478.1| BnaA03g51960D [Brassica napus]	AUX/IAA	17.0814	19.0558	-0.1578	0.93525	1	FALSE	14.7965	6.36613	1.2168	0.28019	1	FALSE	15.4369	16.6105	-0.10571	0.89323	1	FALSE
c111750_g7	790	auxin-responsive protein IAA2-like [Brassica rapa]>gi|674897389|emb|CDY35493.1| BnaA01g24190D [Brassica napus]	AUX/IAA	94.8789	166.909	-0.8149	0.015188	0.87563	FALSE	114.486	141.75	-0.30819	0.42589	1	FALSE	119.429	92.2791	0.37208	0.26914	1	FALSE
c98295_g1	765	auxin-responsive protein IAA31 isoform X2 [Brassica rapa]>gi|674941168|emb|CDX92140.1| BnaA05g22670D [Brassica napus]	AUX/IAA	3.96167	3.79318	0.062703	1	1	FALSE	3.37193	2.65052	0.3473	0.97977	1	FALSE	3.51236	3.85535	-0.13442	1	1	FALSE
c106551_g3	910	auxin-responsive protein IAA3-like [Brassica rapa]>gi|674943421|emb|CDX89833.1| BnaA10g02490D [Brassica napus]	AUX/IAA	81.9034	109.054	-0.41305	0.24221	1	FALSE	116.27	102.419	0.18299	0.65835	1	FALSE	121.274	79.6717	0.60613	0.062488	0.89609	FALSE
c106551_g1	530	auxin-responsive protein IAA4-like [Tarenaya hassleriana]	AUX/IAA	45.584	99.2924	-1.1232	0.045644	1	FALSE	38.2605	81.7435	-1.0952	0.024096	0.4751	FALSE	39.8835	44.3363	-0.15269	0.74148	1	FALSE
c53399_g1	817	auxin-responsive protein IAA6 [Brassica rapa]	AUX/IAA	4.42553	2.50558	0.82071	0.72381	1	FALSE	8.12245	3.18306	1.3515	0.39716	1	FALSE	8.48217	4.30617	0.97803	0.40021	1	FALSE
c94774_g1	1245	auxin-responsive protein IAA7-like [Brassica rapa]>gi|674940321|emb|CDX92973.1| BnaA03g36950D [Brassica napus]	AUX/IAA	663.181	613.477	0.11239	0.62346	1	FALSE	550.359	447.492	0.29851	0.29768	1	FALSE	574.099	645.029	-0.16807	0.45509	1	FALSE
c106551_g2	1473	auxin-responsive protein IAA8 [Brassica rapa]	AUX/IAA	1564.56	1595.78	-0.028505	0.89427	1	FALSE	1774.33	1769.43	0.0039904	0.98726	1	FALSE	1850.38	1521.77	0.28207	0.15059	1	FALSE
c109313_g2	1598	auxin-responsive protein IAA9-like isoform X1 [Brassica rapa]	AUX/IAA	6985.95	6767.99	0.045729	0.8563	1	FALSE	6710.42	6872.85	-0.034505	0.88696	1	FALSE	6999.61	6794.78	0.042847	0.79922	1	FALSE
c107750_g4	280	auxin-responsive protein IAA9-like isoform X2 [Brassica rapa]	AUX/IAA	11.396	13.2761	-0.22031	0.85697	1	FALSE	6.60431	4.78478	0.46496	0.8243	1	FALSE	6.88481	11.0841	-0.687	0.52435	1	FALSE
c107750_g2	1474	auxin-responsive protein IAA9-like isoform X2 [Camelina sativa]	AUX/IAA	339.066	340.72	-0.0070202	0.88866	1	FALSE	0	0	NA	NA	NA	NA	0	329.81	#NAME?	8.7934e-41	2.0088e-37	TRUE
c110528_g1	1216	transcription factor ABA-INDUCIBLE bHLH-TYPE-like [Brassica rapa]	bHLH	139.642	122.757	0.18593	0.68911	1	FALSE	102.559	113.94	-0.15181	0.72389	1	FALSE	106.983	135.815	-0.34426	0.27792	1	FALSE
c249616_g1	252	transcription factor bHLH041-like [Glycine max]>gi|734365297|gb|KHN17676.1| transcription factor bHLH041 [Glycine soja]	bHLH	0	0.858401	#NAME?	0.8326	1	FALSE	0	0	NA	NA	NA	NA	0	0	NA	NA	NA	NA
c203936_g1	244	transcription factor bHLH056 [Brassica rapa]	bHLH	0	0	NA	NA	NA	NA	0	1.0651	#NAME?	0.80146	1	FALSE	0	0	NA	NA	NA	NA
c16228_g1	303	transcription factor bHLH056 [Brassica rapa]	bHLH	0	0	NA	NA	NA	NA	0	0.528474	#NAME?	0.9885	1	FALSE	0	0	NA	NA	NA	NA
c54434_g1	856	transcription factor bHLH056 [Brassica rapa]	bHLH	2.09366	0.948295	1.1426	0.81147	1	FALSE	5.67081	6.37428	-0.16871	0.95933	1	FALSE	5.91126	2.03648	1.5374	0.39538	1	FALSE
c107461_g1	512	transcription factor bHLH100 [Brassica rapa]	bHLH	38.9457	17.7884	1.1305	0.044557	1	FALSE	9.91969	9.52883	0.057996	0.98416	1	FALSE	10.3593	37.877	-1.8704	0.0044567	0.13599	FALSE
c107461_g7	1026	transcription factor bHLH100-like [Brassica rapa]	bHLH	170.35	83.8703	1.0223	0.059575	1	FALSE	18.4608	21.2164	-0.20071	0.83775	1	FALSE	19.2612	165.654	-3.1044	1.2073e-05	0.00099938	TRUE
c98010_g1	1039	transcription factor bHLH101 isoform X1 [Brassica rapa]	bHLH	205.379	171.012	0.26419	0.39024	1	FALSE	60.0066	54.6609	0.13461	0.75832	1	FALSE	62.6456	199.762	-1.673	3.1197e-07	3.7605e-05	TRUE
c101570_g2	1119	transcription factor bHLH103 [Brassica rapa]	bHLH	53.7204	38.3812	0.48507	0.29253	1	FALSE	59.0202	24.9075	1.2446	0.032793	0.58285	FALSE	61.5436	52.249	0.23621	0.61212	1	FALSE
c106141_g3	1368	transcription factor bHLH104 isoform X1 [Brassica rapa]	bHLH	745.955	1059.22	-0.50584	0.03705	1	FALSE	808.631	934.659	-0.20896	0.44482	1	FALSE	843.519	725.501	0.21744	0.31725	1	FALSE
c104802_g1	1140	transcription factor bHLH106 [Brassica rapa]>gi|674926313|emb|CDY06944.1| BnaA04g23710D [Brassica napus]	bHLH	297.168	512.413	-0.78603	0.001952	0.23878	FALSE	394.856	464.183	-0.23337	0.4253	1	FALSE	411.871	289.049	0.51088	0.028242	0.53134	FALSE
c83638_g1	1573	transcription factor bHLH107 [Brassica rapa]	bHLH	24.7917	15.4715	0.68025	0.62542	1	FALSE	7.67737	3.71561	1.047	0.55088	1	FALSE	7.99827	24.1192	-1.5924	0.091958	1	FALSE
c105534_g1	1505	transcription factor bHLH109 [Brassica rapa]	bHLH	60.2774	72.9896	-0.27607	0.64809	1	FALSE	60.0631	63.6491	-0.08366	0.90702	1	FALSE	62.6834	58.6384	0.096239	0.74978	1	FALSE
c111151_g1	3589	transcription factor bHLH11 [Brassica rapa]	bHLH	667.745	920.398	-0.46296	0.044006	1	FALSE	904.678	1089.58	-0.26829	0.32914	1	FALSE	943.842	649.506	0.5392	0.0076481	0.20618	FALSE
c87516_g1	2353	transcription factor bHLH111 isoform X1 [Brassica rapa]	bHLH	1212.32	895.551	0.43693	0.082774	1	FALSE	1047.81	1240.51	-0.24356	0.37554	1	FALSE	1093.23	1179.21	-0.10922	0.68353	1	FALSE
c102037_g2	2151	transcription factor bHLH112 isoform X1 [Brassica rapa]	bHLH	2264.69	2741.47	-0.27563	0.34624	1	FALSE	1873.73	2600.48	-0.47287	0.070066	1	FALSE	1954.85	2202.96	-0.17238	0.63929	1	FALSE
c97155_g2	273	transcription factor bHLH112 isoform X2 [Brassica rapa]	bHLH	4.65117	3.45387	0.42938	0.83193	1	FALSE	3.02306	6.35798	-1.0726	0.60753	1	FALSE	3.16261	4.52379	-0.51642	0.87492	1	FALSE
c101243_g1	1240	transcription factor bHLH113 isoform X1 [Brassica rapa]>gi|674886433|emb|CDY46170.1| BnaA05g20570D [Brassica napus]	bHLH	108.287	150.469	-0.4746	0.14345	1	FALSE	99.6192	83.8329	0.24891	0.55849	1	FALSE	103.922	105.33	-0.019407	1	1	FALSE
c67813_g1	432	transcription factor bHLH113-like isoform X1 [Brassica rapa]	bHLH	10.813	9.32342	0.21384	0.82436	1	FALSE	11.6339	9.01665	0.36768	0.78001	1	FALSE	12.1344	10.5166	0.20643	0.87639	1	FALSE
c110454_g1	2344	transcription factor bHLH113-like isoform X2 [Brassica rapa]>gi|685351159|ref|XP_009111036.1| transcription factor bHLH113-like isoform X2 [Brassica rapa]>gi|685351162|ref|XP_009111037.1| transcription factor bHLH113-like isoform X2 [Brassica rapa]	bHLH	1145.45	823.233	0.47654	0.045797	1	FALSE	642.408	548.495	0.22801	0.44342	1	FALSE	669.885	1114.07	-0.73386	0.00035168	0.017924	TRUE
c94543_g1	1231	transcription factor bHLH115 [Brassica rapa]	bHLH	2054.72	1688.77	0.28296	0.1871	1	FALSE	1665.39	1519.2	0.13254	0.61056	1	FALSE	1737.24	1998.4	-0.20204	0.29471	1	FALSE
c96707_g1	1370	transcription factor bHLH118 isoform X1 [Brassica rapa]>gi|674882688|emb|CDY49711.1| BnaA03g47370D [Brassica napus]	bHLH	352.637	797.431	-1.1772	0.006702	0.53858	FALSE	1248.17	909.256	0.45706	0.088062	1	FALSE	1301.92	343	1.9244	7.1318e-19	4.123e-16	TRUE
c180084_g1	243	transcription factor bHLH119-like isoform X1 [Brassica rapa]	bHLH	0	0.429201	#NAME?	1	1	FALSE	0	0	NA	NA	NA	NA	0	0	NA	NA	NA	NA
c107086_g1	1810	transcription factor bHLH122 [Brassica rapa]	bHLH	562.636	780.354	-0.47193	0.04604	1	FALSE	1119.46	1027.36	0.12386	0.67631	1	FALSE	1167.34	547.278	1.0929	1.8339e-05	0.0014335	TRUE
c94881_g1	1080	transcription factor bHLH125 [Brassica rapa]	bHLH	217.27	409.686	-0.91503	0.041919	1	FALSE	330.838	311.139	0.088568	0.82199	1	FALSE	345.355	211.304	0.70876	0.12573	1	FALSE
c104461_g1	1590	transcription factor bHLH126-like [Brassica rapa]>gi|685260273|ref|XP_009139202.1| transcription factor bHLH126-like [Brassica rapa]>gi|674876617|emb|CDY55725.1| BnaA01g35240D [Brassica napus]	bHLH	203.047	315.295	-0.63489	0.070477	1	FALSE	344.752	319.306	0.11062	0.71604	1	FALSE	359.643	197.492	0.86477	0.00054835	0.026089	TRUE
c112294_g2	1628	transcription factor bHLH128 [Brassica rapa]	bHLH	752.644	1348.57	-0.84139	0.00041248	0.076584	FALSE	1247.93	1175.82	0.085874	0.747	1	FALSE	1301.74	732.022	0.83048	6.048e-05	0.0040483	TRUE
c107064_g6	626	transcription factor bHLH129-like isoform X2 [Brassica rapa]	bHLH	2.21277	0.429201	2.3661	0.64434	1	FALSE	2.36865	2.12204	0.15861	1	1	FALSE	2.46885	2.15308	0.19744	1	1	FALSE
c101511_g3	1146	transcription factor bHLH13 [Brassica rapa]	bHLH	524.523	366.324	0.51789	0.22161	1	FALSE	231.16	197.801	0.22484	0.51449	1	FALSE	241.091	510.092	-1.0812	0.0012076	0.049621	TRUE
c85426_g1	427	transcription factor bHLH13 [Brassica rapa]	bHLH	134.038	96.3753	0.4759	0.17516	1	FALSE	74.2354	61.4944	0.27165	0.59813	1	FALSE	77.4003	130.358	-0.75207	0.020267	0.42004	FALSE
c108763_g1	1495	transcription factor bHLH130-like [Brassica rapa]	bHLH	100.803	276.409	-1.4553	2.3158e-06	0.0011565	TRUE	118.446	163.52	-0.46524	0.2636	1	FALSE	123.475	98.0388	0.33279	0.40317	1	FALSE
c97430_g1	1198	transcription factor bHLH133 [Brassica rapa]>gi|674919469|emb|CDY13883.1| BnaA09g43850D [Brassica napus]	bHLH	6.97047	7.42684	-0.091491	1	1	FALSE	10.7004	8.46373	0.3383	0.81486	1	FALSE	11.1609	6.7779	0.71954	0.55251	1	FALSE
c75251_g1	763	Transcription factor bHLH140 [Aegilops tauschii]	bHLH	1.6298	1.8067	-0.14866	1	1	FALSE	4.37521	0.532548	3.0384	0.34878	1	FALSE	4.55586	1.58566	1.5226	0.48651	1	FALSE
c116132_g1	504	transcription factor bHLH140 [Brassica rapa]	bHLH	0	0	NA	NA	NA	NA	0	3.17492	#NAME?	0.3048	1	FALSE	0	0	NA	NA	NA	NA
c97719_g1	2520	transcription factor bHLH140 [Brassica rapa]	bHLH	260.879	269.145	-0.045	0.91889	1	FALSE	290.303	267.914	0.11579	0.71465	1	FALSE	302.833	253.721	0.25528	0.33175	1	FALSE
c123348_g1	511	transcription factor bHLH140 isoform X2 [Nicotiana tomentosiformis]	bHLH	0	0	NA	NA	NA	NA	0	4.23594	#NAME?	0.18459	1	FALSE	0	0	NA	NA	NA	NA
c111398_g4	2807	transcription factor bHLH143 [Brassica rapa]>gi|685379625|ref|XP_009122520.1| transcription factor bHLH143 [Brassica rapa]	bHLH	1092.67	1363.47	-0.31942	0.14677	1	FALSE	1470.26	2038.01	-0.47108	0.077895	1	FALSE	1534.22	1062.87	0.52955	0.049024	0.76632	FALSE
c86209_g1	718	transcription factor bHLH144-like [Brassica rapa]	bHLH	562.422	584.78	-0.05624	0.76726	1	FALSE	429.814	552.337	-0.36184	0.20604	1	FALSE	448.312	547.013	-0.28707	0.1945	1	FALSE
c91449_g1	396	transcription factor bHLH144-like [Brassica rapa]	bHLH	7.3278	6.29875	0.21831	0.90514	1	FALSE	9.26528	12.7445	-0.45997	0.70146	1	FALSE	9.66557	7.1277	0.43942	0.71077	1	FALSE
c110443_g2	322	transcription factor bHLH147-like [Brassica rapa]	bHLH	20.5792	24.8152	-0.27003	0.71025	1	FALSE	20.8992	20.6716	0.015799	1	1	FALSE	21.8	20.0151	0.12324	0.8984	1	FALSE
c196281_g1	262	transcription factor bHLH147-like [Jatropha curcas]>gi|643716167|gb|KDP27940.1| hypothetical protein JCGZ_19020 [Jatropha curcas]	bHLH	0	0	NA	NA	NA	NA	0	1.05695	#NAME?	0.80231	1	FALSE	0	0	NA	NA	NA	NA
c91848_g1	931	transcription factor bHLH149 [Brassica rapa]	bHLH	375.31	458.752	-0.28963	0.23858	1	FALSE	308.587	411.729	-0.41602	0.28527	1	FALSE	322.162	365.051	-0.18031	0.74054	1	FALSE
c78145_g1	328	transcription factor bHLH150-like [Brassica rapa]	bHLH	7.55344	15.512	-1.0382	0.29436	1	FALSE	11.0625	13.2689	-0.26237	0.8417	1	FALSE	11.5427	7.34532	0.65209	0.56544	1	FALSE
c98991_g3	506	transcription factor bHLH150-like [Brassica rapa]	bHLH	63.8565	121.822	-0.93187	0.12278	1	FALSE	114.04	99.2564	0.20031	0.63127	1	FALSE	118.945	62.1128	0.93734	0.0075094	0.20329	FALSE
c98991_g2	336	transcription factor bHLH150-like [Brassica rapa]>gi|674959425|emb|CDX74130.1| BnaA03g29170D [Brassica napus]	bHLH	2.09366	0	Inf	0.43988	1	FALSE	0	1.05695	#NAME?	0.80231	1	FALSE	0	2.03648	#NAME?	0.45279	1	FALSE
c76738_g1	243	transcription factor bHLH150-like [Brassica rapa]>gi|674959425|emb|CDX74130.1| BnaA03g29170D [Brassica napus]	bHLH	0	0.429201	#NAME?	1	1	FALSE	0	0	NA	NA	NA	NA	0	0	NA	NA	NA	NA
c112959_g1	2628	transcription factor bHLH155-like [Brassica rapa]	bHLH	962.098	1098.57	-0.19137	0.40365	1	FALSE	869.647	1039.73	-0.2577	0.35864	1	FALSE	907.421	935.78	-0.044397	0.90482	1	FALSE
c107050_g1	1573	transcription factor bHLH157-like [Brassica rapa]	bHLH	63.7374	116.62	-0.8716	0.019778	1	FALSE	108.021	116.769	-0.11235	0.7908	1	FALSE	112.684	61.9962	0.86204	0.014638	0.33227	FALSE
c98099_g1	701	transcription factor bHLH18 [Brassica rapa]	bHLH	58.942	44.4597	0.4068	0.37642	1	FALSE	17.5838	9.03294	0.96098	0.35341	1	FALSE	18.3255	57.3247	-1.6453	0.0012175	0.04994	TRUE
c98099_g2	1314	transcription factor bHLH18-like [Brassica rapa]	bHLH	153.42	123.418	0.31394	0.36931	1	FALSE	119.977	75.914	0.66032	0.11816	1	FALSE	125.104	149.231	-0.25441	0.42362	1	FALSE
c108597_g2	2713	transcription factor bHLH19 [Brassica rapa]	bHLH	1656.82	634.203	1.3854	0.039819	1	FALSE	759.056	279.092	1.4435	0.17795	1	FALSE	790.785	1611.21	-1.0268	0.050883	0.78601	FALSE
c103216_g1	1388	transcription factor bHLH23-like [Brassica rapa]	bHLH	2.78316	6.27849	-1.1737	0.52047	1	FALSE	19.0888	20.1635	-0.079022	0.9181	1	FALSE	19.8907	2.70493	2.8784	0.022237	0.44904	FALSE
c61679_g2	285	transcription factor bHLH25 [Brassica rapa]>gi|674958287|emb|CDX75679.1| BnaA01g00230D [Brassica napus]	bHLH	0	0.429201	#NAME?	1	1	FALSE	0	0	NA	NA	NA	NA	0	0	NA	NA	NA	NA
c61679_g1	293	transcription factor bHLH25 [Brassica rapa]>gi|674958287|emb|CDX75679.1| BnaA01g00230D [Brassica napus]	bHLH	1.39158	4.06286	-1.5458	0.63971	1	FALSE	1.50492	0.532548	1.4987	0.89172	1	FALSE	1.56525	1.35247	0.2108	1	1	FALSE
c85236_g1	842	transcription factor bHLH25-like [Brassica rapa]	bHLH	3.2596	3.79318	-0.21871	0.96528	1	FALSE	6.46476	6.90275	-0.094574	1	1	FALSE	6.74491	3.17133	1.0887	0.45621	1	FALSE
c44925_g1	338	transcription factor bHLH25-like [Brassica rapa]	bHLH	0	0.858401	#NAME?	0.8326	1	FALSE	0.431866	0	Inf	1	1	FALSE	0.451801	0	Inf	1	1	FALSE
c105111_g1	2474	transcription factor bHLH27 [Brassica rapa]	bHLH	858.339	371.019	1.2101	0.099861	1	FALSE	117.343	109.675	0.097489	0.85626	1	FALSE	122.388	834.607	-2.7696	0.0048164	0.14501	FALSE
c161759_g1	206	transcription factor bHLH28-like [Brassica rapa]	bHLH	0	0	NA	NA	NA	NA	0	1.0651	#NAME?	0.80146	1	FALSE	0	0	NA	NA	NA	NA
c110528_g3	1381	transcription factor bHLH3 [Brassica rapa]	bHLH	798.88	850.392	-0.09015	0.69527	1	FALSE	850.105	896.348	-0.076419	0.75536	1	FALSE	886.53	776.98	0.19029	0.40217	1	FALSE
c106141_g2	1274	transcription factor bHLH34 [Brassica rapa]	bHLH	277.547	243.793	0.18708	0.4525	1	FALSE	259.882	284.195	-0.12902	0.75375	1	FALSE	271.243	269.943	0.0069293	0.93822	1	FALSE
c61310_g1	357	transcription factor bHLH36-like [Brassica rapa]	bHLH	0.46386	0.948295	-1.0316	1	1	FALSE	1.50492	2.11797	-0.493	0.94586	1	FALSE	1.56525	0.450822	1.7958	0.84213	1	FALSE
c109186_g2	1095	transcription factor bHLH36-like [Brassica rapa]	bHLH	141.322	223.879	-0.66373	0.069259	1	FALSE	268.64	209.599	0.35805	0.2804	1	FALSE	280.173	137.463	1.0273	0.00014066	0.0083153	TRUE
c109186_g3	987	transcription factor bHLH36-like [Brassica rapa]	bHLH	228.434	184.288	0.30982	0.31381	1	FALSE	391.361	254.072	0.62326	0.045124	0.73861	FALSE	408.16	222.194	0.87731	0.00031408	0.016235	TRUE
c110528_g2	2078	transcription factor bHLH3-like [Brassica rapa]	bHLH	3798.06	2296.46	0.72585	0.11562	1	FALSE	2294.78	1802.6	0.34828	0.3498	1	FALSE	2392.93	3693.65	-0.62627	0.018854	0.39981	FALSE
c108625_g1	3223	transcription factor bHLH47-like [Brassica rapa]	bHLH	469.9	543.794	-0.21071	0.35801	1	FALSE	394.135	413.372	-0.068749	0.79542	1	FALSE	411.017	457.035	-0.15311	0.48797	1	FALSE
c89443_g1	546	transcription factor bHLH48 isoform X1 [Brassica rapa]	bHLH	0	1.8067	#NAME?	0.51954	1	FALSE	4.09611	3.17492	0.36754	0.91534	1	FALSE	4.27606	0	Inf	0.13139	1	FALSE
c89443_g2	717	transcription factor bHLH48 isoform X2 [Brassica rapa]	bHLH	0.582969	2.6651	-2.1927	0.50967	1	FALSE	3.8038	3.71561	0.03384	1	1	FALSE	3.96416	0.567421	2.8045	0.30682	1	FALSE
c113644_g1	2215	transcription factor bHLH49-like [Brassica rapa]>gi|685273295|ref|XP_009127690.1| transcription factor bHLH49-like [Brassica rapa]>gi|685273297|ref|XP_009127691.1| transcription factor bHLH49-like [Brassica rapa]>gi|685273299|ref|XP_009127693.1| transcription factor bHLH49-like [Brassica rapa]>gi|685273301|ref|XP_009127694.1| transcription factor bHLH49-like [Brassica rapa]	bHLH	1394.57	1409.84	-0.015715	0.9197	1	FALSE	1072.24	1248.89	-0.22001	0.42576	1	FALSE	1118.75	1356.38	-0.27788	0.18502	1	FALSE
c101956_g5	764	transcription factor bHLH51-like [Brassica rapa]>gi|674925546|emb|CDY07615.1| BnaA03g18960D [Brassica napus]	bHLH	10.0044	7.58636	0.39916	0.76355	1	FALSE	7.03618	10.0736	-0.51771	0.69829	1	FALSE	7.33661	9.7316	-0.40756	0.75721	1	FALSE
c101956_g3	280	transcription factor bHLH51-like [Brassica rapa]>gi|674925546|emb|CDY07615.1| BnaA03g18960D [Brassica napus]	bHLH	0.927719	0	Inf	0.7817	1	FALSE	1.2956	2.11797	-0.70906	0.94487	1	FALSE	1.3554	0.901644	0.58809	1	1	FALSE
c104643_g1	1218	transcription factor bHLH54 [Brassica rapa]	bHLH	72.4694	75.4344	-0.05785	0.88146	1	FALSE	76.5739	52.4982	0.54459	0.25152	1	FALSE	79.8955	70.4919	0.18066	0.58489	1	FALSE
c107560_g1	1042	transcription factor bHLH55-like [Brassica rapa]	bHLH	84.3418	111.18	-0.39857	0.24839	1	FALSE	194.235	210.245	-0.11427	0.76196	1	FALSE	202.659	82.0424	1.3046	1.3407e-05	0.0010907	TRUE
c21291_g1	583	transcription factor bHLH57 [Brassica rapa]>gi|674880508|emb|CDY51710.1| BnaA09g51970D [Brassica napus]	bHLH	1.04683	2.32579	-1.1517	0.77456	1	FALSE	1.36537	1.0651	0.35831	1	1	FALSE	1.42535	1.01824	0.48524	1	1	FALSE
c58543_g1	574	transcription factor bHLH57 [Brassica rapa]>gi|674880508|emb|CDY51710.1| BnaA09g51970D [Brassica napus]	bHLH	2.43841	6.88748	-1.498	0.37385	1	FALSE	2.94006	1.59764	0.8799	0.84597	1	FALSE	3.06056	2.37071	0.36848	1	1	FALSE
c105293_g1	1338	transcription factor bHLH60-like [Brassica rapa]	bHLH	47.2138	42.9227	0.13747	0.7999	1	FALSE	81.5205	83.8329	-0.040354	0.94714	1	FALSE	85.043	45.9219	0.88901	0.025996	0.50164	FALSE
c83009_g1	639	transcription factor bHLH61-like [Brassica rapa]>gi|674953557|emb|CDX79988.1| BnaA05g01680D [Brassica napus]	bHLH	4.65117	3.0943	0.58798	0.83264	1	FALSE	4.59775	5.30103	-0.20534	0.97478	1	FALSE	4.79781	4.52379	0.084844	1	1	FALSE
c107520_g2	1957	transcription factor bHLH62 [Brassica rapa]	bHLH	632.56	536.433	0.2378	0.33145	1	FALSE	446.627	454.097	-0.02393	0.95296	1	FALSE	465.959	615.236	-0.40094	0.074987	1	FALSE
c240138_g1	334	transcription factor bHLH63-like isoform X1 [Brassica rapa]	bHLH	0	0.858401	#NAME?	0.8326	1	FALSE	0.50164	0.528474	-0.075181	1	1	FALSE	0.521751	0	Inf	1	1	FALSE
c101556_g3	1409	transcription factor bHLH66 [Brassica rapa]	bHLH	117.445	73.8277	0.66975	0.059558	1	FALSE	133.74	116.102	0.20404	0.5951	1	FALSE	139.524	114.23	0.28858	0.35114	1	FALSE
c101556_g1	216	transcription factor bHLH66-like [Brassica rapa]	bHLH	0.582969	0	Inf	0.98632	1	FALSE	0.933505	0.532548	0.80975	1	1	FALSE	0.973552	0.567421	0.77884	1	1	FALSE
c104545_g3	2905	transcription factor bHLH69 [Brassica rapa]	bHLH	147.885	174.295	-0.23706	0.45915	1	FALSE	178.186	154.868	0.20234	0.57223	1	FALSE	185.873	143.829	0.36997	0.21239	1	FALSE
c107558_g1	1137	transcription factor bHLH7 [Brassica rapa]>gi|674943507|emb|CDX89919.1| BnaA10g01630D [Brassica napus]	bHLH	387.953	368.925	0.072557	0.80992	1	FALSE	401.49	378.301	0.08583	0.79223	1	FALSE	418.729	377.34	0.15015	0.5182	1	FALSE
c105600_g2	440	transcription factor bHLH70 isoform X2 [Brassica rapa]	bHLH	1.6298	1.46739	0.15144	1	1	FALSE	0.431866	0	Inf	1	1	FALSE	0.451801	1.58566	-1.8113	0.81275	1	FALSE
c105600_g5	728	transcription factor bHLH70 isoform X3 [Brassica rapa]	bHLH	0.46386	1.89659	-2.0316	0.72972	1	FALSE	1.00328	0.528474	0.92482	1	1	FALSE	1.0435	0.450822	1.2108	1	1	FALSE
c86534_g1	1035	transcription factor bHLH71-like isoform X3 [Brassica rapa]	bHLH	9.40888	3.79318	1.3106	0.28317	1	FALSE	8.262	6.35391	0.37885	0.81517	1	FALSE	8.62207	9.14861	-0.085518	0.955	1	FALSE
c93149_g2	296	transcription factor bHLH74-like [Brassica rapa]	bHLH	7.79166	6.81785	0.19261	0.90165	1	FALSE	4.95984	5.30918	-0.098195	1	1	FALSE	5.17966	7.57852	-0.54906	0.73648	1	FALSE
c112230_g2	1120	transcription factor bHLH74-like isoform X1 [Brassica rapa]>gi|685307514|ref|XP_009144472.1| transcription factor bHLH74-like isoform X1 [Brassica rapa]	bHLH	38.2436	17.658	1.1149	0.064548	1	FALSE	28.7293	27.0785	0.08538	0.9235	1	FALSE	29.9703	37.193	-0.3115	0.55463	1	FALSE
c93149_g1	222	transcription factor bHLH74-like isoform X2 [Brassica rapa]	bHLH	0	0	NA	NA	NA	NA	0.863731	0	Inf	0.86658	1	FALSE	0.903602	0	Inf	0.81262	1	FALSE
c90257_g1	271	transcription factor bHLH74-like isoform X2 [Brassica rapa]	bHLH	0.582969	0	Inf	0.98632	1	FALSE	1.36537	1.5895	-0.21928	1	1	FALSE	1.42535	0.567421	1.3288	0.84315	1	FALSE
c104958_g1	1414	transcription factor bHLH77-like [Brassica rapa]	bHLH	209.579	171.192	0.29188	0.34456	1	FALSE	230.991	177.511	0.37992	0.33126	1	FALSE	240.978	203.851	0.24139	0.33295	1	FALSE
c107520_g1	2123	transcription factor bHLH78-like [Brassica rapa]	bHLH	1766.06	2088.6	-0.242	0.25572	1	FALSE	1843.25	1637.02	0.17118	0.4924	1	FALSE	1923.13	1717.79	0.16291	0.35074	1	FALSE
c105334_g1	1250	transcription factor bHLH79 [Brassica rapa]>gi|674916362|emb|CDY16766.1| BnaA09g06160D [Brassica napus]	bHLH	631.099	734.995	-0.21987	0.36518	1	FALSE	743.203	655.199	0.18182	0.51045	1	FALSE	775.268	613.829	0.33686	0.10893	1	FALSE
c113672_g2	1841	transcription factor bHLH80-like [Brassica rapa]	bHLH	1130.15	1106.02	0.031143	0.87498	1	FALSE	886.663	927.101	-0.064341	0.83035	1	FALSE	925.065	1099.21	-0.24884	0.24295	1	FALSE
c104545_g1	788	transcription factor bHLH82-like [Brassica rapa]	bHLH	28.5965	22.6489	0.3364	0.61483	1	FALSE	16.3712	13.2485	0.30533	0.78162	1	FALSE	17.0721	27.8112	-0.70402	0.26601	1	FALSE
c98823_g1	1222	transcription factor bHLH84 isoform X2 [Brassica rapa]	bHLH	18.4982	14.584	0.343	0.67286	1	FALSE	14.8663	10.0654	0.56264	0.60261	1	FALSE	15.5069	17.9941	-0.21462	0.8458	1	FALSE
c103556_g2	1261	transcription factor bHLH85-like [Brassica rapa]	bHLH	35.0218	30.6354	0.19305	0.76864	1	FALSE	53.4757	34.4323	0.63512	0.35406	1	FALSE	55.7402	34.0684	0.71028	0.18468	1	FALSE
c103556_g1	434	transcription factor bHLH85-like [Brassica rapa]	bHLH	5.23414	3.27408	0.67686	0.74213	1	FALSE	3.95657	1.59357	1.312	0.61339	1	FALSE	4.13616	5.09121	-0.29972	0.96765	1	FALSE
c103556_g3	770	transcription factor bHLH85-like [Brassica rapa]	bHLH	12.9067	8.62454	0.5816	0.55063	1	FALSE	11.2021	8.4841	0.40093	0.76727	1	FALSE	11.6826	12.5531	-0.10368	0.94881	1	FALSE
c105105_g1	1210	transcription factor bHLH90 isoform X2 [Brassica rapa]	bHLH	4.30642	3.36398	0.35632	0.92998	1	FALSE	11.3416	8.49632	0.41672	0.7657	1	FALSE	11.8225	4.18957	1.4967	0.18544	1	FALSE
c105105_g2	441	transcription factor bHLH90 isoform X2 [Brassica rapa]	bHLH	0	0	NA	NA	NA	NA	2.80052	3.71154	-0.40632	0.9209	1	FALSE	2.92066	0	Inf	0.28497	1	FALSE
c240643_g1	487	transcription factor bHLH91-like [Brassica rapa]	bHLH	0	0	NA	NA	NA	NA	4.02634	0.532548	2.9185	0.36747	1	FALSE	4.20611	0	Inf	0.13389	1	FALSE
c108604_g2	352	transcription factor bHLH92-like [Brassica rapa]	bHLH	59.1425	16.24	1.8646	0.02758	1	FALSE	17.6404	3.70339	2.252	0.29489	1	FALSE	18.3633	57.5111	-1.647	0.032015	0.57757	FALSE
c110034_g2	1276	transcription factor bHLH92-like [Brassica rapa]>gi|674910744|emb|CDY22340.1| BnaA06g36620D [Brassica napus]	bHLH	1627.32	478.616	1.7656	0.032144	1	FALSE	249.589	131.798	0.92123	0.35072	1	FALSE	260.075	1582.45	-2.6052	0.00019752	0.010984	TRUE
c236807_g1	851	transcription factor bHLH95 [Brassica rapa]	bHLH	6.74483	2.32579	1.5361	0.35778	1	FALSE	4.09611	1.05695	1.9544	0.49189	1	FALSE	4.27606	6.56028	-0.61747	0.72054	1	FALSE
c85097_g1	1219	transcription factor bHLH95-like [Brassica rapa]	bHLH	8.13641	10.002	-0.29783	0.85838	1	FALSE	5.30872	5.82136	-0.13299	0.96782	1	FALSE	5.52941	7.91274	-0.51705	0.66765	1	FALSE
c89784_g1	1362	transcription factor bHLH99 [Brassica rapa]	bHLH	32.3577	51.5675	-0.67235	0.17983	1	FALSE	57.0966	65.82	-0.20512	0.68699	1	FALSE	59.5587	31.4801	0.91987	0.0374	0.64258	FALSE
c92858_g1	952	transcription factor AIG1 [Brassica rapa]>gi|674919486|emb|CDY13580.1| BnaA06g33430D [Brassica napus]	bHLH	63.7374	100.499	-0.65697	0.086683	1	FALSE	120.183	192.651	-0.68076	0.063281	0.94226	FALSE	125.405	61.9962	1.0163	0.0030544	0.1022	FALSE
c103753_g2	309	transcription factor AIG1-like [Brassica rapa]	bHLH	5.93622	13.2559	-1.159	0.23147	1	FALSE	11.4944	12.1793	-0.083507	0.98964	1	FALSE	11.9945	5.77523	1.0544	0.29731	1	FALSE
c103753_g1	1619	transcription factor AIG1-like [Brassica rapa]	bHLH	246.776	293.809	-0.25168	0.3439	1	FALSE	312.93	346.356	-0.14642	0.63834	1	FALSE	326.44	240.025	0.44363	0.070542	0.96703	FALSE
c154817_g1	236	transcription factor AIG1-like [Brassica rapa]	bHLH	1.04683	0.519094	1.012	0.97198	1	FALSE	0.431866	3.71969	-3.1065	0.39178	1	FALSE	0.451801	1.01824	-1.1723	0.98724	1	FALSE
c85933_g1	553	transcription factor BEE 1 [Brassica rapa]>gi|674906816|emb|CDY26165.1| BnaA06g12520D [Brassica napus]	bHLH	6.97047	6.81785	0.03194	0.97545	1	FALSE	4.59775	3.17899	0.53236	0.83939	1	FALSE	4.79781	6.7779	-0.49846	0.73056	1	FALSE
c98883_g2	920	transcription factor BEE 3-like isoform X1 [Brassica rapa]	bHLH	23.8263	15.0132	0.66632	0.30977	1	FALSE	17.3047	25.9767	-0.58605	0.44632	1	FALSE	18.0457	23.1708	-0.36065	0.57498	1	FALSE
c166109_g1	725	transcription factor MYC1-like isoform X1 [Brassica rapa]	bHLH	3.48524	4.40217	-0.33696	0.97768	1	FALSE	2.87029	3.18714	-0.15106	1	1	FALSE	2.99061	3.38895	-0.1804	0.97329	1	FALSE
c202265_g1	281	transcription factor MYC1-like isoform X1 [Brassica rapa]	bHLH	4.65117	3.70329	0.32879	0.92435	1	FALSE	6.39499	1.5895	2.0084	0.32984	1	FALSE	6.67496	4.52379	0.56123	0.71509	1	FALSE
c111710_g2	1612	transcription factor MYC1-like isoform X2 [Brassica rapa]	bHLH	141.948	136.673	0.054635	0.85033	1	FALSE	147.743	125.643	0.23375	0.5328	1	FALSE	154.127	138.053	0.1589	0.62394	1	FALSE
c111980_g2	2426	transcription factor MYC2 [Brassica rapa]	bHLH	10871.6	11078.1	-0.027154	0.89917	1	FALSE	12670	13409.5	-0.081842	0.72732	1	FALSE	13214.5	10573.2	0.32171	0.10479	1	FALSE
c112568_g1	3588	transcription factor MYC3 [Brassica rapa]	bHLH	2549.98	4001.86	-0.65019	0.0029676	0.31624	FALSE	2917.35	3769.14	-0.36958	0.1516	1	FALSE	3043.49	2480.29	0.29522	0.10401	1	FALSE
c140964_g1	902	transcription factor MYC4-like [Brassica rapa]	bHLH	24.0771	23.2579	0.049938	1	1	FALSE	17.8196	28.6639	-0.68577	0.37824	1	FALSE	18.5995	23.4196	-0.33245	0.68902	1	FALSE
c109590_g1	2054	transcription factor NAI1 [Brassica rapa]	bHLH	2011.71	1706.81	0.23712	0.28389	1	FALSE	1711.67	1323.44	0.37111	0.1655	1	FALSE	1785.08	1956.6	-0.13236	0.47318	1	FALSE
c126091_g1	223	transcription factor NAI1-like [Brassica rapa]	bHLH	3.72346	5.59987	-0.58875	0.73004	1	FALSE	5.16917	3.18306	0.69952	0.76636	1	FALSE	5.38951	3.62215	0.57331	0.75699	1	FALSE
c69448_g1	317	transcription factor NAI1-like [Brassica rapa]	bHLH	105.109	69.304	0.60088	0.13254	1	FALSE	65.3718	31.8592	1.037	0.051857	0.81504	FALSE	68.2128	102.228	-0.58368	0.11195	1	FALSE
c110387_g2	1342	bZIP transcription factor 60 [Brassica rapa]	bZIP	3769.54	3134.95	0.26595	0.22995	1	FALSE	3344.39	3353.95	-0.0041187	0.98888	1	FALSE	3488.64	3666.06	-0.071563	0.6539	1	FALSE
c85933_g2	502	bZIPtranscription factor protein [Brassica oleracea]	bZIP	9.77879	24.386	-1.3183	0.073515	1	FALSE	7.89991	6.35391	0.31419	0.86938	1	FALSE	8.24022	9.51398	-0.20737	0.95671	1	FALSE
c103990_g3	908	basic leucine zipper 1 [Brassica rapa]	bZIP	269.192	276.632	-0.039335	0.84373	1	FALSE	488.97	382.289	0.35509	0.22424	1	FALSE	510.086	261.852	0.96199	2.8134e-05	0.0020841	TRUE
c104934_g1	1448	basic leucine zipper 10 [Brassica rapa]	bZIP	1027.5	1009.44	0.025576	0.91232	1	FALSE	892.258	787.713	0.17979	0.51387	1	FALSE	930.693	999.369	-0.10271	0.62783	1	FALSE
c34761_g1	593	basic leucine zipper 1-like isoform X1 [Brassica rapa]>gi|685353271|ref|XP_009111877.1| basic leucine zipper 1-like isoform X2 [Brassica rapa]	bZIP	22.5538	126.39	-2.4864	8.149e-05	0.022379	TRUE	42.2038	32.8957	0.35947	0.59258	1	FALSE	43.9876	21.9349	1.0039	0.093241	1	FALSE
c104729_g1	1734	basic leucine zipper 25-like isoform X1 [Brassica rapa]	bZIP	751.76	1822.64	-1.2777	0.00066875	0.10987	FALSE	655.645	709.113	-0.1131	0.70118	1	FALSE	684.023	731.144	-0.096111	0.64678	1	FALSE
c111117_g2	579	basic leucine zipper 25-like, partial [Brassica rapa]	bZIP	1.16594	0.948295	0.29808	1	1	FALSE	4.45821	4.24001	0.072394	1	1	FALSE	4.65791	1.13484	2.0372	0.31612	1	FALSE
c188415_g1	346	basic leucine zipper 25-like, partial [Brassica rapa]	bZIP	0	0.519094	#NAME?	1	1	FALSE	6.17245	1.06102	2.5404	0.27386	1	FALSE	6.43301	0	Inf	0.042549	0.69856	FALSE
c189596_g1	323	basic leucine zipper 43-like [Gossypium raimondii]>gi|763783771|gb|KJB50842.1| hypothetical protein B456_008G200600 [Gossypium raimondii]	bZIP	0.927719	0	Inf	0.7817	1	FALSE	0	0.532548	#NAME?	0.9885	1	FALSE	0	0.901644	#NAME?	0.79278	1	FALSE
c105303_g1	1390	basic leucine zipper 63-like [Brassica rapa]>gi|674887318|emb|CDY45319.1| BnaA03g52920D [Brassica napus]	bZIP	636.471	467.933	0.44379	0.082385	1	FALSE	317.196	276.788	0.19659	0.54223	1	FALSE	330.83	619.029	-0.90392	6.1956e-05	0.0041258	TRUE
c109127_g1	1570	basic leucine zipper 63-like isoform X2 [Brassica rapa]	bZIP	1828.64	4697.72	-1.3612	1.6513e-09	1.9831e-06	TRUE	2494.27	2777.32	-0.15508	0.54673	1	FALSE	2601.29	1778.63	0.54846	0.0047539	0.14345	FALSE
c60361_g1	275	basic leucine zipper 9 isoform X1 [Brassica rapa]	bZIP	5.92364	6.54817	-0.14461	1	1	FALSE	9.76692	12.72	-0.38113	0.74962	1	FALSE	10.1873	5.75966	0.82272	0.52485	1	FALSE
c104893_g1	1172	basic leucine zipper 9-like [Brassica rapa]	bZIP	666.128	1003.22	-0.59077	0.011422	0.73611	FALSE	841.07	970.563	-0.2066	0.47141	1	FALSE	877.623	647.936	0.43775	0.046443	0.73877	FALSE
c105215_g1	2001	basic leucine zipper and W2 domain-containing protein 2 [Brassica rapa]	bZIP	3276.19	3331.03	-0.023945	0.90656	1	FALSE	3351	3432.25	-0.034561	0.89439	1	FALSE	3495.56	3186.44	0.13358	0.48697	1	FALSE
c99213_g1	1043	basic-leucine zipper transcription factor E [Brassica rapa]	bZIP	361.921	609.314	-0.75151	0.052158	1	FALSE	689.525	583.546	0.24076	0.40144	1	FALSE	719.137	352.056	1.0305	2.5757e-06	0.00025317	TRUE
c113117_g1	1204	basic-leucine zipper transcription factor E [Brassica rapa]	bZIP	624.988	816.091	-0.3849	0.089574	1	FALSE	702.028	814.979	-0.21523	0.44303	1	FALSE	732.388	607.898	0.26878	0.18727	1	FALSE
c82278_g1	1544	basic-leucine zipper transcription factor F [Brassica rapa]	bZIP	30.9158	25.195	0.29521	0.55683	1	FALSE	32.6859	27.5703	0.24556	0.71584	1	FALSE	34.1064	30.0653	0.18194	0.78687	1	FALSE
c105535_g1	2539	basic-leucine zipper (bZIP) transcription factor family protein [Brassica napus]	bZIP	491.589	924.533	-0.91127	0.00017682	0.041548	TRUE	552.279	709.19	-0.36078	0.20449	1	FALSE	576.174	478.146	0.26905	0.20202	1	FALSE
c110387_g2	1342	bZIP transcription factor 60 [Brassica rapa]	bZIP	3769.54	3134.95	0.26595	0.22995	1	FALSE	3344.39	3353.95	-0.0041187	0.98888	1	FALSE	3488.64	3666.06	-0.071563	0.6539	1	FALSE
c85933_g2	502	bZIPtranscription factor protein [Brassica oleracea]	bZIP	9.77879	24.386	-1.3183	0.073515	1	FALSE	7.89991	6.35391	0.31419	0.86938	1	FALSE	8.24022	9.51398	-0.20737	0.95671	1	FALSE
c105701_g1	1783	calmodulin-binding transcription activator 1 [Brassica rapa]	CAMTA	324.761	369.832	-0.18749	0.47997	1	FALSE	294.549	364.601	-0.30782	0.33813	1	FALSE	307.372	315.865	-0.039323	0.92188	1	FALSE
c114088_g1	3535	calmodulin-binding transcription activator 2 [Brassica rapa]	CAMTA	2154.17	2445.1	-0.18276	0.41706	1	FALSE	1442.07	1542.27	-0.096916	0.71258	1	FALSE	1504.26	2095.11	-0.47797	0.013882	0.31966	FALSE
c114242_g1	3441	calmodulin-binding transcription activator 3-like [Brassica rapa]	CAMTA	5357.85	5520.38	-0.043112	0.84324	1	FALSE	4495.54	4388.95	0.034619	0.88862	1	FALSE	4689.48	5210.82	-0.15208	0.38747	1	FALSE
c104724_g1	952	calmodulin-binding transcription activator 4-like [Brassica rapa]	CAMTA	310.011	311.496	-0.0068936	0.94159	1	FALSE	292.018	278.402	0.068885	0.83372	1	FALSE	304.608	301.524	0.014682	0.95133	1	FALSE
c99233_g1	514	calmodulin-binding transcription activator 4-like [Brassica rapa]	CAMTA	50.1161	59.5425	-0.24865	0.58892	1	FALSE	50.1302	54.6324	-0.12408	0.82749	1	FALSE	52.292	48.7435	0.10138	0.84104	1	FALSE
c99233_g2	287	calmodulin-binding transcription activator 4-like [Brassica rapa]	CAMTA	13.2514	19.4647	-0.55471	0.49352	1	FALSE	9.54438	11.6672	-0.28973	0.80227	1	FALSE	9.94537	12.8874	-0.37386	0.66951	1	FALSE
c100300_g1	857	calmodulin-binding transcription activator 4-like [Brassica rapa]	CAMTA	341.24	259.21	0.39667	0.26187	1	FALSE	181.044	191.069	-0.077761	0.82182	1	FALSE	188.831	331.853	-0.81345	0.0067915	0.18799	FALSE
c68966_g1	218	calmodulin-binding transcription activator 4-like [Brassica rapa]	CAMTA	0	0	NA	NA	NA	NA	0.431866	0.528474	-0.29125	1	1	FALSE	0.451801	0	Inf	1	1	FALSE
c92453_g1	477	calmodulin-binding transcription activator 4-like [Brassica rapa]	CAMTA	35.8178	44.5989	-0.31633	0.50139	1	FALSE	32.0315	17.4885	0.87308	0.23155	1	FALSE	33.4127	34.8379	-0.060261	0.9499	1	FALSE
c115088_g1	3786	calmodulin-binding transcription activator 4-like isoform X2 [Brassica rapa]	CAMTA	602.527	574.09	0.069749	0.78434	1	FALSE	599.124	607.449	-0.019909	0.94752	1	FALSE	624.965	585.986	0.09291	0.72083	1	FALSE
c108296_g2	3349	calmodulin-binding transcription activator 5 isoform X2 [Brassica rapa]	CAMTA	2732.75	2892.95	-0.082188	0.69	1	FALSE	2651.17	2752.84	-0.05429	0.83795	1	FALSE	2765.62	2657.95	0.057286	0.74173	1	FALSE
c108296_g1	3232	calmodulin-binding transcription activator 6 [Brassica rapa]	CAMTA	1354.01	1283.57	0.077073	0.78213	1	FALSE	1116.05	1006.91	0.14846	0.59006	1	FALSE	1164.04	1316.94	-0.17805	0.37472	1	FALSE
c124882_g1	369	dehydration-responsive element binding protein [Atriplex canescens]	DREB	0	0	NA	NA	NA	NA	2.36865	1.06102	1.1586	0.81739	1	FALSE	2.46885	0	Inf	0.36846	1	FALSE
c100977_g2	258	dehydration-responsive element-binding protein 1E [Brassica rapa]>gi|674883247|emb|CDY49205.1| BnaA09g10730D [Brassica napus]	DREB	4.53206	1.7168	1.4004	0.54002	1	FALSE	1.93679	0	Inf	0.57538	1	FALSE	2.01705	4.40719	-1.1276	0.56387	1	FALSE
c100977_g1	678	dehydration-responsive element-binding protein 1E [Brassica rapa]>gi|674883247|emb|CDY49205.1| BnaA09g10730D [Brassica napus]	DREB	42.5375	23.6871	0.84463	0.12466	1	FALSE	31.6562	25.4279	0.31608	0.68574	1	FALSE	32.9987	41.367	-0.32607	0.46881	1	FALSE
c107140_g5	409	dehydration-responsive element-binding protein 1F-like [Brassica rapa]>gi|592881934|gb|AHL44968.1| CBF6A [Brassica rapa subsp. chinensis]>gi|674906436|emb|CDY26574.1| BnaA09g47030D [Brassica napus]	DREB	462.026	222.34	1.0552	0.17201	1	FALSE	110.676	57.1933	0.95242	0.48777	1	FALSE	115.252	449.324	-1.963	4.7442e-05	0.0032779	TRUE
c109673_g3	238	dehydration-responsive element-binding protein 2A, partial [Brassica oleracea var. viridis]	DREB	7.67255	6.45828	0.24856	0.90054	1	FALSE	15.5075	16.9601	-0.12917	0.9028	1	FALSE	16.1685	7.46192	1.1156	0.23976	1	FALSE
c109673_g4	1509	dehydration-responsive element-binding protein 2A-like [Brassica rapa]	DREB	152.63	180.22	-0.23972	0.70937	1	FALSE	289.896	166.036	0.80404	0.1561	1	FALSE	302.142	148.438	1.0254	0.093368	1	FALSE
c109673_g2	276	dehydration-responsive element-binding protein 2B [Brassica rapa]>gi|685312437|ref|XP_009146783.1| dehydration-responsive element-binding protein 2B [Brassica rapa]	DREB	1.97455	1.2876	0.61684	0.95254	1	FALSE	2.00656	1.59357	0.33246	1	1	FALSE	2.087	1.91989	0.12041	1	1	FALSE
c106224_g3	2050	dehydration-responsive element-binding protein 2B-like [Brassica rapa]	DREB	612.018	518.927	0.23804	0.50523	1	FALSE	607.351	507.88	0.25804	0.63562	1	FALSE	633.006	595.267	0.088682	0.88674	1	FALSE
c106224_g4	621	dehydration-responsive element-binding protein 2B-like [Brassica rapa]	DREB	31.2606	33.5384	-0.10147	0.89872	1	FALSE	23.5337	24.936	-0.083502	0.88694	1	FALSE	24.5165	30.3995	-0.31029	0.59109	1	FALSE
c62830_g2	395	dehydration-responsive element-binding protein 2C [Brassica rapa]	DREB	0.927719	13.4154	-3.8541	0.055022	1	FALSE	3.37193	6.89868	-1.0327	0.5412	1	FALSE	3.51236	0.901644	1.9618	0.53286	1	FALSE
c62830_g1	869	dehydration-responsive element-binding protein 2C [Brassica rapa]	DREB	15.4642	57.3648	-1.8912	0.12818	1	FALSE	23.4074	26.0459	-0.15409	0.86959	1	FALSE	24.4087	15.0404	0.69855	0.33377	1	FALSE
c30987_g1	944	dehydration-responsive element-binding protein 2G-like [Brassica rapa]	DREB	5.34067	1.46739	1.8638	0.30932	1	FALSE	0	0	NA	NA	NA	NA	0	5.19224	#NAME?	0.06962	0.95968	FALSE
c99772_g2	2816	DREB1-2 [Brassica juncea]>gi|674932900|emb|CDY00510.1| BnaA10g07630D [Brassica napus]	DREB	5421.65	3185.92	0.76702	0.13162	1	FALSE	3722.14	2403.76	0.63084	0.36004	1	FALSE	3878.88	5272.86	-0.44294	0.2543	1	FALSE
c98011_g1	776	DRE-binding protein 2A [Arabidopsis lyrata subsp. lyrata]>gi|297316994|gb|EFH47416.1| DRE-binding protein 2A [Arabidopsis lyrata subsp. lyrata]	DREB	185.401	248.497	-0.42258	0.41156	1	FALSE	147.664	99.7197	0.56636	0.15818	1	FALSE	153.935	180.306	-0.22813	0.44158	1	FALSE
c90278_g1	562	GATA transcription factor [Cyanidioschyzon merolae strain 10D]>gi|449015831|dbj|BAM79233.1| GATA transcription factor [Cyanidioschyzon merolae strain 10D]	GATA	0	0	NA	NA	NA	NA	0	12.1997	#NAME?	0.004344	0.14414	FALSE	0	0	NA	NA	NA	NA
c103224_g1	1928	GATA transcription factor 1 [Brassica rapa]	GATA	821.817	1001.36	-0.28507	0.21629	1	FALSE	930.581	1003.88	-0.10939	0.69757	1	FALSE	970.827	799.359	0.28037	0.15047	1	FALSE
c112122_g5	928	GATA transcription factor 11 isoform X1 [Brassica rapa]	GATA	162.434	209.472	-0.3669	0.22788	1	FALSE	159.948	224.99	-0.49225	0.15154	1	FALSE	166.853	157.983	0.078813	0.79788	1	FALSE
c109709_g3	732	GATA transcription factor 11-like [Brassica rapa]	GATA	1.85544	3.61339	-0.96159	0.74821	1	FALSE	0.431866	2.1139	-2.2912	0.68773	1	FALSE	0.451801	1.80329	-1.9969	0.6819	1	FALSE
c109709_g2	1648	GATA transcription factor 11-like isoform X2 [Brassica rapa]	GATA	185.533	188.659	-0.024104	0.95711	1	FALSE	143.075	153.324	-0.099806	0.79982	1	FALSE	149.26	180.439	-0.27368	0.32509	1	FALSE
c106862_g1	1404	GATA transcription factor 12 [Brassica rapa]>gi|674945401|emb|CDX88201.1| BnaA06g27920D [Brassica napus]	GATA	254.035	390.576	-0.62058	0.018686	0.98938	FALSE	351.868	383.574	-0.12447	0.71223	1	FALSE	367.172	247.099	0.57137	0.020295	0.42038	FALSE
c102080_g1	794	GATA transcription factor 16-like [Brassica rapa]	GATA	162.472	129.087	0.33184	0.3281	1	FALSE	233.569	177.719	0.39425	0.23958	1	FALSE	243.656	158.03	0.62465	0.019718	0.4128	FALSE
c102080_g2	1471	GATA transcription factor 16-like [Brassica rapa]>gi|674947088|emb|CDX86241.1| BnaA06g29580D [Brassica napus]	GATA	156.366	152.116	0.039756	0.87436	1	FALSE	132.083	115.602	0.19227	0.62069	1	FALSE	137.787	152.076	-0.14235	0.62234	1	FALSE
c7017_g1	358	GATA transcription factor 16-like [Erythranthe guttatus]	GATA	0	0.858401	#NAME?	0.8326	1	FALSE	1.00328	0.528474	0.92482	1	1	FALSE	1.0435	0	Inf	0.7951	1	FALSE
c105075_g2	351	GATA transcription factor 17-like [Brassica rapa]	GATA	41.9923	34.1386	0.29872	0.59887	1	FALSE	33.1046	39.2619	-0.2461	0.6936	1	FALSE	34.5261	40.8463	-0.24252	0.67708	1	FALSE
c85631_g1	845	GATA transcription factor 18 [Brassica rapa]	GATA	9.88532	12.5076	-0.33945	0.7777	1	FALSE	12.8598	11.1631	0.20412	0.868	1	FALSE	13.4199	9.615	0.48101	0.6075	1	FALSE
c196398_g1	461	GATA transcription factor 18-like [Brassica rapa]>gi|674887415|emb|CDY45238.1| BnaA07g12520D [Brassica napus]	GATA	1.04683	3.27408	-1.6451	0.56792	1	FALSE	1.36537	1.05695	0.36939	1	1	FALSE	1.42535	1.01824	0.48524	1	1	FALSE
c228904_g1	406	GATA transcription factor 18-like [Brassica rapa]>gi|674887415|emb|CDY45238.1| BnaA07g12520D [Brassica napus]	GATA	0	1.03819	#NAME?	0.80936	1	FALSE	0.50164	1.5895	-1.6638	0.81686	1	FALSE	0.521751	0	Inf	1	1	FALSE
c103115_g5	1049	GATA transcription factor 20-like [Brassica rapa]	GATA	84.4609	89.0093	-0.075671	0.78214	1	FALSE	120.073	117.168	0.035343	0.94875	1	FALSE	125.238	82.159	0.60819	0.05969	0.87137	FALSE
c122952_g1	224	GATA transcription factor 21-like [Brassica rapa]>gi|674900153|emb|CDY32755.1| BnaA10g10940D [Brassica napus]	GATA	0	1.55728	#NAME?	0.63151	1	FALSE	0	0	NA	NA	NA	NA	0	0	NA	NA	NA	NA
c182863_g1	279	GATA transcription factor 21-like [Brassica rapa]>gi|674912357|emb|CDY20709.1| BnaA02g08490D [Brassica napus]	GATA	0	0.948295	#NAME?	0.82054	1	FALSE	0	0	NA	NA	NA	NA	0	0	NA	NA	NA	NA
c60267_g1	361	GATA transcription factor 25 [Brassica rapa]	GATA	77.5844	80.8139	-0.058837	0.83668	1	FALSE	57.9603	72.178	-0.31649	0.51728	1	FALSE	60.4623	75.4665	-0.3198	0.46097	1	FALSE
c111560_g1	1221	GATA transcription factor 26-like [Brassica rapa]	GATA	99.4487	108.314	-0.1232	0.69509	1	FALSE	110.25	79.5807	0.47029	0.25969	1	FALSE	115.013	96.733	0.24972	0.42163	1	FALSE
c111560_g3	1869	GATA transcription factor 26-like isoform X2 [Brassica rapa]	GATA	116.806	113.366	0.043126	0.96309	1	FALSE	204.909	161.796	0.34081	0.32358	1	FALSE	213.756	113.623	0.9117	0.0011865	0.048937	TRUE
c108921_g6	216	GATA transcription factor 27-like isoform X1 [Brassica rapa]	GATA	0	0	NA	NA	NA	NA	0	0.528474	#NAME?	0.9885	1	FALSE	0	0	NA	NA	NA	NA
c115241_g2	2164	GATA transcription factor 28 isoform X1 [Brassica rapa]	GATA	143.892	188.25	-0.38766	0.1807	1	FALSE	183.761	196.411	-0.096046	0.77323	1	FALSE	191.65	139.966	0.4534	0.10361	1	FALSE
c98115_g1	517	GATA transcription factor 28 isoform X2 [Brassica rapa]	GATA	15.7024	28.9477	-0.88246	0.17884	1	FALSE	27.8524	25.9848	0.10013	0.94083	1	FALSE	29.0346	15.2736	0.92673	0.16406	1	FALSE
c163822_g1	704	GATA transcription factor 29-like [Brassica rapa]>gi|685289524|ref|XP_009135707.1| GATA transcription factor 29-like [Brassica rapa]	GATA	1.97455	3.70329	-0.90728	0.74264	1	FALSE	0	0	NA	NA	NA	NA	0	1.91989	#NAME?	0.46508	1	FALSE
c105172_g2	957	GATA transcription factor 2-like [Brassica rapa]>gi|674895783|emb|CDY37023.1| BnaA04g26010D [Brassica napus]	GATA	19.9837	25.7837	-0.36764	0.67785	1	FALSE	24.2014	10.6102	1.1896	0.17169	1	FALSE	25.2424	19.4321	0.37741	0.63952	1	FALSE
c105172_g3	1212	GATA transcription factor 2-like [Brassica rapa]>gi|674895783|emb|CDY37023.1| BnaA04g26010D [Brassica napus]	GATA	81.9848	134.997	-0.7195	0.044157	1	FALSE	177.306	161.751	0.13247	0.68438	1	FALSE	185.028	79.7416	1.2143	8.4894e-05	0.0053968	TRUE
c7759_g1	215	GATA transcription factor 2-like [Setaria italica]	GATA	0	0	NA	NA	NA	NA	0	1.59764	#NAME?	0.63515	1	FALSE	0	0	NA	NA	NA	NA
c111580_g1	1768	GATA transcription factor 3 [Brassica rapa]>gi|685256867|ref|XP_009110050.1| GATA transcription factor 3 [Brassica rapa]>gi|685256869|ref|XP_009110121.1| GATA transcription factor 3 [Brassica rapa]>gi|685256871|ref|XP_009110185.1| GATA transcription factor 3 [Brassica rapa]>gi|674958062|emb|CDX75454.1| BnaA01g02480D [Brassica napus]	GATA	598.003	1071.58	-0.84152	0.00040374	0.075424	FALSE	841.645	1106.31	-0.39447	0.20175	1	FALSE	878.124	581.681	0.5942	0.0034365	0.11212	FALSE
c84512_g1	358	GATA transcription factor 4-like [Brassica rapa]	GATA	26.2647	51.9359	-0.98361	0.063617	1	FALSE	14.8663	20.1798	-0.44086	0.62382	1	FALSE	15.5069	25.5415	-0.71994	0.27219	1	FALSE
c89525_g1	1374	GATA transcription factor 4-like [Brassica rapa]>gi|674965590|emb|CDX67833.1| BnaA07g18730D [Brassica napus]	GATA	1141.06	944.096	0.27336	0.26265	1	FALSE	1043.01	922.828	0.17661	0.50862	1	FALSE	1088.04	1109.84	-0.028615	0.92646	1	FALSE
c14446_g1	392	GATA transcription factor 4-like [Musa acuminata subsp. malaccensis]	GATA	1.16594	0	Inf	0.75463	1	FALSE	1.36537	0.528474	1.3694	0.89835	1	FALSE	1.42535	1.13484	0.32883	1	1	FALSE
c109746_g1	1980	GATA transcription factor 5 [Brassica rapa]>gi|685354349|ref|XP_009112295.1| GATA transcription factor 5 [Brassica rapa]>gi|685354352|ref|XP_009112296.1| GATA transcription factor 5 [Brassica rapa]>gi|685354354|ref|XP_009112297.1| GATA transcription factor 5 [Brassica rapa]	GATA	284.373	206.146	0.46412	0.1168	1	FALSE	158.553	180.288	-0.18534	0.62942	1	FALSE	165.454	276.573	-0.74123	0.0057613	0.16563	FALSE
c112448_g2	721	GATA transcription factor 5-like [Brassica rapa]	GATA	146.625	143.013	0.035986	0.89364	1	FALSE	117.927	166.056	-0.49377	0.18185	1	FALSE	123.012	142.608	-0.21326	0.49414	1	FALSE
c112448_g4	779	GATA transcription factor 5-like [Brassica rapa]	GATA	134.564	148.331	-0.14053	0.61149	1	FALSE	128.056	132.173	-0.045645	0.9177	1	FALSE	133.581	130.887	0.029391	0.89915	1	FALSE
c100074_g1	1126	GATA transcription factor 7 isoform X1 [Brassica rapa]>gi|674958173|emb|CDX75565.1| BnaA01g01370D [Brassica napus]	GATA	19.545	17.7479	0.13915	0.93222	1	FALSE	30.5831	31.8918	-0.060447	0.9477	1	FALSE	31.8853	19.0124	0.74595	0.22037	1	FALSE
c112444_g1	2522	GATA transcription factor 8 [Brassica rapa]	GATA	6177.52	3322.23	0.89487	7.9281e-05	0.021972	TRUE	3326.39	2728.21	0.28601	0.29254	1	FALSE	3468.53	6008.04	-0.79257	1.8395e-05	0.001437	TRUE
c112444_g2	1231	GATA transcription factor 8-like [Brassica rapa]	GATA	824.774	544.726	0.59847	0.2487	1	FALSE	671.583	452.893	0.56839	0.049358	0.79518	FALSE	700.339	802.094	-0.19572	0.39315	1	FALSE
c105172_g1	1435	GATA transcription factor 9-like [Brassica rapa]	GATA	80.8189	111.44	-0.46351	0.27125	1	FALSE	113.19	103.948	0.12289	0.76767	1	FALSE	118.074	78.6067	0.58696	0.085343	1	FALSE
c223076_g1	336	GATA type zinc finger transcription factor family protein [Medicago truncatula]	GATA	0	1.03819	#NAME?	0.80936	1	FALSE	0	0	NA	NA	NA	NA	0	0	NA	NA	NA	NA
c77846_g1	432	GATA type zinc finger transcription factor family protein [Theobroma cacao]>gi|508773985|gb|EOY21241.1| GATA type zinc finger transcription factor family protein [Theobroma cacao]	GATA	0	1.3775	#NAME?	0.65518	1	FALSE	0	3.18306	#NAME?	0.30426	1	FALSE	0	0	NA	NA	NA	NA
c102901_g2	1602	GATA type zinc finger transcription factor family protein [Arabidopsis thaliana ]	GATA	0.01	0.01	0	NA	NA	FALSE	0.01	57.1974	-12.4817	0.00013133	0.011091	TURE	0.01	0.01	0	NA	NA	FALSE
c87819_g1	592	homeobox-leucine zipper protein ANTHOCYANINLESS 2 [Brassica rapa]	HD-ZIP	6.40008	8.44476	-0.39997	0.74913	1	FALSE	6.39499	6.34984	0.010223	1	1	FALSE	6.67496	6.22605	0.10044	0.96053	1	FALSE
c94248_g1	960	homeobox-leucine zipper protein ATHB-12 [Brassica rapa]>gi|674875136|emb|CDY57869.1| BnaA09g55520D [Brassica napus]>gi|849174570|gb|AKN45695.1| homeobox-leucine zipper protein [Brassica napus]	HD-ZIP	206.651	251.629	-0.2841	0.35495	1	FALSE	297.658	283.399	0.070824	0.81018	1	FALSE	310.546	200.998	0.62763	0.012732	0.3	FALSE
c128020_g1	228	homeobox-leucine zipper protein ATHB-12-like [Gossypium raimondii]>gi|763785300|gb|KJB52371.1| hypothetical protein B456_008G258900 [Gossypium raimondii]	HD-ZIP	0	1.03819	#NAME?	0.80936	1	FALSE	0	0	NA	NA	NA	NA	0	0	NA	NA	NA	NA
c112259_g1	3134	homeobox-leucine zipper protein ATHB-14 [Brassica rapa]	HD-ZIP	1293.95	1409.94	-0.12385	0.52103	1	FALSE	1056.72	1291.41	-0.28935	0.2897	1	FALSE	1102.55	1258.6	-0.19098	0.41383	1	FALSE
c73730_g1	241	homeobox-leucine zipper protein ATHB-14 [Brassica rapa]	HD-ZIP	0.582969	0	Inf	0.98632	1	FALSE	0.50164	0.528474	-0.075181	1	1	FALSE	0.521751	0.567421	-0.12106	1	1	FALSE
c83462_g1	728	homeobox-leucine zipper protein ATHB-16-like isoform X2 [Brassica rapa]>gi|674958305|emb|CDX75697.1| BnaA01g00050D [Brassica napus]	HD-ZIP	338.571	555.634	-0.71468	0.078401	1	FALSE	562.272	544.91	0.045251	0.87694	1	FALSE	586.513	329.351	0.83254	0.00017979	0.010136	TRUE
c108197_g2	1694	homeobox-leucine zipper protein ATHB-17-like [Brassica rapa]	HD-ZIP	165.06	158.951	0.054406	0.90035	1	FALSE	167.131	140.014	0.25541	0.72548	1	FALSE	174.149	160.525	0.11753	0.9276	1	FALSE
c108197_g1	539	homeobox-leucine zipper protein ATHB-17-like isoform X1 [Brassica rapa]>gi|685359278|ref|XP_009114237.1| homeobox-leucine zipper protein ATHB-17-like isoform X1 [Brassica rapa]	HD-ZIP	4.87682	5.86955	-0.26731	1	1	FALSE	2.73074	9.55327	-1.8067	0.25088	1	FALSE	2.85071	4.74142	-0.734	0.69062	1	FALSE
c107385_g3	1362	homeobox-leucine zipper protein ATHB-20 [Brassica rapa]	HD-ZIP	322.786	258.455	0.32067	0.22707	1	FALSE	263.009	154.34	0.769	0.022172	0.44631	FALSE	274.358	313.945	-0.19445	0.43806	1	FALSE
c102229_g3	752	homeobox-leucine zipper protein ATHB-21 isoform X1 [Brassica rapa]	HD-ZIP	1.51069	7.76614	-2.362	0.17625	1	FALSE	6.17245	2.65866	1.2151	0.54782	1	FALSE	6.43301	1.46906	2.1306	0.25656	1	FALSE
c104989_g3	671	homeobox-leucine zipper protein ATHB-23-like [Brassica rapa]>gi|674886160|emb|CDY46427.1| BnaA08g20030D [Brassica napus]	HD-ZIP	43.5969	47.6844	-0.12929	0.86229	1	FALSE	72.9926	39.2293	0.89582	0.07356	1	FALSE	76.1733	42.4008	0.84519	0.04281	0.70163	FALSE
c104989_g4	736	homeobox-leucine zipper protein ATHB-23-like [Brassica rapa]>gi|674886160|emb|CDY46427.1| BnaA08g20030D [Brassica napus]	HD-ZIP	60.5718	85.7669	-0.50177	0.42743	1	FALSE	104.592	62.5718	0.74119	0.086501	1	FALSE	109.134	58.9103	0.88951	0.014864	0.33635	FALSE
c100476_g2	883	homeobox-leucine zipper protein ATHB-40-like isoform X1 [Brassica rapa]	HD-ZIP	7.34038	9.37279	-0.35262	0.73578	1	FALSE	35.1941	42.9734	-0.28811	0.64062	1	FALSE	36.7152	7.14327	2.3617	0.00045847	0.022485	TRUE
c19151_g1	522	homeobox-leucine zipper protein ATHB-4-like [Brassica rapa]>gi|674895775|emb|CDY37015.1| BnaA04g25930D [Brassica napus]	HD-ZIP	3.14049	9.39305	-1.5806	0.23875	1	FALSE	3.23238	3.17899	0.024029	1	1	FALSE	3.37246	3.05473	0.14276	1	1	FALSE
c87399_g2	564	homeobox-leucine zipper protein ATHB-4-like isoform X1 [Brassica rapa]>gi|674958449|emb|CDX74693.1| BnaA05g04390D [Brassica napus]	HD-ZIP	9.77879	4.83137	1.0172	0.43439	1	FALSE	5.60103	3.18714	0.81343	0.7006	1	FALSE	5.84131	9.51398	-0.70376	0.61127	1	FALSE
c87399_g1	661	homeobox-leucine zipper protein ATHB-4-like isoform X1 [Brassica rapa]>gi|674958449|emb|CDX74693.1| BnaA05g04390D [Brassica napus]	HD-ZIP	2.21277	4.92126	-1.1532	0.56255	1	FALSE	3.37193	7.95563	-1.2384	0.43088	1	FALSE	3.51236	2.15308	0.70604	0.79172	1	FALSE
c93371_g1	828	homeobox-leucine zipper protein ATHB-52-like [Tarenaya hassleriana]	HD-ZIP	6.51919	3.45387	0.91648	0.57921	1	FALSE	5.60103	3.18306	0.81528	0.70069	1	FALSE	5.84131	6.34265	-0.11879	1	1	FALSE
c87177_g1	1333	homeobox-leucine zipper protein ATHB-52-like [Tarenaya hassleriana]	HD-ZIP	0	22.5793	#NAME?	1.0231e-05	0.0041505	TRUE	0	12.7282	#NAME?	0.0033964	0.12294	FALSE	0	0	NA	NA	NA	NA
c102229_g1	1199	homeobox-leucine zipper protein ATHB-53 [Brassica rapa]>gi|674857193|emb|CDY70377.1| BnaA07g37510D [Brassica napus]	HD-ZIP	132.709	255.594	-0.94559	0.14788	1	FALSE	408.357	342.471	0.25385	0.39964	1	FALSE	425.952	129.084	1.7224	2.6138e-11	6.3283e-09	TRUE
c102229_g4	270	homeobox-leucine zipper protein ATHB-53-like [Brassica rapa]	HD-ZIP	7.20869	8.78407	-0.28515	0.83892	1	FALSE	22.836	10.0899	1.1784	0.18838	1	FALSE	23.817	7.0111	1.7643	0.030652	0.55921	FALSE
c109932_g1	1549	homeobox-leucine zipper protein ATHB-6-like [Brassica rapa]>gi|674919347|emb|CDY13761.1| BnaA09g42630D [Brassica napus]	HD-ZIP	4401.19	6599.13	-0.58438	0.0061666	0.50713	FALSE	5572.75	6156.39	-0.14369	0.58716	1	FALSE	5814.22	4281.06	0.44162	0.018977	0.40189	FALSE
c80088_g1	1259	homeobox-leucine zipper protein ATHB-7-like [Brassica rapa]	HD-ZIP	581.21	958.834	-0.72222	0.0056528	0.47888	FALSE	856.113	1088.04	-0.34586	0.2002	1	FALSE	893.062	565.366	0.65958	0.001209	0.049637	TRUE
c43268_g1	612	homeobox-leucine zipper protein ATHB-7-like [Nelumbo nucifera]	HD-ZIP	4.18731	0.519094	3.012	0.26578	1	FALSE	1.36537	1.06102	0.36384	1	1	FALSE	1.42535	4.07297	-1.5148	0.53295	1	FALSE
c107028_g1	2179	homeobox-leucine zipper protein ATHB-8-like [Brassica rapa]	HD-ZIP	1496.71	1715.22	-0.1966	0.36645	1	FALSE	1194.84	1634.03	-0.45161	0.088762	1	FALSE	1246.54	1455.74	-0.22383	0.28304	1	FALSE
c113781_g1	435	homeobox-leucine zipper protein ATHB-8-like [Brassica rapa]	HD-ZIP	74.7887	78.3982	-0.068001	0.82494	1	FALSE	51.2995	49.811	0.04248	0.9308	1	FALSE	53.5396	72.746	-0.44226	0.32372	1	FALSE
c108749_g3	348	homeobox-leucine zipper protein ATHB-9 [Brassica rapa]	HD-ZIP	8.0173	12.148	-0.59954	0.60127	1	FALSE	10.4911	6.90682	0.60307	0.63557	1	FALSE	10.951	7.79614	0.49023	0.67929	1	FALSE
c96968_g1	830	homeobox-leucine zipper protein ATHB-9 [Brassica rapa]	HD-ZIP	269.492	254.271	0.083878	0.75798	1	FALSE	188.408	215.33	-0.19269	0.61972	1	FALSE	196.667	262.1	-0.41437	0.19843	1	FALSE
c108749_g1	894	homeobox-leucine zipper protein ATHB-9-like [Camelina sativa]	HD-ZIP	4.18731	9.05375	-1.1125	0.40114	1	FALSE	10.2686	6.88646	0.5764	0.67786	1	FALSE	10.7091	4.07297	1.3947	0.24407	1	FALSE
c103384_g2	1634	homeobox-leucine zipper protein ATHB-X-like [Brassica rapa]	HD-ZIP	51.8776	60.0907	-0.21203	0.5624	1	FALSE	37.2007	55.7097	-0.5826	0.28657	1	FALSE	38.8022	50.4613	-0.37904	0.45489	1	FALSE
c92723_g1	1929	homeobox-leucine zipper protein GLABRA 2-like [Camelina sativa]	HD-ZIP	72.6447	47.7338	0.60585	0.15108	1	FALSE	80.1816	62.5962	0.3572	0.4218	1	FALSE	83.6819	70.6473	0.24428	0.53576	1	FALSE
c244855_g1	221	homeobox-leucine zipper protein HAT1 [Brassica rapa]>gi|674866726|emb|CDY67061.1| BnaAnng23540D [Brassica napus]	HD-ZIP	2.79574	3.11456	-0.1558	1	1	FALSE	5.25216	1.58542	1.728	0.4848	1	FALSE	5.49156	2.7205	1.0133	0.58521	1	FALSE
c250221_g1	281	homeobox-leucine zipper protein HAT1 [Brassica rapa]>gi|674866726|emb|CDY67061.1| BnaAnng23540D [Brassica napus]	HD-ZIP	3.14049	8.03582	-1.3555	0.4639	1	FALSE	2.66097	3.18714	-0.26031	1	1	FALSE	2.78076	3.05473	-0.13557	1	1	FALSE
c101252_g3	352	homeobox-leucine zipper protein HAT14 [Brassica rapa]>gi|674963844|emb|CDX70076.1| BnaA10g24250D [Brassica napus]	HD-ZIP	12.6811	12.7368	-0.0063243	0.97256	1	FALSE	14.4477	11.6753	0.30738	0.75588	1	FALSE	15.0872	12.3355	0.29051	0.69553	1	FALSE
c101252_g2	1699	homeobox-leucine zipper protein HAT14-like [Brassica rapa]	HD-ZIP	112.688	142.004	-0.3336	0.30885	1	FALSE	101.918	112.419	-0.14148	0.73743	1	FALSE	106.321	109.605	-0.043881	0.9347	1	FALSE
c94061_g1	623	homeobox-leucine zipper protein HAT2 [Brassica rapa]	HD-ZIP	181.715	263.481	-0.53602	0.14008	1	FALSE	68.425	48.2785	0.50314	0.32916	1	FALSE	71.3491	176.731	-1.3086	3.4867e-05	0.0025094	TRUE
c115163_g3	1459	homeobox-leucine zipper protein HAT2 [Brassica rapa]	HD-ZIP	762.968	1120.43	-0.55436	0.018371	0.98058	FALSE	1325.87	1433.14	-0.11224	0.65078	1	FALSE	1382.76	742.057	0.89794	1.6623e-05	0.001319	TRUE
c102435_g1	1410	homeobox-leucine zipper protein HAT22 [Brassica rapa]>gi|674864921|emb|CDY67919.1| BnaA01g34550D [Brassica napus]	HD-ZIP	793.547	2335.92	-1.5576	2.2391e-08	1.9585e-05	TRUE	1796.87	1848.57	-0.04092	0.87851	1	FALSE	1874.37	771.953	1.2798	5.6939e-10	1.1456e-07	TRUE
c192402_g1	785	homeobox-leucine zipper protein HAT22-like [Solanum lycopersicum]	HD-ZIP	0	0	NA	NA	NA	NA	0	16.399	#NAME?	0.060447	0.90841	FALSE	0	0	NA	NA	NA	NA
c80701_g1	202	homeobox-leucine zipper protein HAT2-like [Brassica rapa]	HD-ZIP	0	0	NA	NA	NA	NA	0.50164	0	Inf	1	1	FALSE	0.521751	0	Inf	1	1	FALSE
c57481_g1	1386	homeobox-leucine zipper protein HAT3 [Brassica rapa]	HD-ZIP	63.9882	123.914	-0.95346	0.1767	1	FALSE	115.014	105.106	0.12996	0.72849	1	FALSE	120.015	62.245	0.94719	0.0052131	0.15367	FALSE
c56816_g1	1404	homeobox-leucine zipper protein HAT4 [Brassica rapa]	HD-ZIP	326.654	388.998	-0.252	0.33445	1	FALSE	348.835	348.202	0.0026185	0.99411	1	FALSE	363.887	317.715	0.19576	0.40305	1	FALSE
c91472_g1	562	homeobox-leucine zipper protein HAT5-like isoform X1 [Brassica rapa]	HD-ZIP	228.434	196.686	0.21589	0.49342	1	FALSE	219.344	211.164	0.054831	0.87259	1	FALSE	228.811	222.194	0.042334	0.82532	1	FALSE
c91844_g1	642	homeobox-leucine zipper protein HAT5-like isoform X2 [Brassica rapa]	HD-ZIP	239.523	309.245	-0.36859	0.30326	1	FALSE	350.065	268.463	0.3829	0.22542	1	FALSE	365.082	232.991	0.64795	0.0071496	0.19591	FALSE
c107385_g1	1858	homeobox-leucine zipper protein HAT7-like [Brassica rapa]>gi|674963314|emb|CDX69546.1| BnaA10g18950D [Brassica napus]	HD-ZIP	189.927	134.878	0.49379	0.11026	1	FALSE	269.597	148.462	0.86071	0.0098295	0.25003	FALSE	281.301	184.737	0.60664	0.016517	0.36332	FALSE
c81029_g1	701	homeobox-leucine zipper protein HAT9 isoform X1 [Brassica rapa]	HD-ZIP	99.8371	143.181	-0.52019	0.14262	1	FALSE	83.5139	81.7068	0.031559	0.97032	1	FALSE	87.0979	97.0904	-0.15669	0.59428	1	FALSE
c94655_g1	597	homeobox-leucine zipper protein HAT9 isoform X2 [Brassica rapa]	HD-ZIP	94.2146	134.916	-0.51804	0.1173	1	FALSE	82.0222	92.3578	-0.17122	0.70539	1	FALSE	85.5648	91.6418	-0.098989	0.84352	1	FALSE
c109027_g2	2348	homeobox-leucine zipper protein HDG1 [Brassica rapa]	HD-ZIP	59.1928	74.4164	-0.3302	0.45695	1	FALSE	77.9525	66.7914	0.22293	0.6127	1	FALSE	81.3529	57.5734	0.49879	0.18387	1	FALSE
c109027_g3	540	homeobox-leucine zipper protein HDG1 [Brassica rapa]	HD-ZIP	9.76621	11.5391	-0.24065	0.8337	1	FALSE	14.3647	9.0085	0.67317	0.53925	1	FALSE	14.9851	9.4984	0.65777	0.48005	1	FALSE
c111457_g2	3039	homeobox-leucine zipper protein HDG11 [Brassica rapa]	HD-ZIP	83.5894	81.8318	0.030658	0.96084	1	FALSE	48.1802	46.6727	0.04586	0.97014	1	FALSE	50.2429	81.2961	-0.69427	0.074667	0.99845	FALSE
c105903_g3	1142	homeobox-leucine zipper protein HDG12 [Camelina sativa]	HD-ZIP	19.7706	20.7929	-0.072728	0.99146	1	FALSE	15.73	12.1793	0.36909	0.72518	1	FALSE	16.4105	19.23	-0.22874	0.80255	1	FALSE
c105903_g2	1060	homeobox-leucine zipper protein HDG12-like [Brassica rapa]	HD-ZIP	0	0	NA	NA	NA	NA	18.8794	38.2253	-1.0177	0.12551	1	FALSE	19.6809	0	Inf	3.3587e-05	0.0024346	TRUE
c93613_g1	1083	homeobox-leucine zipper protein HDG1-like isoform X3 [Brassica rapa]	HD-ZIP	7.56602	2.93478	1.3663	0.37268	1	FALSE	1.00328	6.90275	-2.7824	0.18237	1	FALSE	1.0435	7.36089	-2.8184	0.11912	1	FALSE
c123833_g1	364	homeobox-leucine zipper protein HDG1-like isoform X3 [Brassica rapa]	HD-ZIP	0.927719	0	Inf	0.7817	1	FALSE	0	0	NA	NA	NA	NA	0	0.901644	#NAME?	0.79278	1	FALSE
c98581_g3	536	homeobox-leucine zipper protein HDG2 [Brassica rapa]>gi|685370932|ref|XP_009119178.1| homeobox-leucine zipper protein HDG2 [Brassica rapa]>gi|685370934|ref|XP_009119179.1| homeobox-leucine zipper protein HDG2 [Brassica rapa]>gi|685370937|ref|XP_009119180.1| homeobox-leucine zipper protein HDG2 [Brassica rapa]	HD-ZIP	3.2596	0.948295	1.7813	0.56436	1	FALSE	1.43515	3.18306	-1.1492	0.72295	1	FALSE	1.4953	3.17133	-1.0846	0.72593	1	FALSE
c132334_g1	399	homeobox-leucine zipper protein HDG2 [Brassica rapa]>gi|685370932|ref|XP_009119178.1| homeobox-leucine zipper protein HDG2 [Brassica rapa]>gi|685370934|ref|XP_009119179.1| homeobox-leucine zipper protein HDG2 [Brassica rapa]>gi|685370937|ref|XP_009119180.1| homeobox-leucine zipper protein HDG2 [Brassica rapa]	HD-ZIP	0.582969	0.429201	0.44177	1	1	FALSE	0	0.532548	#NAME?	0.9885	1	FALSE	0	0.567421	#NAME?	0.99225	1	FALSE
c109372_g1	3958	homeobox-leucine zipper protein HDG7 [Brassica rapa]	HD-ZIP	525.595	495.79	0.084224	0.69242	1	FALSE	498.873	439.157	0.18394	0.51069	1	FALSE	520.504	511.204	0.02601	0.87559	1	FALSE
c84969_g1	691	homeobox-leucine zipper protein HDG8 [Brassica rapa]	HD-ZIP	1.16594	0	Inf	0.75463	1	FALSE	7.74714	4.24001	0.8696	0.62689	1	FALSE	8.06822	1.13484	2.8298	0.12755	1	FALSE
c202812_g1	281	homeobox-leucine zipper protein HDG8-like [Brassica rapa]	HD-ZIP	0	0	NA	NA	NA	NA	0.50164	0	Inf	1	1	FALSE	0.521751	0	Inf	1	1	FALSE
c34807_g2	415	homeobox-leucine zipper protein HDG9-like [Brassica rapa]	HD-ZIP	0	0.948295	#NAME?	0.82054	1	FALSE	0.431866	1.0651	-1.3023	0.96958	1	FALSE	0.451801	0	Inf	1	1	FALSE
c34807_g1	313	homeobox-leucine zipper protein HDG9-like [Brassica rapa]	HD-ZIP	0	0.519094	#NAME?	1	1	FALSE	0	0	NA	NA	NA	NA	0	0	NA	NA	NA	NA
c114431_g6	2930	homeobox-leucine zipper protein MERISTEM L1-like [Brassica rapa]	HD-ZIP	89.5131	64.7334	0.46759	0.21801	1	FALSE	55.09	56.2097	-0.029028	0.97885	1	FALSE	57.4717	87.0557	-0.59909	0.11443	1	FALSE
c114431_g5	609	homeobox-leucine zipper protein MERISTEM L1-like [Brassica rapa]	HD-ZIP	7.55344	5.84929	0.36887	0.83047	1	FALSE	1.43515	3.18306	-1.1492	0.72295	1	FALSE	1.4953	7.34532	-2.2964	0.1593	1	FALSE
c56985_g1	367	homeobox-leucine zipper protein PROTODERMAL FACTOR 2 [Brassica rapa]>gi|685360007|ref|XP_009114537.1| homeobox-leucine zipper protein PROTODERMAL FACTOR 2 [Brassica rapa]	HD-ZIP	3.60435	2.2359	0.68888	0.82971	1	FALSE	1.00328	1.05695	-0.075181	1	1	FALSE	1.0435	3.50555	-1.7482	0.49265	1	FALSE
c109027_g1	2009	homeobox-leucine zipper protein PROTODERMAL FACTOR 2-like [Brassica rapa]	HD-ZIP	63.2233	65.3424	-0.047565	1	1	FALSE	43.2336	46.6524	-0.1098	0.8573	1	FALSE	45.0953	61.4831	-0.44721	0.27488	1	FALSE
c115071_g1	478	homeobox-leucine zipper protein REVOLUTA-like [Brassica rapa]	HD-ZIP	0	0	NA	NA	NA	NA	17.0124	18.574	-0.1267	0.89173	1	FALSE	17.7338	0	Inf	9.4879e-05	0.0059594	TRUE
c89915_g1	320	homeobox-leucine zipper protein REVOLUTA-like [Brassica rapa]	HD-ZIP	3.2596	4.56169	-0.48487	0.78803	1	FALSE	7.46804	4.24409	0.81528	0.63209	1	FALSE	7.78842	3.17133	1.2962	0.35019	1	FALSE
c113781_g4	346	homeobox-leucine zipper protein REVOLUTA-like [Camelina sativa]	HD-ZIP	6.51919	5.93918	0.13443	1	1	FALSE	17.8762	14.3095	0.32106	0.76245	1	FALSE	18.6374	6.34265	1.555	0.074997	1	FALSE
c94895_g1	1118	homeobox-leucine zipper protein REVOLUTA-like isoform X1 [Brassica rapa]	HD-ZIP	56.0775	33.5296	0.74199	0.1476	1	FALSE	45.838	39.2659	0.22326	0.68494	1	FALSE	47.8382	54.5498	-0.18941	0.7767	1	FALSE
c114153_g1	3230	homeobox-leucine zipper protein REVOLUTA-like isoform X1 [Brassica rapa]	HD-ZIP	1289.04	1136.56	0.18163	0.49633	1	FALSE	1210.83	1354.59	-0.16186	0.56218	1	FALSE	1263.37	1253.85	0.010914	0.85655	1	FALSE
c87730_g1	1708	homeobox-leucine zipper protein ROC8 isoform X3 [Amborella trichopoda]	HD-ZIP	0	0	NA	NA	NA	NA	0	91.0116	#NAME?	0.0066052	0.19208	FALSE	0	0	NA	NA	NA	NA
c77019_g2	1869	homeobox protein ATH1 [Brassica rapa]>gi|685257258|ref|XP_009125194.1| homeobox protein ATH1 [Brassica rapa]	HD-ZIP	17.5704	22.4198	-0.35162	0.61802	1	FALSE	5.53126	9.01257	-0.70433	0.63614	1	FALSE	5.77136	17.0925	-1.5664	0.1084	1	FALSE
c83244_g1	2677	homeobox protein BEL1 homolog [Brassica rapa]	HD-ZIP	774.665	784.356	-0.017936	0.9478	1	FALSE	527.434	452.003	0.22266	0.46908	1	FALSE	549.966	753.452	-0.45417	0.030913	0.56234	FALSE
c114351_g2	236	homeobox protein HAT3.1 [Brassica rapa]>gi|685264835|ref|XP_009111814.1| homeobox protein HAT3.1 [Brassica rapa]	HD-ZIP	0.46386	0	Inf	0.98631	1	FALSE	0	0.532548	#NAME?	0.9885	1	FALSE	0	0.450822	#NAME?	0.99225	1	FALSE
c114351_g1	2872	homeobox protein HAT3.1-like [Brassica rapa]>gi|685310352|ref|XP_009145778.1| homeobox protein HAT3.1-like [Brassica rapa]	HD-ZIP	367.907	419.88	-0.19064	0.44203	1	FALSE	297.287	288.147	0.04505	0.90849	1	FALSE	310.041	357.83	-0.20682	0.37852	1	FALSE
c95163_g1	279	homeobox protein HAT3.1-like [Brassica rapa]>gi|685310352|ref|XP_009145778.1| homeobox protein HAT3.1-like [Brassica rapa]	HD-ZIP	2.55752	4.56169	-0.83482	0.68623	1	FALSE	2.43842	1.06102	1.2005	0.81466	1	FALSE	2.5388	2.48731	0.029565	1	1	FALSE
c95163_g2	870	homeobox protein HAT3.1-like [Brassica rapa]>gi|685310352|ref|XP_009145778.1| homeobox protein HAT3.1-like [Brassica rapa]	HD-ZIP	59.4872	89.7284	-0.59298	0.18278	1	FALSE	77.1453	75.8569	0.024297	0.96156	1	FALSE	80.4872	57.8454	0.47656	0.27039	1	FALSE
c108627_g1	1941	homeobox protein HD1-like isoform X1 [Brassica rapa]	HD-ZIP	559.928	694.207	-0.31012	0.16432	1	FALSE	703.444	778.314	-0.14592	0.58065	1	FALSE	733.638	544.667	0.4297	0.074034	0.99313	FALSE
c74092_g1	330	homeobox protein HD1-like isoform X2 [Brassica rapa]	HD-ZIP	1.04683	2.07638	-0.98804	0.89278	1	FALSE	0	0	NA	NA	NA	NA	0	1.01824	#NAME?	0.77824	1	FALSE
c133741_g1	252	heat shock transcription factor [Micromonas sp. RCC299]>gi|226522012|gb|ACO67997.1| heat shock transcription factor [Micromonas sp. RCC299]	HSF	1.16594	0	Inf	0.75463	1	FALSE	0	0	NA	NA	NA	NA	0	1.13484	#NAME?	0.76505	1	FALSE
c82240_g1	343	heat shock transcription factor A2 [Brassica napus]	HSF	11.5025	7.58636	0.60047	0.54168	1	FALSE	0.431866	0.532548	-0.30233	1	1	FALSE	0.451801	11.1851	-4.6297	0.0086343	0.22614	FALSE
c96103_g2	295	heat stress transcription factor A-1a [Brassica rapa]	HSF	15.809	34.6374	-1.1316	0.080159	1	FALSE	12.5674	21.2204	-0.75576	0.38976	1	FALSE	13.108	15.3747	-0.23011	0.79265	1	FALSE
c96103_g1	1242	heat stress transcription factor A-1a [Brassica rapa]	HSF	90.8736	161.697	-0.83136	0.0092464	0.6509	FALSE	126.94	140.092	-0.14222	0.73848	1	FALSE	132.462	88.4006	0.58345	0.081185	1	FALSE
c107639_g1	3004	heat stress transcription factor A-1b-like [Brassica rapa]	HSF	3459.68	2594.05	0.41543	0.19005	1	FALSE	2338.6	1914.48	0.28869	0.28764	1	FALSE	2438.47	3364.74	-0.46452	0.01628	0.35949	FALSE
c91673_g1	474	heat stress transcription factor A-1b-like isoform X3 [Brassica rapa]	HSF	3.2596	3.36398	-0.045475	1	1	FALSE	1.43515	1.5895	-0.14737	1	1	FALSE	1.4953	3.17133	-1.0846	0.72593	1	FALSE
c107816_g1	819	heat stress transcription factor A-1d [Brassica rapa]	HSF	26.5155	26.6421	-0.0068759	1	1	FALSE	12.1356	12.7486	-0.071092	0.98454	1	FALSE	12.6562	25.7903	-1.027	0.14859	1	FALSE
c107816_g5	1687	heat stress transcription factor A-1d [Brassica rapa]	HSF	257.35	263.284	-0.032886	0.87062	1	FALSE	224.496	214.879	0.063163	0.82618	1	FALSE	234.259	250.309	-0.095604	0.7747	1	FALSE
c197680_g1	451	heat stress transcription factor A-1d [Brassica rapa]	HSF	1.6298	1.03819	0.65063	0.9621	1	FALSE	2.80052	0.532548	2.3947	0.57575	1	FALSE	2.92066	1.58566	0.88121	0.77122	1	FALSE
c67769_g1	367	heat stress transcription factor A-1d-like isoform X1 [Brassica rapa]	HSF	0.927719	0	Inf	0.7817	1	FALSE	0.50164	0.528474	-0.075181	1	1	FALSE	0.521751	0.901644	-0.7892	0.98721	1	FALSE
c66954_g1	271	heat stress transcription factor A-1d-like isoform X2 [Brassica rapa]	HSF	0	0.519094	#NAME?	1	1	FALSE	0	0	NA	NA	NA	NA	0	0	NA	NA	NA	NA
c114552_g3	1615	heat stress transcription factor A-1e-like [Brassica rapa]	HSF	103.73	164.713	-0.66712	0.045131	1	FALSE	149.331	178.866	-0.26036	0.47764	1	FALSE	155.795	100.891	0.62684	0.041856	0.69183	FALSE
c103906_g7	826	heat stress transcription factor A-2 [Brassica rapa]	HSF	36.2691	18.6266	0.96138	0.10104	1	FALSE	4.02634	3.71969	0.11429	1	1	FALSE	4.20611	35.2731	-3.068	8.9505e-05	0.0056645	TRUE
c98949_g2	554	heat stress transcription factor A-2c [Sesamum indicum]	HSF	0	0	NA	NA	NA	NA	0	18.5007	#NAME?	0.14355	1	FALSE	0	0	NA	NA	NA	NA
c58092_g1	392	heat stress transcription factor A-2-like [Eucalyptus grandis]>gi|629117389|gb|KCW82064.1| hypothetical protein EUGRSUZ_C03434 [Eucalyptus grandis]	HSF	2.21277	0.948295	1.2224	0.80925	1	FALSE	0	1.06102	#NAME?	0.80189	1	FALSE	0	2.15308	#NAME?	0.44132	1	FALSE
c86141_g3	522	heat stress transcription factor A-3-like [Malus domestica]	HSF	0	0	NA	NA	NA	NA	0	10.0451	#NAME?	0.16937	1	FALSE	0	0	NA	NA	NA	NA
c217307_g1	771	heat stress transcription factor A-3-like isoform X3 [Citrus sinensis]	HSF	0	0	NA	NA	NA	NA	0	25.3993	#NAME?	0.02292	0.45716	FALSE	0	0	NA	NA	NA	NA
c98048_g1	859	heat stress transcription factor A-4a-like [Brassica rapa]	HSF	25.3747	22.849	0.15126	0.90608	1	FALSE	14.4344	8.4841	0.76668	0.48895	1	FALSE	15.0551	24.6866	-0.71348	0.37752	1	FALSE
c112133_g3	1459	heat stress transcription factor A-4a-like [Brassica rapa]	HSF	1051.99	753.908	0.48066	0.23953	1	FALSE	1013.72	898.014	0.17485	0.67868	1	FALSE	1056.72	1023.09	0.046662	0.99368	1	FALSE
c60484_g1	614	heat stress transcription factor A-4a-like [Brassica rapa]>gi|674915851|emb|CDY17350.1| BnaA10g09840D [Brassica napus]	HSF	10.9573	8.69417	0.33377	0.97231	1	FALSE	51.0901	77.589	-0.60281	0.51094	1	FALSE	53.3298	10.6644	2.3221	0.0018763	0.070121	FALSE
c112133_g1	1235	heat stress transcription factor A-4a-like [Brassica rapa]>gi|685258691|ref|XP_009132288.1| heat stress transcription factor A-4a-like [Brassica rapa]	HSF	226.917	281.133	-0.30909	0.30808	1	FALSE	251.388	234.571	0.099891	0.75354	1	FALSE	262.256	220.686	0.24898	0.36506	1	FALSE
c104097_g1	793	heat stress transcription factor A-4a-like [Brassica rapa]>gi|685302386|ref|XP_009141898.1| heat stress transcription factor A-4a-like [Brassica rapa]	HSF	601.837	767.226	-0.35028	0.28455	1	FALSE	708.008	709.836	-0.0037186	0.99394	1	FALSE	738.553	585.255	0.33564	0.3063	1	FALSE
c104821_g1	1612	heat stress transcription factor A-4c [Brassica rapa]>gi|685359679|ref|XP_009114396.1| heat stress transcription factor A-4c [Brassica rapa]	HSF	282.198	385.744	-0.45094	0.097148	1	FALSE	283.35	327.49	-0.20887	0.5114	1	FALSE	295.599	274.467	0.10701	0.66902	1	FALSE
c105547_g5	1044	heat stress transcription factor A-6b-like [Brassica rapa]	HSF	90.8485	90.4969	0.0055933	0.9859	1	FALSE	113.329	68.9257	0.71741	0.092215	1	FALSE	118.214	88.3695	0.41978	0.19094	1	FALSE
c105547_g2	1080	heat stress transcription factor A-6b-like [Brassica rapa]	HSF	32.6522	9.64247	1.7597	0.011766	0.75094	FALSE	52.1933	13.2689	1.9758	0.003048	0.11452	FALSE	54.4169	31.752	0.77721	0.13596	1	FALSE
c19023_g1	307	heat stress transcription factor A-7a-like isoform X2 [Brassica rapa]	HSF	0.46386	0	Inf	0.98631	1	FALSE	0	0	NA	NA	NA	NA	0	0.450822	#NAME?	0.99225	1	FALSE
c104506_g1	3104	heat stress transcription factor A-7a-like isoform X2 [Brassica rapa]	HSF	4299.95	4245.8	0.018281	0.9085	1	FALSE	4235.82	3641.46	0.21812	0.4306	1	FALSE	4416.43	4182.07	0.078664	0.81133	1	FALSE
c112133_g2	2344	heat stress transcription factor A-8 [Brassica rapa]	HSF	569.612	454.895	0.32444	0.22769	1	FALSE	658.195	532.437	0.3059	0.29844	1	FALSE	686.334	553.97	0.3091	0.22931	1	FALSE
c108438_g1	1562	heat stress transcription factor B-1 [Brassica rapa]>gi|674853815|emb|CDY71121.1| BnaAnng36200D [Brassica napus]	HSF	5069.56	5708.8	-0.17133	0.41954	1	FALSE	5860.42	5760.1	0.02491	0.97212	1	FALSE	6110.36	4930.84	0.30942	0.23622	1	FALSE
c208282_g1	236	heat stress transcription factor B-1 [Cicer arietinum]	HSF	0.46386	1.55728	-1.7473	0.86258	1	FALSE	0	0	NA	NA	NA	NA	0	0.450822	#NAME?	0.99225	1	FALSE
c108438_g2	892	heat stress transcription factor B-1-like [Brassica rapa]	HSF	131.424	195.517	-0.57307	0.061068	1	FALSE	198.069	195.805	0.016584	0.97389	1	FALSE	206.597	127.832	0.69257	0.014775	0.33461	FALSE
c113323_g1	778	heat stress transcription factor B-2a [Brassica rapa]	HSF	682.067	693.318	-0.023604	0.93938	1	FALSE	472.135	453.056	0.059509	0.8815	1	FALSE	492.285	663.318	-0.43021	0.10959	1	FALSE
c118939_g1	1017	heat stress transcription factor B-2a [Vitis vinifera]	HSF	6.62572	3.18419	1.0572	0.51773	1	FALSE	2.36865	0.528474	2.1642	0.66807	1	FALSE	2.46885	6.44368	-1.384	0.38493	1	FALSE
c108502_g2	603	heat stress transcription factor B-2a-like [Brassica rapa]	HSF	31.1666	18.4265	0.75822	0.26103	1	FALSE	21.7497	20.6634	0.073916	0.98642	1	FALSE	22.6715	30.3141	-0.41911	0.48086	1	FALSE
c83858_g1	398	heat stress transcription factor B-2a-like [Brassica rapa]	HSF	9.17066	9.55257	-0.058864	1	1	FALSE	3.23238	5.82544	-0.84977	0.67408	1	FALSE	3.37246	8.91541	-1.4025	0.32573	1	FALSE
c108502_g1	1527	heat stress transcription factor B-2a-like [Brassica rapa]	HSF	254.066	217.505	0.22415	0.49498	1	FALSE	169.728	177.744	-0.06657	0.86875	1	FALSE	177.073	247.106	-0.48079	0.07715	1	FALSE
c108980_g2	470	heat stress transcription factor B-2b [Brassica rapa]	HSF	12.6685	11.7885	0.10387	0.97474	1	FALSE	3.4417	14.338	-2.0587	0.091938	1	FALSE	3.58231	12.3199	-1.782	0.10385	1	FALSE
c225258_g1	250	heat stress transcription factor B-2b [Nicotiana tomentosiformis]>gi|697187959|ref|XP_009603016.1| heat stress transcription factor B-2b [Nicotiana tomentosiformis]>gi|697187961|ref|XP_009603017.1| heat stress transcription factor B-2b [Nicotiana tomentosiformis]	HSF	1.16594	0	Inf	0.75463	1	FALSE	0	0	NA	NA	NA	NA	0	1.13484	#NAME?	0.76505	1	FALSE
c90417_g1	621	heat stress transcription factor B-2b-like [Brassica rapa]	HSF	29.7499	35.0666	-0.23721	0.73301	1	FALSE	9.5576	10.0695	-0.075275	1	1	FALSE	9.97747	28.9305	-1.5358	0.02947	0.54585	FALSE
c189771_g1	266	heat stress transcription factor B-2b-like [Brassica rapa]	HSF	0	1.55728	#NAME?	0.63151	1	FALSE	0	0	NA	NA	NA	NA	0	0	NA	NA	NA	NA
c172399_g1	390	heat stress transcription factor B-2b-like [Brassica rapa]	HSF	1.6298	0.858401	0.92497	0.96153	1	FALSE	0	0	NA	NA	NA	NA	0	1.58566	#NAME?	0.58944	1	FALSE
c108980_g3	698	heat stress transcription factor B-2b-like [Brassica rapa]	HSF	37.5667	32.1116	0.22636	0.76508	1	FALSE	13.7103	39.2578	-1.5177	0.029726	0.5497	FALSE	14.2914	36.5401	-1.3543	0.028184	0.53083	FALSE
c108980_g1	485	heat stress transcription factor B-2b-like [Brassica rapa]	HSF	16.0346	17.658	-0.13914	0.9266	1	FALSE	5.37849	5.30511	0.019819	1	1	FALSE	5.59936	15.5923	-1.4775	0.10314	1	FALSE
c101688_g1	1423	heat stress transcription factor B-2b-like [Brassica rapa]	HSF	18.3665	32.7117	-0.83273	0.33873	1	FALSE	63.4916	80.1825	-0.33672	0.47502	1	FALSE	66.2336	17.862	1.8907	0.00020112	0.011162	TRUE
c155375_g1	370	heat stress transcription factor B-2b-like [Brassica rapa]	HSF	0	0	NA	NA	NA	NA	0.50164	1.06102	-1.0807	0.96982	1	FALSE	0.521751	0	Inf	1	1	FALSE
c108823_g4	310	heat stress transcription factor B-4 [Brassica rapa]>gi|674916171|emb|CDY17047.1| BnaA08g04110D [Brassica napus]	HSF	16.4045	24.9253	-0.60352	0.39171	1	FALSE	11.4246	13.277	-0.21679	0.88732	1	FALSE	11.9246	15.9577	-0.42031	0.69054	1	FALSE
c111940_g3	1679	heat stress transcription factor C-1-like [Brassica rapa]	HSF	47.239	57.2167	-0.27646	0.49822	1	FALSE	117.26	182.553	-0.63861	0.075926	1	FALSE	122.286	45.9531	1.412	0.00010595	0.0065357	TRUE
c92911_g1	1494	heat shock transcription factor A6A [Arabidopsis thaliana ]	HSF	0.01	0.01	0	NA	NA	FALSE	0.01	41.4002	-12.0154	1.139e-08	2.6419e-06	TURE	0.01	0.01	0	NA	NA	FALSE
c161051_g1	244	agamous-like MADS-box protein AGL11 isoform X1 [Brassica rapa]	MADS	0	0.519094	#NAME?	1	1	FALSE	0	0	NA	NA	NA	NA	0	0	NA	NA	NA	NA
c79842_g1	329	agamous-like MADS-box protein AGL11 isoform X2 [Brassica rapa]>gi|685357661|ref|XP_009113583.1| agamous-like MADS-box protein AGL11 isoform X2 [Brassica rapa]	MADS	0	0	NA	NA	NA	NA	0	1.06102	#NAME?	0.80189	1	FALSE	0	0	NA	NA	NA	NA
c106310_g2	1065	agamous-like MADS-box protein AGL12 isoform X2 [Camelina sativa]	MADS	103.981	105.321	-0.018483	1	1	FALSE	250.006	206.249	0.27758	0.37909	1	FALSE	260.889	101.14	1.3671	4.5566e-06	0.00042237	TRUE
c110082_g4	738	agamous-like MADS-box protein AGL15 [Brassica rapa]	MADS	25.2556	29.2173	-0.21022	0.68705	1	FALSE	2.5082	0.528474	2.2467	0.65871	1	FALSE	2.60875	24.57	-3.2355	0.0040063	0.12551	FALSE
c110082_g2	1633	agamous-like MADS-box protein AGL15 isoform X2 [Brassica rapa]	MADS	67.0096	73.2884	-0.12922	0.74254	1	FALSE	52.5385	60.9945	-0.2153	0.73016	1	FALSE	54.8572	65.1831	-0.24882	0.74639	1	FALSE
c107360_g2	1820	agamous-like MADS-box protein AGL16 [Brassica rapa]	MADS	11.396	12.6874	-0.15487	0.95802	1	FALSE	9.34828	12.2038	-0.38456	0.7988	1	FALSE	9.76762	11.0841	-0.18241	0.9517	1	FALSE
c107360_g1	2105	agamous-like MADS-box protein AGL16 [Brassica rapa]	MADS	965.125	1227.2	-0.34659	0.13568	1	FALSE	1025.65	1087.25	-0.084153	0.75407	1	FALSE	1069.87	938.695	0.1887	0.35714	1	FALSE
c171260_g1	377	agamous-like MADS-box protein AGL16 [Brassica rapa]>gi|674883164|emb|CDY49287.1| BnaA03g51000D [Brassica napus]	MADS	96.164	117.287	-0.28648	0.38477	1	FALSE	111.502	98.1506	0.184	0.62892	1	FALSE	116.363	93.5306	0.31512	0.3252	1	FALSE
c206476_g1	468	agamous-like MADS-box protein AGL17 [Brassica rapa]	MADS	1.6298	1.7168	-0.075031	1	1	FALSE	0	3.71969	#NAME?	0.23655	1	FALSE	0	1.58566	#NAME?	0.58944	1	FALSE
c109496_g3	982	agamous-like MADS-box protein AGL18 [Brassica rapa]>gi|674965445|emb|CDX67688.1| BnaA07g17280D [Brassica napus]	MADS	18.2599	19.0355	-0.060011	0.93966	1	FALSE	18.8229	20.1431	-0.0978	0.95123	1	FALSE	19.643	17.7609	0.14531	0.84075	1	FALSE
c107021_g3	696	agamous-like MADS-box protein AGL19 [Brassica rapa]	MADS	431.381	419.973	0.038665	0.87169	1	FALSE	575.826	512.388	0.1684	0.54716	1	FALSE	600.723	419.562	0.51781	0.02023	0.41966	FALSE
c105833_g2	1297	agamous-like MADS-box protein AGL21 [Brassica rapa]	MADS	164.459	300.92	-0.87165	0.002798	0.3035	FALSE	249.312	264.133	-0.083313	0.81082	1	FALSE	260.099	159.965	0.7013	0.007715	0.20757	FALSE
c105833_g1	965	agamous-like MADS-box protein AGL21 [Brassica rapa]	MADS	62.465	105.4	-0.75475	0.044901	1	FALSE	80.5738	96.5856	-0.2615	0.54088	1	FALSE	84.0374	60.7603	0.4679	0.20959	1	FALSE
c87781_g2	269	agamous-like MADS-box protein AGL27 isoform X1 [Brassica rapa]>gi|674901619|emb|CDY31290.1| BnaA02g34510D [Brassica napus]	MADS	6.86394	3.70329	0.89023	0.59465	1	FALSE	18.8794	21.2286	-0.16919	0.83892	1	FALSE	19.6809	6.67688	1.5596	0.073619	0.99109	FALSE
c108528_g5	1805	agamous-like MADS-box protein AGL27 isoform X2 [Brassica rapa]	MADS	229.23	333.505	-0.54091	0.10188	1	FALSE	14.4212	9.03294	0.67493	0.5691	1	FALSE	15.023	222.964	-3.8916	3.6714e-24	3.3334e-21	TRUE
c108528_g4	2071	agamous-like MADS-box protein AGL27 isoform X2 [Brassica rapa]	MADS	13.6088	13.0963	0.055374	1	1	FALSE	15.1586	14.8217	0.032427	1	1	FALSE	15.8188	13.2372	0.25705	0.75359	1	FALSE
c108528_g1	2208	agamous-like MADS-box protein AGL27 isoform X2 [Brassica rapa]	MADS	334.188	376.601	-0.17237	0.57506	1	FALSE	57.4587	48.2907	0.25078	0.63572	1	FALSE	59.9405	325.005	-2.4389	5.4177e-14	1.8994e-11	TRUE
c87781_g1	543	agamous-like MADS-box protein AGL27 isoform X2 [Brassica rapa]	MADS	4.42553	5.68977	-0.36252	0.82104	1	FALSE	11.0493	13.7974	-0.32044	0.74807	1	FALSE	11.5106	4.30617	1.4185	0.22782	1	FALSE
c106613_g2	1448	agamous-like MADS-box protein AGL3 [Brassica rapa]	MADS	154.918	180.135	-0.21758	0.47173	1	FALSE	191.701	185.285	0.049111	0.8838	1	FALSE	199.986	150.684	0.40837	0.13442	1	FALSE
c101312_g2	653	agamous-like MADS-box protein AGL3 isoform X1 [Camelina sativa]	MADS	13.1449	10.8807	0.27273	0.76534	1	FALSE	9.41805	10.6224	-0.17361	0.95939	1	FALSE	9.83757	12.7863	-0.37823	0.77941	1	FALSE
c108528_g2	1062	agamous-like MADS-box protein AGL5 [Brassica rapa]>gi|685304297|ref|XP_009142867.1| agamous-like MADS-box protein AGL5 [Brassica rapa]>gi|685304299|ref|XP_009142869.1| agamous-like MADS-box protein AGL5 [Brassica rapa]>gi|685304301|ref|XP_009142870.1| agamous-like MADS-box protein AGL5 [Brassica rapa]>gi|685304303|ref|XP_009142871.1| agamous-like MADS-box protein AGL5 [Brassica rapa]>gi|685304305…	MADS	32.809	44.2103	-0.43029	0.38246	1	FALSE	18.391	28.1558	-0.61443	0.42764	1	FALSE	19.1912	31.9153	-0.7338	0.26799	1	FALSE
c122955_g1	252	agamous-like MADS-box protein AGL6 isoform X2 [Brassica rapa]	MADS	0	0	NA	NA	NA	NA	0.50164	0.528474	-0.075181	1	1	FALSE	0.521751	0	Inf	1	1	FALSE
c115404_g1	525	agamous-like MADS-box protein AGL61 [Brassica rapa]	MADS	1.04683	1.03819	0.011958	1	1	FALSE	1.36537	1.06102	0.36384	1	1	FALSE	1.42535	1.01824	0.48524	1	1	FALSE
c100076_g3	1151	agamous-like MADS-box protein AGL61 [Brassica rapa]	MADS	27.4306	23.8669	0.20078	0.74862	1	FALSE	47.5522	73.2594	-0.6235	0.21199	1	FALSE	49.6133	26.6764	0.89517	0.084456	1	FALSE
c76183_g1	672	agamous-like MADS-box protein AGL61 [Brassica rapa]	MADS	24.8857	27.6803	-0.15355	0.8547	1	FALSE	10.7136	26.0134	-1.2798	0.14442	1	FALSE	11.193	24.2046	-1.1127	0.15365	1	FALSE
c98666_g1	1395	agamous-like MADS-box protein AGL61 [Brassica rapa]	MADS	114.079	125.604	-0.13885	0.7093	1	FALSE	103.018	111.944	-0.11989	0.7993	1	FALSE	107.499	110.957	-0.045682	0.94893	1	FALSE
c83630_g1	216	agamous-like MADS-box protein AGL61, partial [Brassica rapa]	MADS	0.46386	0	Inf	0.98631	1	FALSE	0	0	NA	NA	NA	NA	0	0.450822	#NAME?	0.99225	1	FALSE
c20644_g1	348	agamous-like MADS-box protein AGL62 [Brassica rapa]	MADS	0	0	NA	NA	NA	NA	0	0.528474	#NAME?	0.9885	1	FALSE	0	0	NA	NA	NA	NA
c181760_g1	385	agamous-like MADS-box protein AGL62 [Brassica rapa]	MADS	1.04683	0	Inf	0.76751	1	FALSE	0.933505	0	Inf	0.85795	1	FALSE	0.973552	1.01824	-0.064751	1	1	FALSE
c70433_g1	243	agamous-like MADS-box protein AGL62 [Brassica rapa]>gi|674924147|emb|CDY09205.1| BnaA02g06310D [Brassica napus]	MADS	0	0	NA	NA	NA	NA	0	0.528474	#NAME?	0.9885	1	FALSE	0	0	NA	NA	NA	NA
c70433_g2	603	agamous-like MADS-box protein AGL62 [Brassica rapa]>gi|674924147|emb|CDY09205.1| BnaA02g06310D [Brassica napus]	MADS	3.72346	1.55728	1.2576	0.59336	1	FALSE	0	0	NA	NA	NA	NA	0	3.62215	#NAME?	0.19175	1	FALSE
c173394_g1	317	agamous-like MADS-box protein AGL8 homolog [Brassica rapa]	MADS	0.46386	0	Inf	0.98631	1	FALSE	0	0	NA	NA	NA	NA	0	0.450822	#NAME?	0.99225	1	FALSE
c106565_g1	1669	agamous-like MADS-box protein AGL8 isoform X1 [Brassica rapa]	MADS	27.7754	25.604	0.11744	0.81602	1	FALSE	13.7933	11.6427	0.24453	0.83495	1	FALSE	14.3934	27.0106	-0.90811	0.17274	1	FALSE
c5317_g1	852	agamous-like MADS-box protein AGL80 [Brassica rapa]	MADS	0.46386	1.03819	-1.1623	1	1	FALSE	4.80708	2.11797	1.1825	0.63763	1	FALSE	5.00766	0.450822	3.4735	0.20145	1	FALSE
c83012_g1	1112	agamous-like MADS-box protein AGL80 [Brassica rapa]>gi|674873390|emb|CDY60402.1| BnaAnng16690D [Brassica napus]	MADS	14.43	5.26057	1.4558	0.169	1	FALSE	3.45493	6.37428	-0.88361	0.68095	1	FALSE	3.61441	14.0378	-1.9575	0.098779	1	FALSE
c72683_g1	1122	agamous-like MADS-box protein AGL80 isoform X1 [Brassica rapa]	MADS	6.17444	3.54376	0.80103	0.70528	1	FALSE	7.39827	2.12204	1.8017	0.32699	1	FALSE	7.71847	6.00843	0.36133	0.73619	1	FALSE
c84343_g1	295	agamous-like MADS-box protein AGL9 homolog isoform X2 [Brassica rapa]	MADS	2.79574	2.75499	0.021181	1	1	FALSE	1.00328	1.59764	-0.67122	0.95654	1	FALSE	1.0435	2.7205	-1.3824	0.69609	1	FALSE
c98817_g1	1048	agamous-like MADS-box protein AGL93 [Brassica rapa]	MADS	9.40888	6.36838	0.5631	0.63942	1	FALSE	7.46804	1.58542	2.2359	0.25058	1	FALSE	7.78842	9.14861	-0.23222	0.82563	1	FALSE
c101367_g1	1247	agamous-like MADS-box protein AGL97 [Brassica rapa]	MADS	5.92364	18.0581	-1.6081	0.39678	1	FALSE	5.89335	6.36613	-0.11133	1	1	FALSE	6.15321	5.75966	0.095357	1	1	FALSE
c99178_g2	805	agamous-like MADS-box protein AGL97 [Brassica rapa]>gi|674881793|emb|CDY50527.1| BnaA01g30530D [Brassica napus]	MADS	27.205	46.7158	-0.78004	0.15354	1	FALSE	63.9932	63.6613	0.0075027	1	1	FALSE	66.7554	26.4587	1.3351	0.0047904	0.14433	FALSE
c189552_g1	631	MADS-box protein AGL24 isoform X1 [Brassica rapa]>gi|685336413|ref|XP_009105506.1| MADS-box protein AGL24 isoform X1 [Brassica rapa]	MADS	0.927719	0.948295	-0.031647	1	1	FALSE	3.8038	0.532548	2.8365	0.41644	1	FALSE	3.96416	0.901644	2.1364	0.44963	1	FALSE
c152327_g1	237	MADS-box protein CMB1 [Brassica rapa]	MADS	0	0.858401	#NAME?	0.8326	1	FALSE	0	0	NA	NA	NA	NA	0	0	NA	NA	NA	NA
c93487_g1	831	MADS-box protein FUL-d [Brassica oleracea var. botrytis]>gi|89279392|gb|ABD67165.1| Ful-like protein [Brassica napus]	MADS	4.87682	9.30316	-0.93178	0.50158	1	FALSE	5.67081	5.82544	-0.038812	1	1	FALSE	5.91126	4.74142	0.31815	0.95206	1	FALSE
c110539_g3	1954	MADS-box protein SOC1-like [Brassica rapa]>gi|674902265|emb|CDY30701.1| BnaA02g33230D [Brassica napus]	MADS	277.46	280.298	-0.014681	0.96723	1	FALSE	295.878	232.872	0.34547	0.28383	1	FALSE	308.61	269.897	0.19338	0.38143	1	FALSE
c103029_g2	1200	MADS-box protein SOC1-like [Brassica rapa]>gi|685283347|ref|XP_009132583.1| MADS-box protein SOC1-like [Brassica rapa]>gi|685283349|ref|XP_009132584.1| MADS-box protein SOC1-like [Brassica rapa]	MADS	20.9617	49.5114	-1.24	0.070684	1	FALSE	79.9759	31.3307	1.352	0.0095999	0.2457	FALSE	83.3815	20.396	2.0314	0.00017524	0.0099482	TRUE
c17930_g1	422	MADS-box protein SOC1-like [Brassica rapa]>gi|685291052|ref|XP_009136478.1| MADS-box protein SOC1-like [Brassica rapa]>gi|685291054|ref|XP_009136479.1| MADS-box protein SOC1-like [Brassica rapa]	MADS	1.04683	0	Inf	0.76751	1	FALSE	0.431866	1.59764	-1.8873	0.81905	1	FALSE	0.451801	1.01824	-1.1723	0.98724	1	FALSE
c147272_g1	406	MADS-box protein SOC1-like [Brassica rapa]>gi|685303296|ref|XP_009142353.1| MADS-box protein SOC1-like [Brassica rapa]>gi|674895814|emb|CDY37054.1| BnaA04g26320D [Brassica napus]	MADS	3.02138	2.93478	0.041955	1	1	FALSE	33.3704	24.3872	0.45245	0.54941	1	FALSE	34.7738	2.93813	3.565	0.0022693	0.081248	FALSE
c109913_g1	1593	MADS-box protein SOC1-like isoform X1 [Brassica rapa]	MADS	178.024	117.368	0.60103	0.20057	1	FALSE	393.096	384.81	0.030737	0.98425	1	FALSE	409.786	173.179	1.2426	0.01225	0.29244	FALSE
c107848_g1	2882	MADS-box protein SVP [Brassica napus]	MADS	1358.53	1273.32	0.093457	0.65941	1	FALSE	1633.32	1773.15	-0.11851	0.64361	1	FALSE	1703.64	1321.3	0.36666	0.06909	0.95544	FALSE
c197451_g1	555	MADS-box transcription factor 23-like [Brassica rapa]>gi|685346346|ref|XP_009109212.1| MADS-box transcription factor 23-like [Brassica rapa]>gi|674879810|emb|CDY52354.1| BnaA08g30890D [Brassica napus]	MADS	3.48524	1.2876	1.4366	0.60562	1	FALSE	1.43515	0	Inf	0.70669	1	FALSE	1.4953	3.38895	-1.1804	0.62814	1	FALSE
c104759_g1	2166	MADS-box transcription factor 50 isoform X1 [Brassica rapa]>gi|685325427|ref|XP_009152218.1| MADS-box transcription factor 50 isoform X2 [Brassica rapa]	MADS	81.6526	77.3601	0.077911	0.92145	1	FALSE	83.1518	82.1905	0.016776	1	1	FALSE	86.7161	79.4229	0.12674	0.72034	1	FALSE
c146587_g1	267	MADS-box transcription factor 50 isoform X3 [Brassica rapa]>gi|685263912|ref|XP_009107045.1| MADS-box transcription factor 50 isoform X3 [Brassica rapa]>gi|685263914|ref|XP_009107050.1| MADS-box transcription factor 50 isoform X3 [Brassica rapa]	MADS	0	1.2876	#NAME?	0.66821	1	FALSE	0	0	NA	NA	NA	NA	0	0	NA	NA	NA	NA
c186221_g1	229	MADS-box transcription factor 50 isoform X3 [Brassica rapa]>gi|685263912|ref|XP_009107045.1| MADS-box transcription factor 50 isoform X3 [Brassica rapa]>gi|685263914|ref|XP_009107050.1| MADS-box transcription factor 50 isoform X3 [Brassica rapa]	MADS	0.927719	0	Inf	0.7817	1	FALSE	0	0	NA	NA	NA	NA	0	0.901644	#NAME?	0.79278	1	FALSE
c108345_g5	1692	MADS-box transcription factor 50-like [Phoenix dactylifera]	MADS	8.7068	12.148	-0.48051	0.72504	1	FALSE	25.1481	13.2852	0.92063	0.25231	1	FALSE	26.2481	8.46459	1.6327	0.038852	0.65902	FALSE
c117561_g1	528	MADS-box transcription factor PHERES 2 [Brassica rapa]	MADS	2.67663	2.41568	0.14798	1	1	FALSE	1.00328	1.5895	-0.66385	0.9565	1	FALSE	1.0435	2.60391	-1.3192	0.69976	1	FALSE
c222380_g1	398	MADS-box transcription factor PHERES 2 [Brassica rapa]	MADS	1.74891	1.03819	0.75239	0.96245	1	FALSE	0	1.0651	#NAME?	0.80146	1	FALSE	0	1.70226	#NAME?	0.57647	1	FALSE
c10651_g1	794	MADS-box transcription factor PHERES 2 [Brassica rapa]	MADS	2.67663	8.17508	-1.6108	0.24821	1	FALSE	4.16589	9.02072	-1.1146	0.45746	1	FALSE	4.34601	2.60391	0.73901	0.72105	1	FALSE
c149777_g1	309	transcription factor MYB104-like [Brassica rapa]	MYB	0	1.2876	#NAME?	0.66821	1	FALSE	0.50164	0.532548	-0.086259	1	1	FALSE	0.521751	0	Inf	1	1	FALSE
c108968_g2	2354	transcription factor MYB104-like [Brassica rapa]	MYB	340.833	323.189	0.07669	0.75839	1	FALSE	448.986	377.317	0.25089	0.40142	1	FALSE	468.305	331.504	0.49842	0.03256	0.58383	FALSE
c56925_g1	1039	transcription factor MYB104-like [Brassica rapa]	MYB	1.51069	4.65158	-1.6225	0.46383	1	FALSE	1.86701	4.78885	-1.359	0.56627	1	FALSE	1.9471	1.46906	0.40643	1	1	FALSE
c106777_g1	1300	transcription factor MYB108 [Brassica rapa]	MYB	668.81	697.341	-0.06027	0.88635	1	FALSE	578.185	580.301	-0.0052711	0.97987	1	FALSE	603.069	650.454	-0.10912	0.5674	1	FALSE
c102937_g4	839	transcription factor MYB108-like [Brassica rapa]	MYB	45.9162	96.9235	-1.0778	0.070719	1	FALSE	126.097	114.713	0.13651	0.8771	1	FALSE	131.409	44.6549	1.5572	0.043138	0.70546	FALSE
c104155_g2	1359	transcription factor MYB108-like [Brassica rapa]>gi|674898991|emb|CDY33891.1| BnaA02g30960D [Brassica napus]	MYB	181.791	174.962	0.055237	0.9847	1	FALSE	190.09	171.381	0.14947	0.71819	1	FALSE	198.164	176.824	0.16438	0.65874	1	FALSE
c93359_g1	886	transcription factor MYB108-like [Brassica rapa]>gi|685323069|ref|XP_009151286.1| transcription factor MYB108-like [Brassica rapa]	MYB	314.926	236.161	0.41524	0.23081	1	FALSE	207.866	209.501	-0.011301	0.95246	1	FALSE	216.758	306.312	-0.49892	0.049656	0.77261	FALSE
c104601_g2	1433	transcription factor MYB122-like [Brassica rapa]	MYB	716.845	609.225	0.23468	0.28426	1	FALSE	528.004	528.108	-0.00028275	0.97556	1	FALSE	550.952	697.177	-0.3396	0.11839	1	FALSE
c100417_g1	1746	transcription factor MYB1R1 [Brassica rapa]	MYB	2104.79	1540.74	0.45005	0.12118	1	FALSE	1058.07	1062.73	-0.006347	0.95557	1	FALSE	1103.42	2046.93	-0.89148	0.00078883	0.035145	TRUE
c110205_g2	507	transcription factor MYB1R1 [Brassica rapa]	MYB	1257.79	1905.94	-0.59961	0.0085663	0.62301	FALSE	1267.27	1529.3	-0.27115	0.31806	1	FALSE	1322.24	1223.41	0.11208	0.51082	1	FALSE
c110205_g4	518	transcription factor MYB1R1 [Brassica rapa]	MYB	6.28097	4.74147	0.40565	0.83258	1	FALSE	17.8762	18.0211	-0.011649	1	1	FALSE	18.6374	6.10945	1.6091	0.076014	1	FALSE
c251806_g1	261	transcription factor MYB1R1-like [Brassica rapa]	MYB	0	0.858401	#NAME?	0.8326	1	FALSE	0	0	NA	NA	NA	NA	0	0	NA	NA	NA	NA
c90903_g1	710	transcription factor MYB1R1-like [Brassica rapa]	MYB	58.4907	66.6908	-0.18928	0.75575	1	FALSE	126.708	102.395	0.30736	0.46949	1	FALSE	132.097	56.8894	1.2154	0.0029792	0.10023	FALSE
c64606_g1	357	transcription factor MYB1R1-like [Brassica rapa]>gi|674886593|emb|CDY46026.1| BnaA02g17000D [Brassica napus]	MYB	87.8581	117.058	-0.41398	0.27417	1	FALSE	106.695	123.217	-0.20771	0.72996	1	FALSE	111.355	85.4389	0.3822	0.36553	1	FALSE
c92575_g1	736	transcription factor MYB1R1-like [Brassica rapa]>gi|674886593|emb|CDY46026.1| BnaA02g17000D [Brassica napus]	MYB	38.3753	54.6909	-0.51112	0.27087	1	FALSE	45.6852	62.1329	-0.44363	0.40297	1	FALSE	47.6662	37.3252	0.35282	0.45722	1	FALSE
c43644_g1	623	transcription factor MYB21 [Brassica rapa]	MYB	6.16186	5.7594	0.097449	1	1	FALSE	0	0.528474	#NAME?	0.9885	1	FALSE	0	5.99286	#NAME?	0.048453	0.75958	FALSE
c103399_g3	1116	transcription factor MYB21-like [Brassica rapa]	MYB	102.47	100.679	0.025444	0.98015	1	FALSE	155.115	177.796	-0.19689	0.57471	1	FALSE	161.782	99.6712	0.6988	0.022625	0.45416	FALSE
c84500_g1	914	transcription factor MYB23 [Brassica rapa]	MYB	13.4897	4.31227	1.6453	0.12969	1	FALSE	13.8498	3.18306	2.1214	0.11254	1	FALSE	14.4313	13.1206	0.13737	0.94763	1	FALSE
c103399_g1	1293	transcription factor MYB23-like [Brassica rapa]	MYB	45.5026	64.9132	-0.51256	0.22286	1	FALSE	61.0399	57.3278	0.09052	0.87869	1	FALSE	63.6627	44.2664	0.52424	0.19256	1	FALSE
c232604_g1	221	transcription factor MYB24-like [Brassica rapa]>gi|674886177|emb|CDY46444.1| BnaA08g19860D [Brassica napus]	MYB	1.16594	0	Inf	0.75463	1	FALSE	0	0	NA	NA	NA	NA	0	1.13484	#NAME?	0.76505	1	FALSE
c248126_g1	268	transcription factor MYB24-like [Brassica rapa]>gi|674955425|emb|CDX78153.1| BnaA09g33480D [Brassica napus]	MYB	0	0	NA	NA	NA	NA	1.79724	0	Inf	0.59285	1	FALSE	1.87715	0	Inf	0.49138	1	FALSE
c54642_g1	413	transcription factor MYB24-like [Brassica rapa]>gi|674955425|emb|CDX78153.1| BnaA09g33480D [Brassica napus]	MYB	0	0.858401	#NAME?	0.8326	1	FALSE	2.29888	2.12612	0.11271	1	1	FALSE	2.3989	0	Inf	0.37479	1	FALSE
c105150_g4	1257	transcription factor MYB28-like [Brassica rapa]	MYB	15.8341	36.0352	-1.1864	0.048037	1	FALSE	4.09611	7.96377	-0.9592	0.56251	1	FALSE	4.27606	15.4058	-1.8491	0.15973	1	FALSE
c105150_g1	901	transcription factor MYB3 [Brassica rapa]>gi|674911744|emb|CDY21378.1| BnaA09g30490D [Brassica napus]	MYB	326.102	367.266	-0.1715	0.52865	1	FALSE	222.427	192.955	0.20507	0.5981	1	FALSE	231.921	317.155	-0.45155	0.05874	0.86322	FALSE
c69038_g1	804	transcription factor MYB32 [Brassica rapa]	MYB	146.356	154.442	-0.077584	0.74494	1	FALSE	200.926	161.393	0.31608	0.37128	1	FALSE	209.556	142.367	0.55771	0.039747	0.66883	FALSE
c78226_g1	310	transcription factor MYB34 [Brassica rapa]>gi|238625809|gb|ACR48185.1| MYB domain protein 34-2 [Brassica rapa subsp. pekinensis]>gi|674931195|emb|CDY02188.1| BnaA03g39790D [Brassica napus]	MYB	12.4428	5.77966	1.1063	0.29404	1	FALSE	11.1323	7.94341	0.48692	0.70905	1	FALSE	11.6127	12.1023	-0.059582	1	1	FALSE
c77742_g1	431	transcription factor MYB34-like [Brassica rapa]	MYB	19.4133	43.4823	-1.1634	0.07325	1	FALSE	62.113	22.8099	1.4452	0.012811	0.30016	FALSE	64.7762	18.8802	1.7786	0.00048399	0.02346	TRUE
c94702_g3	372	transcription factor MYB34-like [Brassica rapa]	MYB	2.09366	0.429201	2.2863	0.6505	1	FALSE	0.933505	1.5895	-0.76784	0.95619	1	FALSE	0.973552	2.03648	-1.0648	0.83422	1	FALSE
c101682_g1	1544	transcription factor MYB34-like [Brassica rapa]	MYB	28.1327	61.2188	-1.1217	0.021808	1	FALSE	31.9353	32.4487	-0.023011	0.97907	1	FALSE	33.2785	27.3604	0.2825	0.71566	1	FALSE
c94702_g2	692	transcription factor MYB34-like [Brassica rapa]	MYB	3.60435	1.46739	1.2965	0.59826	1	FALSE	2.2291	2.11797	0.073781	1	1	FALSE	2.32895	3.50555	-0.58996	0.86518	1	FALSE
c65215_g1	481	transcription factor MYB34-like [Brassica rapa]>gi|685274022|ref|XP_009128045.1| transcription factor MYB34-like [Brassica rapa]	MYB	2.67663	1.8067	0.56706	0.94631	1	FALSE	3.23238	3.18306	0.022181	1	1	FALSE	3.37246	2.60391	0.37312	0.91483	1	FALSE
c110101_g1	1102	transcription factor MYB39 [Brassica rapa]	MYB	308.965	270.334	0.1927	0.47034	1	FALSE	387.331	318.863	0.28063	0.35278	1	FALSE	404.045	300.506	0.42712	0.07185	0.97683	FALSE
c86882_g2	428	transcription factor MYB39-like [Brassica rapa]	MYB	1.74891	1.2876	0.44177	1	1	FALSE	1.86701	3.17899	-0.76784	0.82984	1	FALSE	1.9471	1.70226	0.19388	1	1	FALSE
c110101_g2	1349	transcription factor MYB39-like [Brassica rapa]>gi|674954327|emb|CDX78800.1| BnaA01g08670D [Brassica napus]	MYB	402.897	347.743	0.21239	0.37688	1	FALSE	422.42	335.868	0.33078	0.28433	1	FALSE	440.503	391.828	0.16893	0.54944	1	FALSE
c105150_g3	704	transcription factor MYB3-like [Brassica rapa]>gi|599327537|gb|AHN60124.1| MYB transcription factor 3 [Brassica napus]	MYB	73.4349	207.526	-1.4988	4.0611e-06	0.0018735	TRUE	276.54	263.382	0.070333	0.86373	1	FALSE	288.413	71.4403	2.0133	3.9025e-12	1.0712e-09	TRUE
c110101_g4	1234	transcription factor MYB3-like [Brassica rapa]>gi|685266273|ref|XP_009118939.1| transcription factor MYB3-like [Brassica rapa]>gi|674874674|emb|CDY58551.1| BnaAnng15260D [Brassica napus]	MYB	54.9677	64.2346	-0.22477	0.70951	1	FALSE	63.5614	50.9087	0.32024	0.5316	1	FALSE	66.3036	53.4537	0.3108	0.51634	1	FALSE
c113225_g2	1267	transcription factor MYB44 [Brassica rapa]	MYB	8555.91	5681.89	0.59055	0.059665	1	FALSE	4805.91	4071.44	0.23927	0.37862	1	FALSE	5011.6	8321.11	-0.7315	6.5621e-05	0.0043331	TRUE
c103399_g2	1137	transcription factor MYB44-like [Brassica rapa]	MYB	112.13	163.895	-0.54761	0.093742	1	FALSE	116.339	147.535	-0.34272	0.36197	1	FALSE	121.344	109.069	0.15387	0.60636	1	FALSE
c100520_g5	940	transcription factor MYB44-like [Brassica rapa]	MYB	946.357	643.021	0.55752	0.08833	1	FALSE	532.722	573.431	-0.10624	0.70174	1	FALSE	555.645	920.397	-0.72809	0.00051061	0.024532	TRUE
c96555_g1	326	transcription factor MYB44-like [Brassica rapa]	MYB	300.496	196.315	0.61418	0.037386	1	FALSE	255.675	278.004	-0.1208	0.69416	1	FALSE	266.496	292.274	-0.13321	0.6812	1	FALSE
c102573_g1	1292	transcription factor MYB44-like [Brassica rapa]	MYB	4766.56	2280.38	1.0637	0.0038497	0.37438	FALSE	1805.3	1417.05	0.34935	0.36697	1	FALSE	1882.2	4635.66	-1.3004	2.6264e-07	3.2125e-05	TRUE
c102573_g4	289	transcription factor MYB44-like [Brassica rapa]	MYB	33.8181	26.3117	0.36209	0.7082	1	FALSE	7.10595	7.93933	-0.15999	0.9386	1	FALSE	7.40656	32.8868	-2.1506	0.0021643	0.078418	FALSE
c235904_g1	331	transcription factor MYB44-like [Pyrus x bretschneideri]	MYB	2.21277	0	Inf	0.42887	1	FALSE	0.933505	0	Inf	0.85795	1	FALSE	0.973552	2.15308	-1.1451	0.83171	1	FALSE
c104849_g1	1096	transcription factor MYB46-like [Brassica rapa]>gi|674947902|emb|CDX85684.1| BnaA02g01290D [Brassica napus]	MYB	89.5508	77.3107	0.21204	0.60485	1	FALSE	44.1803	51.9412	-0.23348	0.69143	1	FALSE	46.1009	87.1025	-0.91792	0.025395	0.49353	FALSE
c249219_g1	412	transcription factor MYB46-like [Brassica rapa]>gi|685311752|ref|XP_009146437.1| transcription factor MYB46-like [Brassica rapa]	MYB	1.16594	0.519094	1.1674	0.97229	1	FALSE	0.933505	0	Inf	0.85795	1	FALSE	0.973552	1.13484	-0.22116	1	1	FALSE
c110511_g1	1061	transcription factor MYB48 isoform X1 [Brassica rapa]	MYB	503.499	965.173	-0.9388	0.00011029	0.028626	TRUE	1159.16	2079.48	-0.84315	0.0014686	0.06985	FALSE	1209.42	489.743	1.3042	4.3237e-10	8.8624e-08	TRUE
c107628_g1	2108	transcription factor MYB51-like [Brassica rapa]>gi|674911410|emb|CDY21699.1| BnaA09g44500D [Brassica napus]	MYB	2201.65	2437.32	-0.14671	0.46523	1	FALSE	2355.5	2405.14	-0.030092	0.90619	1	FALSE	2457	2141.39	0.19835	0.29842	1	FALSE
c102756_g1	700	transcription factor MYB57-like [Brassica rapa]>gi|674959598|emb|CDX74303.1| BnaA03g27440D [Brassica napus]	MYB	10.6939	11.2896	-0.078208	1	1	FALSE	10.7702	18.5414	-0.78371	0.40161	1	FALSE	11.2308	10.4	0.11087	0.98953	1	FALSE
c86338_g1	1423	transcription factor MYB59 [Brassica rapa]	MYB	12.0981	12.6469	-0.064002	0.9168	1	FALSE	0.863731	3.72376	-2.1081	0.51898	1	FALSE	0.903602	11.7681	-3.703	0.017529	0.37968	FALSE
c110511_g2	1104	transcription factor MYB59 isoform X1 [Brassica rapa]	MYB	46.2861	115.344	-1.3173	0.031764	1	FALSE	88.7359	118.314	-0.41503	0.33316	1	FALSE	92.6158	45.0203	1.0407	0.0084125	0.22178	FALSE
c80867_g1	258	transcription factor MYB59-like isoform X1 [Brassica rapa]	MYB	3.36613	18.267	-2.4401	0.022864	1	FALSE	8.24878	12.7608	-0.62946	0.63146	1	FALSE	8.58997	3.27235	1.3923	0.44126	1	FALSE
c87981_g1	980	transcription factor MYB86-like [Brassica rapa]	MYB	12.9193	12.5076	0.046718	1	1	FALSE	24.3409	13.2852	0.87357	0.30078	1	FALSE	25.3823	12.5687	1.014	0.13881	1	FALSE
c101382_g1	1288	transcription factor MYB86-like [Brassica rapa]>gi|674889348|emb|CDY43404.1| BnaA01g30350D [Brassica napus]	MYB	188.931	142.093	0.41102	0.23114	1	FALSE	210.271	207.915	0.016252	0.94153	1	FALSE	219.414	183.781	0.25567	0.34187	1	FALSE
c66032_g1	348	transcription factor MYB86-like [Citrus sinensis]>gi|641837438|gb|KDO56392.1| hypothetical protein CISIN_1g014135mg [Citrus sinensis]	MYB	19.2942	8.35486	1.2075	0.15551	1	FALSE	15.5207	7.41493	1.0657	0.31555	1	FALSE	16.2006	18.7636	-0.21189	0.80317	1	FALSE
c87981_g2	731	transcription factor MYB86-like, partial [Brassica rapa]	MYB	38.0557	36.0555	0.077896	0.95249	1	FALSE	38.038	25.9645	0.5509	0.45777	1	FALSE	39.6416	37.0221	0.098628	0.87862	1	FALSE
c147453_g1	393	transcription factor MYB86-like, partial [Brassica rapa]	MYB	27.3367	23.3478	0.22755	0.78615	1	FALSE	28.4503	17.4885	0.70203	0.34469	1	FALSE	29.6905	26.5909	0.15907	0.75597	1	FALSE
c187919_g1	238	transcription factor MYB98-like [Brassica rapa]	MYB	0.927719	0	Inf	0.7817	1	FALSE	0	0	NA	NA	NA	NA	0	0.901644	#NAME?	0.79278	1	FALSE
c223983_g1	368	myb family transcription factor [Brassica oleracea]	MYB	0.582969	0.948295	-0.70192	1	1	FALSE	0.50164	0.532548	-0.086259	1	1	FALSE	0.521751	0.567421	-0.12106	1	1	FALSE
c102000_g2	882	myb family transcription factor APL [Brassica rapa]	MYB	29.656	28.7679	0.043863	1	1	FALSE	45.5457	42.4001	0.10325	0.85759	1	FALSE	47.5263	28.845	0.7204	0.14444	1	FALSE
c102000_g3	643	myb family transcription factor APL [Brassica rapa]	MYB	2.33188	3.70329	-0.66731	0.73361	1	FALSE	2.29888	2.11797	0.11825	1	1	FALSE	2.3989	2.26968	0.079886	1	1	FALSE
c113587_g2	1347	myb family transcription factor APL isoform X1 [Brassica rapa]>gi|685376035|ref|XP_009120995.1| myb family transcription factor APL isoform X1 [Brassica rapa]>gi|674894400|emb|CDY38499.1| BnaA10g16590D [Brassica napus]	MYB	44.1924	56.866	-0.36377	0.56705	1	FALSE	128.292	124.148	0.047374	0.89534	1	FALSE	133.855	42.9838	1.6388	6.8225e-06	0.00060282	TRUE
c76670_g2	267	myb family transcription factor APL isoform X3 [Brassica rapa]	MYB	0	2.84488	#NAME?	0.30881	1	FALSE	1.79724	1.58542	0.18091	1	1	FALSE	1.87715	0	Inf	0.49138	1	FALSE
c76670_g1	290	myb family transcription factor APL isoform X3 [Brassica rapa]	MYB	11.1452	13.0064	-0.2228	0.91984	1	FALSE	28.5332	23.875	0.25714	0.69735	1	FALSE	29.7925	10.8353	1.4592	0.12154	1	FALSE
c108518_g1	2305	myb family transcription factor APL-like [Brassica rapa]	MYB	52.5922	113.195	-1.1059	0.0030919	0.32626	FALSE	86.9122	109.907	-0.33866	0.42535	1	FALSE	90.6745	51.1609	0.82566	0.025694	0.49756	FALSE
c102000_g1	1322	myb family transcription factor APL-like [Brassica rapa]>gi|674889347|emb|CDY43403.1| BnaA01g30340D [Brassica napus]	MYB	156.153	226.93	-0.53929	0.071961	1	FALSE	242.459	257.743	-0.088192	0.78619	1	FALSE	252.908	151.873	0.73574	0.0075092	0.20329	FALSE
c111059_g1	2074	myb family transcription factor APL-like isoform X1 [Brassica rapa]	MYB	324.548	389.256	-0.26229	0.30681	1	FALSE	333.882	385.073	-0.2058	0.51469	1	FALSE	348.369	315.663	0.14223	0.52715	1	FALSE
c112377_g2	1653	myb family transcription factor APL-like isoform X2 [Brassica rapa]	MYB	615.347	668.774	-0.12012	0.63355	1	FALSE	466.759	427.82	0.12567	0.64907	1	FALSE	486.989	598.493	-0.29744	0.19124	1	FALSE
c12954_g1	471	myb family transcription factor APL-like isoform X2 [Brassica rapa]	MYB	21.8643	17.4985	0.32135	0.67794	1	FALSE	27.1547	23.8628	0.18644	0.80493	1	FALSE	28.3351	21.2665	0.41401	0.49509	1	FALSE
c98655_g1	725	myb family transcription factor APL-like isoform X2 [Brassica rapa]>gi|674940342|emb|CDX92994.1| BnaA03g37160D [Brassica napus]	MYB	236.784	307.584	-0.37741	0.15803	1	FALSE	307.831	351.824	-0.19272	0.5353	1	FALSE	321.121	230.309	0.47954	0.051303	0.79018	FALSE
c112377_g1	668	myb family transcription factor APL-like isoform X2 [Brassica rapa]>gi|674940342|emb|CDX92994.1| BnaA03g37160D [Brassica napus]	MYB	150.8	214.813	-0.51045	0.10568	1	FALSE	149.683	172.487	-0.20458	0.53671	1	FALSE	156.054	146.666	0.089513	0.83716	1	FALSE
c72712_g1	755	Myb family transcription factor At1g14600 isoform X1 [Brassica rapa]	MYB	7.55344	10.1818	-0.43079	0.78921	1	FALSE	11.2021	6.9109	0.69682	0.5891	1	FALSE	11.6826	7.34532	0.66947	0.56421	1	FALSE
c72712_g2	482	Myb family transcription factor At1g14600 isoform X1 [Brassica rapa]	MYB	3.02138	2.146	0.49355	0.93912	1	FALSE	2.80052	3.18714	-0.18657	1	1	FALSE	2.92066	2.93813	-0.0086051	1	1	FALSE
c107324_g1	1373	Myb family transcription factor At1g14600 isoform X2 [Brassica rapa]	MYB	53.7582	62.338	-0.21363	0.59882	1	FALSE	72.5211	58.344	0.31382	0.53324	1	FALSE	75.6252	52.2957	0.53217	0.16593	1	FALSE
c193666_g1	939	myb like transcription factor [Arabis alpina]	MYB	0	0	NA	NA	NA	NA	0	13.2322	#NAME?	0.024972	0.47839	FALSE	0	0	NA	NA	NA	NA
c92253_g2	585	MYB transcription factor 32-1 [Brassica napus]	MYB	36.056	24.9747	0.52977	0.4052	1	FALSE	36.0578	38.7415	-0.10357	0.89284	1	FALSE	37.6188	35.0711	0.10117	0.83609	1	FALSE
c85497_g1	460	MYB transcriptional factor [Populus tremula x Populus tremuloides]	MYB	3.9491	2.93478	0.42827	0.83134	1	FALSE	1.86701	1.59764	0.22479	1	1	FALSE	1.9471	3.83977	-0.97969	0.65422	1	FALSE
c75587_g1	269	MYB34-3 protein [Brassica rapa subsp. pekinensis]	MYB	2.09366	0.429201	2.2863	0.6505	1	FALSE	0.50164	0	Inf	1	1	FALSE	0.521751	2.03648	-1.9646	0.66412	1	FALSE
c145584_g1	226	NAC domain class transcription factor, partial [Tamarix hispida]	NAC	0	0	NA	NA	NA	NA	1.00328	0	Inf	0.84972	1	FALSE	1.0435	0	Inf	0.7951	1	FALSE
c107434_g5	657	NAC domain transcription factor superfamily protein, partial [Zea mays]	NAC	0.46386	0	Inf	0.98631	1	FALSE	0.50164	2.65866	-2.406	0.56892	1	FALSE	0.521751	0.450822	0.2108	1	1	FALSE
c16273_g1	308	NAC domain-containing protein 100 [Brassica rapa]	NAC	14.0601	16.4603	-0.22739	0.85762	1	FALSE	5.02962	9.02072	-0.84279	0.57669	1	FALSE	5.24961	13.6724	-1.381	0.17533	1	FALSE
c106869_g2	1268	NAC domain-containing protein 100 [Brassica rapa]	NAC	56.8861	54.2326	0.068916	0.91976	1	FALSE	44.0275	51.4371	-0.2244	0.69291	1	FALSE	45.9289	55.3349	-0.26879	0.60824	1	FALSE
c112555_g4	1034	NAC domain-containing protein 100 [Brassica rapa]>gi|674947238|emb|CDX86391.1| BnaA06g31080D [Brassica napus]	NAC	232.34	669.743	-1.5274	3.2893e-09	3.6598e-06	TRUE	337.571	289.277	0.22274	0.53043	1	FALSE	351.953	226.011	0.63899	0.08846	1	FALSE
c112555_g7	354	NAC domain-containing protein 100-like [Brassica rapa]	NAC	9.67225	30.1251	-1.639	0.062102	1	FALSE	41.7154	39.2822	0.086704	0.91987	1	FALSE	43.4979	9.41295	2.2082	0.00028925	0.015149	TRUE
c150492_g1	235	NAC domain-containing protein 100-like [Brassica rapa]	NAC	0	0.519094	#NAME?	1	1	FALSE	0	0.532548	#NAME?	0.9885	1	FALSE	0	0	NA	NA	NA	NA
c75008_g1	333	NAC domain-containing protein 100-like [Brassica rapa]	NAC	0.927719	0	Inf	0.7817	1	FALSE	1.2956	1.05695	0.29371	1	1	FALSE	1.3554	0.901644	0.58809	1	1	FALSE
c111495_g4	672	NAC domain-containing protein 100-like [Brassica rapa]>gi|685310601|ref|XP_009145897.1| NAC domain-containing protein 100-like [Brassica rapa]	NAC	24.5283	27.341	-0.15662	0.88921	1	FALSE	19.1152	16.456	0.2161	0.80087	1	FALSE	19.9549	23.8548	-0.25753	0.73348	1	FALSE
c18007_g1	266	NAC domain-containing protein 100-like isoform X1 [Brassica rapa]	NAC	0	1.03819	#NAME?	0.80936	1	FALSE	1.36537	1.58542	-0.21557	1	1	FALSE	1.42535	0	Inf	0.63073	1	FALSE
c109903_g3	1608	NAC domain-containing protein 100-like isoform X2 [Brassica rapa]	NAC	938.458	717.271	0.38777	0.16092	1	FALSE	447.057	475.004	-0.087481	0.77197	1	FALSE	466.107	912.655	-0.96941	0.0022137	0.079721	FALSE
c110956_g1	907	NAC domain-containing protein 102-like [Brassica rapa]	NAC	1389.41	1303.66	0.0919	0.95323	1	FALSE	1456.68	1123.38	0.37484	0.1722	1	FALSE	1518.86	1351.32	0.16861	0.51049	1	FALSE
c113368_g3	299	NAC domain-containing protein 102-like [Brassica rapa]	NAC	29.9755	33.5182	-0.16116	0.88127	1	FALSE	57.3625	30.7696	0.8986	0.11656	1	FALSE	59.8064	29.1481	1.0369	0.0414	0.68727	FALSE
c111238_g3	658	NAC domain-containing protein 12-like [Brassica rapa]	NAC	10.0044	5.26057	0.92735	0.44859	1	FALSE	15.2284	12.216	0.31799	0.76345	1	FALSE	15.8887	9.7316	0.70725	0.40551	1	FALSE
c111238_g5	771	NAC domain-containing protein 12-like [Brassica rapa]	NAC	10.5874	10.6807	-0.012652	1	1	FALSE	15.0889	18.5577	-0.29853	0.77531	1	FALSE	15.7488	10.299	0.61274	0.45241	1	FALSE
c99642_g3	1230	NAC domain-containing protein 18 [Brassica rapa]	NAC	7.08958	18.0176	-1.3456	0.15229	1	FALSE	16.9559	14.8502	0.1913	0.84781	1	FALSE	17.6959	6.8945	1.3599	0.13405	1	FALSE
c111238_g2	1076	NAC domain-containing protein 18 [Brassica rapa]>gi|693302584|gb|AIS36129.1| NAC transcription factor 56-2 [Brassica napus]	NAC	12.8002	34.1183	-1.4144	0.027998	1	FALSE	68.7871	71.0681	-0.047064	0.91595	1	FALSE	71.7309	12.4521	2.5262	1.2067e-06	0.0001286	TRUE
c91106_g1	550	NAC domain-containing protein 18 isoform X1 [Brassica rapa]	NAC	11.2895	16.8895	-0.58115	0.46298	1	FALSE	10.1158	10.0858	0.0042813	1	1	FALSE	10.5371	10.983	-0.059804	1	1	FALSE
c66466_g1	1045	NAC domain-containing protein 18 isoform X1 [Brassica rapa]	NAC	52.1972	76.9511	-0.55997	0.19834	1	FALSE	48.8912	35.5626	0.45921	0.44329	1	FALSE	50.9745	50.7644	0.005958	0.97932	1	FALSE
c89150_g1	611	NAC domain-containing protein 18-like [Brassica rapa]	NAC	26.7537	34.2285	-0.35546	0.54775	1	FALSE	41.5891	50.4413	-0.2784	0.63263	1	FALSE	43.3901	26.0235	0.73755	0.15026	1	FALSE
c194364_g1	353	NAC domain-containing protein 18-like [Brassica rapa]	NAC	0	2.59547	#NAME?	0.46411	1	FALSE	0	1.0651	#NAME?	0.80146	1	FALSE	0	0	NA	NA	NA	NA
c105802_g1	1155	NAC domain-containing protein 18-like [Brassica rapa]	NAC	802.203	1391.09	-0.79418	0.00059249	0.10066	FALSE	1225.52	1233.24	-0.0090526	0.95829	1	FALSE	1278.16	780.292	0.71198	0.00043715	0.021619	TRUE
c105647_g2	1361	NAC domain-containing protein 19 [Brassica rapa]	NAC	410.112	888.21	-1.1149	0.10566	1	FALSE	514.107	465.919	0.14199	0.75639	1	FALSE	535.908	398.879	0.42603	0.30779	1	FALSE
c72557_g1	1006	NAC domain-containing protein 19 [Brassica rapa]	NAC	4.99592	6.11897	-0.29254	0.92908	1	FALSE	6.10267	10.598	-0.79628	0.53776	1	FALSE	6.36306	4.85801	0.38935	0.87331	1	FALSE
c78772_g1	445	NAC domain-containing protein 19 [Brassica rapa]	NAC	4.88939	4.83137	0.017224	1	1	FALSE	2.5082	2.65866	-0.08405	1	1	FALSE	2.60875	4.75699	-0.86669	0.66363	1	FALSE
c101273_g3	819	NAC domain-containing protein 1-like isoform X2 [Brassica rapa]	NAC	30.9158	44.8281	-0.53606	0.45669	1	FALSE	47.9275	51.5145	-0.10412	0.90203	1	FALSE	50.0273	30.0653	0.73461	0.14224	1	FALSE
c101273_g4	1063	NAC domain-containing protein 1-like isoform X2 [Brassica rapa]	NAC	59.8949	78.0387	-0.38176	0.32607	1	FALSE	92.9885	81.1906	0.19574	0.67283	1	FALSE	96.9733	58.2574	0.73515	0.050091	0.77708	FALSE
c99642_g2	904	NAC domain-containing protein 2 [Brassica rapa]>gi|31322578|gb|AAP35054.1| NAC-domain protein 18 [Brassica napus]>gi|674943642|emb|CDX90054.1| BnaA10g00280D [Brassica napus]	NAC	1035.24	1203.26	-0.21698	0.37687	1	FALSE	2061.19	1437.13	0.52028	0.050384	0.80581	FALSE	2149.42	1007.01	1.0939	1.9011e-05	0.0014788	TRUE
c107786_g4	1283	NAC domain-containing protein 2 [Brassica rapa]>gi|31322580|gb|AAP35055.1| NAC-domain protein 14 [Brassica napus]>gi|674894483|emb|CDY38346.1| BnaA02g18390D [Brassica napus]	NAC	439.574	589.823	-0.42417	0.068985	1	FALSE	1066.98	709.62	0.58842	0.029141	0.54118	FALSE	1113.13	427.576	1.3804	6.9215e-11	1.5711e-08	TRUE
c111952_g1	1900	NAC domain-containing protein 2 isoform X2 [Brassica rapa]>gi|674913426|emb|CDY19828.1| BnaA09g04810D [Brassica napus]	NAC	1113.09	886.494	0.32839	0.16569	1	FALSE	913.41	923.337	-0.015596	0.94754	1	FALSE	952.708	1082.53	-0.1843	0.32375	1	FALSE
c105035_g3	1343	NAC domain-containing protein 21/22 [Brassica rapa]	NAC	1166.89	1140.52	0.032977	0.90746	1	FALSE	1276.28	1033.62	0.30423	0.27056	1	FALSE	1330.87	1135	0.22968	0.26929	1	FALSE
c105035_g1	1723	NAC domain-containing protein 21/22 isoform X2 [Brassica rapa]	NAC	922.268	1157.06	-0.32721	0.18191	1	FALSE	930.733	716.963	0.37647	0.31159	1	FALSE	970.301	897.024	0.11329	0.75056	1	FALSE
c142837_g1	366	NAC domain-containing protein 43-like [Brassica rapa]	NAC	0	0.519094	#NAME?	1	1	FALSE	0.933505	0	Inf	0.85795	1	FALSE	0.973552	0	Inf	0.8036	1	FALSE
c41519_g1	373	NAC domain-containing protein 48-like [Brassica rapa]>gi|674895144|emb|CDY37715.1| BnaA04g19530D [Brassica napus]	NAC	0.46386	2.07638	-2.1623	0.71844	1	FALSE	0	0.532548	#NAME?	0.9885	1	FALSE	0	0.450822	#NAME?	0.99225	1	FALSE
c1306_g1	760	NAC domain-containing protein 55 [Brassica rapa]>gi|693302689|gb|AIS36170.1| NAC transcription factor 55-2 [Brassica napus]	NAC	63.7249	113.004	-0.82645	0.16611	1	FALSE	90.5405	65.8159	0.46013	0.63493	1	FALSE	94.3119	61.9806	0.60562	0.52557	1	FALSE
c105647_g6	779	NAC domain-containing protein 55-like [Brassica rapa]	NAC	79.7343	231.79	-1.5395	2.7374e-06	0.0013234	TRUE	29.6629	24.9809	0.24783	0.7337	1	FALSE	30.9438	77.5418	-1.3253	0.0021617	0.078346	FALSE
c105647_g4	232	NAC domain-containing protein 55-like [Brassica rapa]	NAC	1.39158	1.8067	-0.37663	1	1	FALSE	1.36537	1.0651	0.35831	1	1	FALSE	1.42535	1.35247	0.075727	1	1	FALSE
c73744_g1	256	NAC domain-containing protein 5-like [Brassica rapa]	NAC	0	2.07638	#NAME?	0.51163	1	FALSE	0	0	NA	NA	NA	NA	0	0	NA	NA	NA	NA
c103685_g2	1438	NAC domain-containing protein 5-like [Brassica rapa]	NAC	21.0557	20.6827	0.025786	1	1	FALSE	22.1948	32.8265	-0.56464	0.55661	1	FALSE	23.1554	20.4814	0.17703	0.78004	1	FALSE
c103685_g1	1624	NAC domain-containing protein 5-like [Brassica rapa]	NAC	385.64	382.743	0.01088	0.88987	1	FALSE	86.0221	130.42	-0.60039	0.12753	1	FALSE	89.7067	375.063	-2.0638	4.4404e-14	1.5763e-11	TRUE
c252596_g1	235	NAC domain-containing protein 5-like isoform X1 [Brassica rapa]	NAC	0	0	NA	NA	NA	NA	0	1.0651	#NAME?	0.80146	1	FALSE	0	0	NA	NA	NA	NA
c100576_g2	959	NAC domain-containing protein 61 [Brassica rapa]	NAC	10.4683	5.15041	1.0233	0.46327	1	FALSE	3.4417	3.17899	0.11455	1	1	FALSE	3.58231	10.1824	-1.5071	0.21353	1	FALSE
c100576_g3	953	NAC domain-containing protein 61 [Brassica rapa]	NAC	3.36613	4.31227	-0.35736	0.97933	1	FALSE	0	0	NA	NA	NA	NA	0	3.27235	#NAME?	0.20977	1	FALSE
c84653_g2	781	NAC domain-containing protein 66-like [Brassica rapa]>gi|674965627|emb|CDX67870.1| BnaA07g19100D [Brassica napus]	NAC	13.1323	2.75499	2.253	0.059137	1	FALSE	0.863731	1.5895	-0.87991	0.95587	1	FALSE	0.903602	12.7708	-3.821	0.0097554	0.24722	FALSE
c104486_g1	1188	NAC domain-containing protein 68-like [Brassica rapa]	NAC	1082.77	1368.78	-0.33817	0.1665	1	FALSE	1013.43	1017.21	-0.0053593	0.97302	1	FALSE	1057.02	1053.05	0.0054292	0.95434	1	FALSE
c98970_g1	1103	NAC domain-containing protein 68-like [Brassica rapa]>gi|674915967|emb|CDY17177.1| BnaA05g10110D [Brassica napus]>gi|752378110|gb|AJG36874.1| NAC transcription factor 41.1 [Brassica napus]	NAC	61.3804	100	-0.70415	0.083974	1	FALSE	96.447	85.959	0.16609	0.83593	1	FALSE	100.497	59.6954	0.75146	0.32073	1	FALSE
c151141_g1	264	NAC domain-containing protein 69-like [Brassica rapa]	NAC	0	0	NA	NA	NA	NA	2.00656	0	Inf	0.56712	1	FALSE	2.087	0	Inf	0.49897	1	FALSE
c55250_g1	745	NAC domain-containing protein 69-like [Brassica rapa]	NAC	1.97455	4.13249	-1.0655	0.65714	1	FALSE	1.43515	1.06102	0.43574	1	1	FALSE	1.4953	1.91989	-0.36058	0.98045	1	FALSE
c50784_g1	281	NAC domain-containing protein 69-like [Brassica rapa]	NAC	0	0	NA	NA	NA	NA	0.50164	0	Inf	1	1	FALSE	0.521751	0	Inf	1	1	FALSE
c106147_g1	3144	NAC domain-containing protein 69-like, partial [Brassica rapa]	NAC	7616.51	7188.7	0.083399	0.89808	1	FALSE	8204.7	8580.76	-0.064655	0.76068	1	FALSE	8555.65	7407.29	0.20793	0.44023	1	FALSE
c103401_g1	1708	NAC domain-containing protein 7 [Brassica rapa]	NAC	100.075	107.326	-0.10091	0.81107	1	FALSE	103.802	91.1705	0.1872	0.72773	1	FALSE	108.21	97.3236	0.15297	0.79833	1	FALSE
c105263_g1	2132	NAC domain-containing protein 7 [Brassica rapa]>gi|685356285|ref|XP_009113057.1| NAC domain-containing protein 7 [Brassica rapa]	NAC	78.2488	102.825	-0.39405	0.31056	1	FALSE	69.1756	62.0514	0.1568	0.74122	1	FALSE	72.177	76.1038	-0.07643	0.86634	1	FALSE
c107434_g2	1161	NAC domain-containing protein 7 isoform X1 [Brassica rapa]	NAC	52.5797	64.8233	-0.30201	0.47782	1	FALSE	56.1065	53.047	0.080898	0.87246	1	FALSE	58.5473	51.1453	0.195	0.60156	1	FALSE
c72990_g1	1508	NAC domain-containing protein 7 isoform X2 [Brassica rapa]	NAC	70.9461	113.375	-0.67631	0.061369	1	FALSE	65.2624	120.956	-0.89016	0.031814	0.57257	FALSE	68.0466	69.0073	-0.020226	0.97731	1	FALSE
c5093_g1	446	NAC domain-containing protein 72 [Beta vulgaris subsp. vulgaris]>gi|870861759|gb|KMT13029.1| hypothetical protein BVRB_4g087440 [Beta vulgaris subsp. vulgaris]	NAC	52.8867	80.2631	-0.60183	0.44214	1	FALSE	37.7456	48.8396	-0.37174	0.48939	1	FALSE	39.3297	51.4328	-0.38707	0.41602	1	FALSE
c241014_g1	221	NAC domain-containing protein 72 isoform X1 [Brassica rapa]	NAC	1.16594	0	Inf	0.75463	1	FALSE	0	0	NA	NA	NA	NA	0	1.13484	#NAME?	0.76505	1	FALSE
c220795_g1	399	NAC domain-containing protein 72 isoform X2 [Brassica rapa]	NAC	0	2.2359	#NAME?	0.41047	1	FALSE	0	0	NA	NA	NA	NA	0	0	NA	NA	NA	NA
c116776_g1	224	NAC domain-containing protein 72-like [Brassica rapa]	NAC	0	0.858401	#NAME?	0.8326	1	FALSE	0	0	NA	NA	NA	NA	0	0	NA	NA	NA	NA
c99930_g1	710	NAC domain-containing protein 72-like [Brassica rapa]>gi|599327844|gb|AHN60144.1| NAC transcription factor 72 [Brassica napus]>gi|674944067|emb|CDX89253.1| BnaA01g16400D [Brassica napus]	NAC	102.169	77.0005	0.40802	0.27266	1	FALSE	133.91	88.5362	0.59692	0.14244	1	FALSE	139.638	99.3601	0.49095	0.15644	1	FALSE
c114656_g2	4152	NAC domain-containing protein 74-like [Brassica rapa]	NAC	1106.33	1364.75	-0.30286	0.18855	1	FALSE	1074.4	1043.19	0.042523	0.86871	1	FALSE	1120.79	1076.04	0.058786	0.75495	1	FALSE
c105240_g1	1722	NAC domain-containing protein 74-like [Brassica rapa]	NAC	47.3455	83.5196	-0.81889	0.047724	1	FALSE	46.3528	33.9731	0.44827	0.41654	1	FALSE	48.3921	46.0541	0.07144	0.81738	1	FALSE
c114656_g1	284	NAC domain-containing protein 74-like [Brassica rapa]	NAC	2.43841	3.97296	-0.70428	0.85515	1	FALSE	12.5674	13.7811	-0.133	0.92854	1	FALSE	13.108	2.37071	2.4671	0.050609	0.78383	FALSE
c144561_g1	290	NAC domain-containing protein 74-like [Brassica rapa]	NAC	0	0.858401	#NAME?	0.8326	1	FALSE	0	0	NA	NA	NA	NA	0	0	NA	NA	NA	NA
c55843_g2	437	NAC domain-containing protein 78 [Brassica rapa]	NAC	3.02138	9.57284	-1.6637	0.23775	1	FALSE	3.66425	1.5895	1.2049	0.68128	1	FALSE	3.82426	2.93813	0.38028	0.92575	1	FALSE
c65340_g1	749	NAC domain-containing protein 78 [Brassica rapa]	NAC	24.4092	24.8152	-0.023796	1	1	FALSE	42.3831	31.2737	0.43854	0.46586	1	FALSE	44.2238	23.7382	0.89761	0.09919	1	FALSE
c65340_g2	454	NAC domain-containing protein 78 [Brassica rapa]	NAC	12.2172	11.5391	0.082388	1	1	FALSE	23.1981	33.3998	-0.52583	0.44543	1	FALSE	24.1989	11.8847	1.0258	0.14683	1	FALSE
c105738_g1	1574	NAC domain-containing protein 78 [Brassica rapa]>gi|674888907|emb|CDY43785.1| BnaA06g23210D [Brassica napus]	NAC	277.603	131.961	1.0729	0.0003386	0.066369	FALSE	167.42	148.99	0.16826	0.68278	1	FALSE	174.551	269.982	-0.62921	0.012886	0.30288	FALSE
c101629_g1	2838	NAC domain-containing protein 78 isoform X1 [Brassica rapa]>gi|674907258|emb|CDY25752.1| BnaA07g10300D [Brassica napus]>gi|693302572|gb|AIS36123.1| NAC transcription factor 13-1 [Brassica napus]	NAC	390.178	416.36	-0.093698	0.81273	1	FALSE	205.843	282.35	-0.45594	0.16165	1	FALSE	214.73	379.446	-0.82137	0.0047618	0.14362	FALSE
c51525_g1	559	NAC domain-containing protein 78-like isoform X2 [Brassica rapa]	NAC	11.396	12.8267	-0.17062	0.8596	1	FALSE	1.72746	1.59357	0.11639	1	1	FALSE	1.8072	11.0841	-2.6167	0.063833	0.90838	FALSE
c106395_g1	1617	NAC domain-containing protein 8 [Brassica rapa]	NAC	79.0825	71.3512	0.14842	0.7465	1	FALSE	40.5858	42.949	-0.081648	0.91887	1	FALSE	42.3466	76.92	-0.86111	0.044271	0.71747	FALSE
c100420_g1	1515	NAC domain-containing protein 89 [Brassica rapa]	NAC	11.396	7.31668	0.63927	0.59187	1	FALSE	20.1185	37.1317	-0.88413	0.20215	1	FALSE	20.9984	11.0841	0.92179	0.22534	1	FALSE
c112596_g1	2254	NAC domain-containing protein 89-like [Brassica rapa]	NAC	1122.19	836.713	0.42351	0.12339	1	FALSE	1234.9	1127	0.13191	0.65465	1	FALSE	1287.69	1091.35	0.23867	0.4079	1	FALSE
c2570_g1	268	NAC domain-containing protein 89-like [Brassica rapa]	NAC	0	0	NA	NA	NA	NA	0.431866	0	Inf	1	1	FALSE	0.451801	0	Inf	1	1	FALSE
c74525_g1	344	NAC domain-containing protein 89-like [Brassica rapa]	NAC	2.90227	0.858401	1.7575	0.58012	1	FALSE	0	1.0651	#NAME?	0.80146	1	FALSE	0	2.82153	#NAME?	0.27389	1	FALSE
c80963_g1	260	NAC domain-containing protein 8-like [Brassica rapa]	NAC	5.47236	5.68977	-0.056206	1	1	FALSE	0.50164	0.528474	-0.075181	1	1	FALSE	0.521751	5.32441	-3.3512	0.17115	1	FALSE
c113206_g1	2055	NAC domain-containing protein 8-like [Brassica rapa]	NAC	1022.05	1047.12	-0.034962	0.89283	1	FALSE	754.405	892.458	-0.24245	0.3759	1	FALSE	786.951	993.99	-0.33696	0.090453	1	FALSE
c97257_g1	1411	NAC domain-containing protein 8-like isoform X2 [Brassica rapa]	NAC	201.655	266.9	-0.40441	0.16527	1	FALSE	249.731	285.984	-0.19556	0.5467	1	FALSE	260.519	196.14	0.4095	0.11145	1	FALSE
c104018_g1	1761	NAC domain-containing protein 90-like [Brassica rapa]	NAC	387.263	170.876	1.1804	0.056319	1	FALSE	210.814	145.709	0.53288	0.55817	1	FALSE	219.638	376.609	-0.77794	0.12284	1	FALSE
c113040_g1	1256	NAC transcription factor 25-like [Brassica rapa]>gi|599327692|gb|AHN60134.1| NAC transcription factor 104 [Brassica napus]>gi|674914571|emb|CDY18708.1| BnaA09g06870D [Brassica napus]	NAC	289.251	637.006	-1.139	0.00096019	0.14408	FALSE	480.082	510.067	-0.087408	0.77768	1	FALSE	500.44	281.377	0.83069	0.095684	1	FALSE
c107273_g6	1448	NAC transcription factor 29 isoform X2 [Brassica rapa]	NAC	88.993	224.325	-1.3338	2.6928e-05	0.0092189	TRUE	212.703	162.503	0.38837	0.45786	1	FALSE	221.739	86.5662	1.357	0.0038877	0.12288	FALSE
c71177_g1	393	NAC transcription factor 29-like [Brassica rapa]	NAC	19.0811	4.65158	2.0364	0.037892	1	FALSE	5.02962	2.65866	0.91975	0.67603	1	FALSE	5.24961	18.5616	-1.822	0.057547	0.85099	FALSE
c104356_g2	1258	NAC transcription factor 29-like [Brassica rapa]	NAC	401.442	188.467	1.0909	0.0073763	0.5686	FALSE	220.085	181.886	0.27503	0.43509	1	FALSE	229.516	390.398	-0.76635	0.013579	0.31469	FALSE
c112789_g1	912	NAC transcription factor 29-like [Brassica rapa]	NAC	28.5965	29.3769	-0.03884	0.98951	1	FALSE	36.0446	30.7452	0.22942	0.74909	1	FALSE	37.5867	27.8112	0.43456	0.46656	1	FALSE
c112789_g4	501	NAC transcription factor 29-like [Brassica rapa]	NAC	1.97455	3.18419	-0.6894	0.83879	1	FALSE	4.16589	0.528474	2.9787	0.35999	1	FALSE	4.34601	1.91989	1.1787	0.61329	1	FALSE
c105081_g2	1731	NAC transcription factor 29-like [Brassica rapa]>gi|674933048|emb|CDY00208.1| BnaA06g21090D [Brassica napus]	NAC	2944.05	1589.59	0.88914	0.020347	1	FALSE	1679.05	1416.02	0.24581	0.37309	1	FALSE	1750.83	2863.22	-0.7096	0.00040409	0.02021	TRUE
c105802_g2	496	NAC transcription factor 29-like isoform X2 [Brassica rapa]	NAC	3.48524	11.1997	-1.6841	0.18353	1	FALSE	12.4279	10.5939	0.23034	0.85865	1	FALSE	12.9681	3.38895	1.9361	0.09874	1	FALSE
c99642_g4	1233	NAC transcription factor 47-1 [Brassica napus]	NAC	209.792	199.87	0.069898	0.83008	1	FALSE	168.785	117.253	0.52556	0.16912	1	FALSE	175.977	204.053	-0.21356	0.42478	1	FALSE
c105549_g1	491	NAC transcription factor 51 [Brassica napus]	NAC	53.3757	58.5043	-0.13236	0.76743	1	FALSE	116.841	134.266	-0.20055	0.60019	1	FALSE	121.866	51.9148	1.2311	0.00072673	0.032859	TRUE
c75244_g1	379	NAC transcription factor 54-1 [Brassica napus]	NAC	0.927719	0.519094	0.83769	0.97164	1	FALSE	0	2.65866	#NAME?	0.38979	1	FALSE	0	0.901644	#NAME?	0.79278	1	FALSE
c85388_g2	243	NAC transcription factor 79 [Brassica napus]	NAC	2.09366	2.84488	-0.44234	0.93875	1	FALSE	0.431866	0	Inf	1	1	FALSE	0.451801	2.03648	-2.1723	0.66803	1	FALSE
c85388_g1	543	NAC transcription factor 79 [Brassica napus]	NAC	2.90227	3.70329	-0.35163	0.96937	1	FALSE	7.39827	5.30511	0.47981	0.78356	1	FALSE	7.71847	2.82153	1.4518	0.35791	1	FALSE
c105738_g2	683	NAC transcription factor 82 [Brassica napus]	NAC	844.125	610.01	0.46862	0.20345	1	FALSE	719.235	667.785	0.10708	0.73351	1	FALSE	749.996	820.959	-0.13043	0.46407	1	FALSE
c143775_g1	705	NAC-domain protein 5-1 [Brassica napus]>gi|674901679|emb|CDY31350.1| BnaA02g33910D [Brassica napus]	NAC	635.199	945.766	-0.57427	0.014781	0.86523	FALSE	1612.27	1416.36	0.18691	0.48486	1	FALSE	1681.58	617.856	1.4445	1.9786e-12	5.7075e-10	TRUE
c97754_g2	664	nuclear transcription factor Y subunit A-1 [Brassica rapa]	NF-Y	130.935	164.882	-0.33258	0.2841	1	FALSE	139.106	191.598	-0.4619	0.1911	1	FALSE	145.091	127.35	0.18816	0.54719	1	FALSE
c102028_g1	1404	nuclear transcription factor Y subunit A-10 isoform X1 [Brassica rapa]	NF-Y	33.0347	46.4259	-0.49095	0.31001	1	FALSE	36.7688	32.3551	0.18449	0.79044	1	FALSE	38.3504	32.1329	0.25519	0.61994	1	FALSE
c105894_g2	1935	nuclear transcription factor Y subunit A-1-like isoform X2 [Brassica rapa]	NF-Y	163.054	199.301	-0.2896	0.34342	1	FALSE	199.072	177.801	0.16303	0.6442	1	FALSE	207.641	158.597	0.38872	0.1565	1	FALSE
c107289_g5	2608	nuclear transcription factor Y subunit A-2-like isoform X1 [Brassica rapa]>gi|685385938|ref|XP_009124865.1| nuclear transcription factor Y subunit A-2-like isoform X2 [Brassica rapa]>gi|685385940|ref|XP_009124866.1| nuclear transcription factor Y subunit A-2-like isoform X1 [Brassica rapa]>gi|674914349|emb|CDY18809.1| BnaAnng02740D [Brassica napus]	NF-Y	105.46	94.1103	0.16428	0.88246	1	FALSE	271.743	245.218	0.14817	0.62723	1	FALSE	283.528	102.602	1.4664	2.317e-05	0.0017577	TRUE
c111122_g1	1580	nuclear transcription factor Y subunit A-3-like [Brassica rapa]	NF-Y	510.758	710.769	-0.47674	0.045456	1	FALSE	790.957	933.257	-0.23868	0.44725	1	FALSE	825.273	496.817	0.73216	0.00042339	0.021041	TRUE
c97324_g1	1201	nuclear transcription factor Y subunit A-4 [Brassica rapa]>gi|685306026|ref|XP_009143746.1| nuclear transcription factor Y subunit A-4 [Brassica rapa]>gi|674901265|emb|CDY31636.1| BnaA05g09110D [Brassica napus]	NF-Y	321.846	386.133	-0.26273	0.32647	1	FALSE	362.611	347.47	0.061535	0.82167	1	FALSE	378.339	313.028	0.27339	0.24491	1	FALSE
c90828_g1	599	nuclear transcription factor Y subunit A-4-like [Camelina sativa]	NF-Y	52.8304	57.4864	-0.12185	0.72865	1	FALSE	99.5098	67.9095	0.55123	0.22088	1	FALSE	103.756	51.3941	1.0135	0.0095982	0.24424	FALSE
c110295_g1	1955	nuclear transcription factor Y subunit A-6 isoform X1 [Brassica rapa]>gi|685265899|ref|XP_009117212.1| nuclear transcription factor Y subunit A-6 isoform X1 [Brassica rapa]>gi|685265901|ref|XP_009117216.1| nuclear transcription factor Y subunit A-6 isoform X1 [Brassica rapa]>gi|685265903|ref|XP_009117220.1| nuclear transcription factor Y subunit A-6 isoform X1 [Brassica rapa]>gi|685265905|ref|XP_…	NF-Y	358.899	375.734	-0.066133	0.85889	1	FALSE	366.136	516.044	-0.49511	0.17399	1	FALSE	382.023	349.055	0.13021	0.58602	1	FALSE
c114736_g4	525	nuclear transcription factor Y subunit A-9 isoform X3 [Brassica rapa]	NF-Y	34.4388	46.7855	-0.44203	0.34911	1	FALSE	25.8723	28.668	-0.14803	0.89183	1	FALSE	27.0118	33.501	-0.31062	0.68762	1	FALSE
c114736_g3	563	nuclear transcription factor Y subunit A-9-like isoform X1 [Brassica rapa]	NF-Y	22.5538	18.6063	0.27758	0.71712	1	FALSE	21.4971	32.9161	-0.61465	0.42	1	FALSE	22.4559	21.9349	0.033864	0.95664	1	FALSE
c101516_g1	543	nuclear transcription factor Y subunit B-10 [Brassica rapa]	NF-Y	114.612	154.851	-0.43412	0.21195	1	FALSE	96.5264	108.249	-0.16535	0.69469	1	FALSE	100.69	111.462	-0.14664	0.62619	1	FALSE
c101516_g3	748	nuclear transcription factor Y subunit B-1-like [Brassica rapa]	NF-Y	27.5497	22.4894	0.29279	0.64678	1	FALSE	39.2205	40.3392	-0.040576	0.98079	1	FALSE	40.9213	26.793	0.611	0.26572	1	FALSE
c108504_g2	236	nuclear transcription factor Y subunit B-1-like [Brassica rapa]	NF-Y	0	0	NA	NA	NA	NA	0.431866	0	Inf	1	1	FALSE	0.451801	0	Inf	1	1	FALSE
c105386_g2	537	nuclear transcription factor Y subunit B-2 [Brassica rapa]>gi|674891695|emb|CDY41061.1| BnaA09g18400D [Brassica napus]	NF-Y	104.802	167.877	-0.67974	0.034789	1	FALSE	98.0445	119.977	-0.29125	0.4798	1	FALSE	102.287	101.941	0.0048929	0.94274	1	FALSE
c105386_g1	897	nuclear transcription factor Y subunit B-3-like [Brassica rapa]	NF-Y	434.459	1141.43	-1.3935	0.00015895	0.038613	TRUE	501.345	713.32	-0.50875	0.069289	0.99601	FALSE	522.926	422.602	0.30731	0.1484	1	FALSE
c95483_g1	1045	nuclear transcription factor Y subunit B-4 [Brassica rapa]	NF-Y	71.8738	51.9676	0.46785	0.36339	1	FALSE	98.2803	73.1738	0.42557	0.31262	1	FALSE	102.561	69.9089	0.55294	0.10867	1	FALSE
c142951_g1	250	nuclear transcription factor Y subunit B-7-like [Brassica rapa]	NF-Y	0	0	NA	NA	NA	NA	0.50164	0	Inf	1	1	FALSE	0.521751	0	Inf	1	1	FALSE
c108504_g4	916	nuclear transcription factor Y subunit B-8 [Brassica rapa]	NF-Y	383.045	422.606	-0.1418	0.61184	1	FALSE	323.687	355.397	-0.13483	0.65876	1	FALSE	337.639	372.529	-0.14187	0.51278	1	FALSE
c146349_g1	837	nuclear transcription factor Y subunit B-9-like [Brassica rapa]	NF-Y	0	4.3819	#NAME?	0.18746	1	FALSE	3.8038	4.76849	-0.32609	0.90843	1	FALSE	3.96416	0	Inf	0.16404	1	FALSE
c94805_g1	1323	nuclear transcription factor Y subunit C-1 [Brassica rapa]>gi|674925133|emb|CDY08084.1| BnaA06g16420D [Brassica napus]	NF-Y	45.7283	136.572	-1.5785	0.00063354	0.10512	FALSE	63.3388	96.6385	-0.60951	0.16751	1	FALSE	66.0616	44.484	0.57053	0.16045	1	FALSE
c87617_g2	672	nuclear transcription factor Y subunit C-2 [Brassica rapa]	NF-Y	4.77028	6.88748	-0.5299	0.70224	1	FALSE	10.7004	7.94341	0.42984	0.75463	1	FALSE	11.1609	4.64039	1.2661	0.2626	1	FALSE
c131280_g1	204	nuclear transcription factor Y subunit C-4 [Aphanomyces astaci]>gi|574100631|gb|ETV66208.1| nuclear transcription factor Y subunit C-4 [Aphanomyces astaci]	NF-Y	0.46386	0	Inf	0.98631	1	FALSE	0	0	NA	NA	NA	NA	0	0.450822	#NAME?	0.99225	1	FALSE
c94431_g1	1053	nuclear transcription factor Y subunit C-5 [Brassica rapa]	NF-Y	108.275	116.15	-0.1013	0.74855	1	FALSE	122.342	144.864	-0.24378	0.54369	1	FALSE	127.664	105.314	0.27765	0.35486	1	FALSE
c120688_g1	467	transcription factor TCP1 [Brassica rapa]>gi|685335782|ref|XP_009105264.1| transcription factor TCP1 [Brassica rapa]	TCP	1.39158	0	Inf	0.60532	1	FALSE	1.00328	0	Inf	0.84972	1	FALSE	1.0435	1.35247	-0.37416	0.98348	1	FALSE
c99094_g1	1510	transcription factor TCP10 [Brassica rapa]>gi|685307069|ref|XP_009144259.1| transcription factor TCP10 [Brassica rapa]	TCP	52.4731	80.9937	-0.62623	0.11159	1	FALSE	88.683	95.9715	-0.11395	0.78272	1	FALSE	92.4874	51.0443	0.85751	0.022658	0.45462	FALSE
c99094_g2	938	transcription factor TCP10 [Brassica rapa]>gi|685307069|ref|XP_009144259.1| transcription factor TCP10 [Brassica rapa]	TCP	11.979	17.2985	-0.53014	0.49393	1	FALSE	16.2317	22.2448	-0.45465	0.59137	1	FALSE	16.9322	11.6515	0.53926	0.51906	1	FALSE
c102067_g5	1456	transcription factor TCP14 [Brassica rapa]	TCP	258.209	415.038	-0.6847	0.015534	0.88665	FALSE	442.112	497.754	-0.17102	0.5727	1	FALSE	461.263	251.156	0.87701	0.00017716	0.010019	TRUE
c136455_g1	212	transcription factor TCP18 isoform X1 [Brassica rapa]	TCP	0	0	NA	NA	NA	NA	1.00328	0	Inf	0.84972	1	FALSE	1.0435	0	Inf	0.7951	1	FALSE
c139933_g1	321	transcription factor TCP18 isoform X3 [Brassica rapa]	TCP	0	1.2876	#NAME?	0.66821	1	FALSE	0	0.532548	#NAME?	0.9885	1	FALSE	0	0	NA	NA	NA	NA
c85758_g1	1443	transcription factor TCP19 [Brassica rapa]>gi|685272406|ref|XP_009127269.1| transcription factor TCP19 [Brassica rapa]>gi|685272408|ref|XP_009127270.1| transcription factor TCP19 [Brassica rapa]	TCP	98.1259	115.541	-0.2357	0.51767	1	FALSE	93.1412	83.3085	0.16096	0.72439	1	FALSE	97.1453	95.4349	0.025628	0.98658	1	FALSE
c163872_g1	693	transcription factor TCP1-like [Brassica rapa]>gi|685335472|ref|XP_009105131.1| transcription factor TCP1-like [Brassica rapa]	TCP	2.43841	1.55728	0.64691	0.82063	1	FALSE	1.72746	0	Inf	0.6021	1	FALSE	1.8072	2.37071	-0.39156	0.97762	1	FALSE
c109360_g1	378	transcription factor TCP2 [Brassica rapa]>gi|685258548|ref|XP_009131675.1| transcription factor TCP2 [Brassica rapa]>gi|685258551|ref|XP_009131682.1| transcription factor TCP2 [Brassica rapa]	TCP	54.6482	68.6861	-0.32985	0.45885	1	FALSE	72.5476	65.2752	0.15239	0.74604	1	FALSE	75.6894	53.1507	0.51	0.20629	1	FALSE
c105840_g3	1053	transcription factor TCP20-like [Brassica rapa]	TCP	137.442	166.52	-0.27688	0.40026	1	FALSE	167.652	167.694	-0.00036459	0.99406	1	FALSE	174.916	133.677	0.38791	0.18158	1	FALSE
c104112_g5	1165	transcription factor TCP21 [Brassica rapa]	TCP	114.731	81.133	0.49989	0.17103	1	FALSE	68.259	41.9083	0.70378	0.19225	1	FALSE	71.145	111.579	-0.64923	0.066509	0.93355	FALSE
c105669_g4	896	transcription factor TCP21-like [Brassica rapa]	TCP	138.795	82.2813	0.75432	0.029552	1	FALSE	122.708	97.0855	0.3379	0.41767	1	FALSE	127.955	134.983	-0.077141	0.73929	1	FALSE
c104112_g6	653	transcription factor TCP21-like [Brassica rapa]	TCP	118.191	63.066	0.90619	0.017876	0.96357	FALSE	68.5344	40.8066	0.74803	0.13924	1	FALSE	71.5153	114.937	-0.68452	0.071282	0.97249	FALSE
c105669_g5	675	transcription factor TCP21-like [Brassica rapa]	TCP	230.083	232.568	-0.015498	0.92274	1	FALSE	152.314	173.491	-0.18781	0.59373	1	FALSE	158.861	223.772	-0.49427	0.067041	0.93819	FALSE
c113785_g3	2272	transcription factor TCP22-like [Brassica rapa]	TCP	2715.65	3341.87	-0.29936	0.15594	1	FALSE	2935.91	3037.68	-0.049164	0.83316	1	FALSE	3062.1	2641.41	0.21321	0.25047	1	FALSE
c113785_g1	1837	transcription factor TCP22-like [Brassica rapa]	TCP	1900.54	2844.51	-0.58177	0.0076265	0.5805	FALSE	3378.25	3170.58	0.091533	0.72854	1	FALSE	3523.64	1848.63	0.93061	1.1654e-06	0.00012495	TRUE
c110516_g1	2750	transcription factor TCP24-like [Brassica rapa]>gi|685361516|ref|XP_009115181.1| transcription factor TCP24-like [Brassica rapa]	TCP	250.035	318.436	-0.34887	0.19926	1	FALSE	364.661	379.22	-0.056476	0.86453	1	FALSE	380.432	243.197	0.64551	0.0073828	0.20078	FALSE
c109360_g2	2201	transcription factor TCP2-like [Brassica rapa]	TCP	881.021	889.541	-0.013884	0.99723	1	FALSE	1080.87	980.571	0.14049	0.61358	1	FALSE	1128.14	856.885	0.39678	0.22233	1	FALSE
c76794_g1	236	transcription factor TCP4 [Brassica rapa]	TCP	5.35325	6.29875	-0.23465	0.92479	1	FALSE	5.39171	7.42715	-0.46207	0.81873	1	FALSE	5.63146	5.20781	0.11283	0.95137	1	FALSE
c101215_g1	981	transcription factor TCP6 [Brassica rapa]	TCP	15.9155	25.8534	-0.69992	0.36112	1	FALSE	11.4944	24.9564	-1.1185	0.19009	1	FALSE	11.9945	15.4757	-0.36763	0.64751	1	FALSE
c59605_g1	531	transcription factor TCP7 [Brassica rapa]	TCP	1.04683	2.41568	-1.2064	0.77107	1	FALSE	0.933505	1.59764	-0.77521	0.95623	1	FALSE	0.973552	1.01824	-0.064751	1	1	FALSE
c105669_g2	1952	transcription factor TCP7-like [Brassica rapa]	TCP	428.868	425.254	0.012208	0.98898	1	FALSE	383.441	416.912	-0.12074	0.70609	1	FALSE	400.069	417.161	-0.060354	0.90166	1	FALSE
c105669_g1	402	transcription factor TCP7-like [Brassica rapa]	TCP	50.6177	51.2978	-0.019256	0.937	1	FALSE	61.5416	54.1121	0.18561	0.73268	1	FALSE	64.1845	49.241	0.38236	0.3283	1	FALSE
c113036_g1	1916	transcription factor TGA1 [Brassica rapa]>gi|685321206|ref|XP_009150604.1| transcription factor TGA1 [Brassica rapa]>gi|255742418|gb|ACU32463.1| TGA2 protein [Brassica rapa subsp. pekinensis]>gi|674924539|emb|CDY08810.1| BnaA06g24140D [Brassica napus]	TGA	4082.08	5790.94	-0.50449	0.023012	1	FALSE	4601.69	5342.18	-0.21527	0.39144	1	FALSE	4800	3970.37	0.27376	0.14242	1	FALSE
c110142_g3	249	transcription factor TGA1-like [Brassica rapa]	TGA	11.979	3.36398	1.8323	0.124	1	FALSE	6.81363	5.84173	0.22203	0.97479	1	FALSE	7.09466	11.6515	-0.71571	0.47399	1	FALSE
c112669_g1	3515	transcription factor TGA2 isoform X2 [Brassica rapa]	TGA	2318.27	2839.87	-0.29278	0.18735	1	FALSE	2013.41	2180.56	-0.11506	0.63508	1	FALSE	2099.75	2254.78	-0.10277	0.57316	1	FALSE
c62954_g1	215	transcription factor TGA2-like isoform X1 [Brassica rapa]	TGA	0	0	NA	NA	NA	NA	0.50164	0	Inf	1	1	FALSE	0.521751	0	Inf	1	1	FALSE
c111233_g2	2612	transcription factor TGA2-like isoform X2 [Brassica rapa]	TGA	798.786	794.857	0.0071134	0.95968	1	FALSE	598.045	567.964	0.074454	0.82221	1	FALSE	623.639	776.895	-0.31701	0.12118	1	FALSE
c111335_g2	885	transcription factor TGA2-like, partial [Erythranthe guttatus]	TGA	10.4683	20.6624	-0.98098	0.20297	1	FALSE	9.83669	15.4072	-0.64736	0.53021	1	FALSE	10.2573	10.1824	0.010566	1	1	FALSE
c107724_g1	1873	transcription factor TGA3 [Brassica rapa]	TGA	1566	1108.93	0.49792	0.029296	1	FALSE	925.774	877.791	0.076783	0.76416	1	FALSE	965.82	1523	-0.65709	0.00096117	0.041304	TRUE
c16034_g1	254	transcription factor TGA3 isoform X1 [Brassica rapa]	TGA	0	0	NA	NA	NA	NA	1.00328	0	Inf	0.84972	1	FALSE	1.0435	0	Inf	0.7951	1	FALSE
c81978_g1	268	transcription factor TGA3 isoform X2 [Brassica rapa]>gi|685348933|ref|XP_009110153.1| transcription factor TGA3 isoform X2 [Brassica rapa]	TGA	0	0	NA	NA	NA	NA	2.80052	2.64644	0.081638	1	1	FALSE	2.92066	0	Inf	0.28497	1	FALSE
c107724_g2	875	transcription factor TGA3 isoform X2 [Brassica rapa]>gi|685348933|ref|XP_009110153.1| transcription factor TGA3 isoform X2 [Brassica rapa]	TGA	4.18731	0.519094	3.012	0.26578	1	FALSE	27.2112	29.1598	-0.099778	0.89121	1	FALSE	28.3729	4.07297	2.8004	0.00092823	0.040156	TRUE
c98665_g1	707	transcription factor TGA4 [Brassica rapa]>gi|685378691|ref|XP_009122097.1| transcription factor TGA4 [Brassica rapa]>gi|72384471|gb|AAZ67587.1| 80A08_2 [Brassica rapa subsp. pekinensis]>gi|674963634|emb|CDX69866.1| BnaA10g22150D [Brassica napus]	TGA	19.6641	19.8446	-0.013179	1	1	FALSE	12.6372	22.2652	-0.81711	0.33785	1	FALSE	13.1779	19.129	-0.53764	0.52845	1	FALSE
c110142_g1	3031	transcription factor TGA4 isoform X1 [Brassica rapa]>gi|685268527|ref|XP_009125332.1| transcription factor TGA4 isoform X1 [Brassica rapa]>gi|674948000|emb|CDX85782.1| BnaA02g00310D [Brassica napus]	TGA	1276.55	1461.5	-0.1952	0.39211	1	FALSE	952.187	1176.96	-0.30575	0.26439	1	FALSE	993.449	1241.63	-0.32171	0.13197	1	FALSE
c112401_g1	1867	transcription factor TGA6 isoform X1 [Brassica rapa]	TGA	479.829	534.665	-0.15611	0.54704	1	FALSE	428.406	456.268	-0.090904	0.75917	1	FALSE	446.881	466.673	-0.062522	0.7664	1	FALSE
c112401_g2	499	transcription factor TGA6-like isoform X2 [Brassica rapa]	TGA	35.4605	34.6374	0.03388	0.97529	1	FALSE	52.2499	50.9453	0.036477	1	1	FALSE	54.4547	34.4881	0.65896	0.27063	1	FALSE
c107763_g2	1054	transcription factor TGA7 [Brassica rapa]>gi|685338920|ref|XP_009106437.1| transcription factor TGA7 [Brassica rapa]	TGA	233.788	213.274	0.13249	0.74131	1	FALSE	276.025	247.242	0.15887	0.64081	1	FALSE	287.859	227.402	0.34012	0.17311	1	FALSE
c107763_g1	1108	transcription factor TGA7 [Brassica rapa]>gi|685338920|ref|XP_009106437.1| transcription factor TGA7 [Brassica rapa]	TGA	293.099	353.012	-0.26833	0.28537	1	FALSE	359.958	399.144	-0.14908	0.59966	1	FALSE	375.377	285.092	0.39691	0.096009	1	FALSE
c107763_g3	1112	transcription factor TGA7-like isoform X1 [Brassica rapa]	TGA	253.69	317.937	-0.32567	0.21543	1	FALSE	311.023	259.942	0.25883	0.41914	1	FALSE	324.397	246.764	0.39463	0.10021	1	FALSE
c87270_g1	505	transcription factor TGA7-like isoform X2 [Brassica rapa]	TGA	75.9421	49.5202	0.61688	0.17286	1	FALSE	76.2118	72.7228	0.067608	0.88323	1	FALSE	79.5136	73.8653	0.10631	0.75816	1	FALSE
c102740_g1	1005	transcription factor wrky [Brassica napus]	WRKY	1029.19	608.636	0.75785	0.18036	1	FALSE	765.455	582.146	0.39494	0.27492	1	FALSE	798.067	1000.91	-0.32673	0.21689	1	FALSE
c96041_g3	319	WRKY 7 transcription factor, partial [Helianthus annuus]>gi|390430515|gb|AFL91075.1| WRKY 7 transcription factor, partial [Helianthus annuus]	WRKY	2.79574	6.02907	-1.1087	0.47082	1	FALSE	7.10595	9.02887	-0.34552	0.81285	1	FALSE	7.40656	2.7205	1.4449	0.31916	1	FALSE
c171813_g1	285	WRKY DNA-binding protein 6 [Arabidopsis lyrata subsp. lyrata]>gi|297332321|gb|EFH62739.1| WRKY DNA-binding protein 6 [Arabidopsis lyrata subsp. lyrata]	WRKY	10.2426	7.60662	0.42926	0.74285	1	FALSE	6.39499	4.24816	0.5901	0.74829	1	FALSE	6.67496	9.9648	-0.57808	0.68947	1	FALSE
c68193_g2	224	WRKY DNA-binding protein 6, partial [Arabidopsis thaliana]	WRKY	0	0.429201	#NAME?	1	1	FALSE	0.50164	0	Inf	1	1	FALSE	0.521751	0	Inf	1	1	FALSE
c106431_g1	2086	WRKY transcription factor [Brassica oleracea var. capitata]	WRKY	802.115	844.433	-0.074174	0.69109	1	FALSE	696.109	821.178	-0.23838	0.38981	1	FALSE	726.171	780.183	-0.1035	0.67298	1	FALSE
c88736_g1	331	WRKY transcription factor [Brassica oleracea var. capitata]	WRKY	4.41296	8.35486	-0.92087	0.53047	1	FALSE	14.4344	10.0817	0.51777	0.63918	1	FALSE	15.0551	4.29059	1.811	0.095452	1	FALSE
c65930_g1	230	WRKY transcription factor [Brassica oleracea var. capitata]	WRKY	1.97455	0.429201	2.2018	0.65695	1	FALSE	0.431866	0.532548	-0.30233	1	1	FALSE	0.451801	1.91989	-2.0873	0.6748	1	FALSE
c242710_g1	490	WRKY transcription factor [Brassica oleracea var. capitata]	WRKY	0	0	NA	NA	NA	NA	4.01312	10.6306	-1.4054	0.3287	1	FALSE	4.17401	0	Inf	0.36884	1	FALSE
c105003_g1	1828	WRKY transcription factor 1 [Brassica rapa]	WRKY	832.379	927.479	-0.15607	0.49193	1	FALSE	895.251	853.838	0.068329	0.79906	1	FALSE	933.882	809.627	0.20598	0.29145	1	FALSE
c146652_g1	294	WRKY transcription factor 11 [Glycine soja]	WRKY	0	1.55728	#NAME?	0.63151	1	FALSE	0	0	NA	NA	NA	NA	0	0	NA	NA	NA	NA
c105696_g2	2164	WRKY transcription factor 18-like [Brassica rapa]>gi|562777159|gb|AHB33856.1| WRKY transcription factor 60 [Brassica rapa]	WRKY	1796.61	1070.15	0.74746	0.073648	1	FALSE	1207.13	837.341	0.52769	0.21445	1	FALSE	1258.36	1747.22	-0.47351	0.15511	1	FALSE
c107623_g1	1626	WRKY transcription factor 2 [Brassica napus]	WRKY	209.234	224.114	-0.099115	0.65982	1	FALSE	255.288	289.508	-0.18148	0.58392	1	FALSE	266.354	203.516	0.3882	0.11802	1	FALSE
c105644_g1	1357	WRKY transcription factor 22 [Brassica rapa]>gi|562776720|gb|AHB33829.1| WRKY transcription factor 22 [Brassica rapa]	WRKY	1365	808.953	0.75477	0.10518	1	FALSE	431.121	463.065	-0.10312	0.71368	1	FALSE	449.396	1327.52	-1.5627	4.7124e-09	8.0806e-07	TRUE
c106672_g5	1901	WRKY transcription factor 31.1 [Brassica napus]	WRKY	494.171	191.002	1.3714	2.8779e-05	0.0097422	TRUE	131.083	39.213	1.7411	0.0012493	0.06247	FALSE	136.653	480.602	-1.8143	2.569e-12	7.3211e-10	TRUE
c106672_g3	1180	WRKY transcription factor 31.1 [Brassica napus]	WRKY	438.972	152.403	1.5262	1.04e-07	7.4937e-05	TRUE	146.983	40.7618	1.8504	0.035461	0.6213	FALSE	153.177	426.954	-1.4789	4.3451e-09	7.5052e-07	TRUE
c113203_g1	3313	WRKY transcription factor 40 [Brassica napus]	WRKY	20469.7	11557.4	0.82468	0.18311	1	FALSE	12381.1	10137.3	0.28847	0.48596	1	FALSE	12907.4	19907	-0.62508	0.045099	0.72521	FALSE
c98203_g1	829	WRKY transcription factor 44-like isoform X2 [Brassica rapa]	WRKY	9.30235	7.58636	0.29419	0.82764	1	FALSE	12.707	18.5862	-0.54861	0.5461	1	FALSE	13.2479	9.04758	0.55016	0.59568	1	FALSE
c191758_g1	401	WRKY transcription factor 55-like [Brassica rapa]	WRKY	2.90227	0.948295	1.6138	0.5768	1	FALSE	1.43515	2.13019	-0.56979	0.94559	1	FALSE	1.4953	2.82153	-0.91604	0.73375	1	FALSE
c59896_g1	774	WRKY transcription factor 55-like [Brassica rapa]	WRKY	56.7041	19.9433	1.5075	0.057961	1	FALSE	13.5707	6.89053	0.97781	0.40577	1	FALSE	14.1515	55.1404	-1.9622	0.0018456	0.06919	FALSE
c90607_g1	1146	WRKY transcription factor 55-like [Brassica rapa]	WRKY	42.2053	42.7226	-0.017575	0.9811	1	FALSE	52.1235	46.1035	0.17706	0.78086	1	FALSE	54.3469	41.0483	0.40487	0.41105	1	FALSE
c65522_g1	448	WRKY transcription factor 56 [Brassica rapa]	WRKY	5.11503	5.26057	-0.040474	1	1	FALSE	8.33178	7.97599	0.06296	1	1	FALSE	8.69202	4.97461	0.80511	0.54345	1	FALSE
c255009_g1	510	WRKY transcription factor 66 [Brassica rapa]	WRKY	0	2.146	#NAME?	0.45542	1	FALSE	0	0	NA	NA	NA	NA	0	0	NA	NA	NA	NA
c105746_g1	1327	WRKY transcription factor 69.1 [Brassica napus]	WRKY	916.187	793.219	0.20792	0.39384	1	FALSE	795.711	709.173	0.16611	0.53456	1	FALSE	830.152	891.101	-0.10221	0.65225	1	FALSE
c74449_g2	803	WRKY11-1 transcription factor [Brassica napus]	WRKY	397.901	225.77	0.81755	0.0081485	0.605	FALSE	240.277	238.254	0.012194	0.98879	1	FALSE	250.494	386.97	-0.62745	0.026247	0.50558	FALSE
c138021_g1	318	WRKY2, partial [Nicotiana benthamiana]	WRKY	0	1.03819	#NAME?	0.80936	1	FALSE	0.50164	0	Inf	1	1	FALSE	0.521751	0	Inf	1	1	FALSE
c105746_g3	334	WRKY69-1 transcription factor [Brassica napus]	WRKY	50.0784	36.0846	0.47281	0.34836	1	FALSE	55.0768	35.5585	0.63125	0.26101	1	FALSE	57.4396	48.6967	0.23822	0.6877	1	FALSE
c110809_g1	1126	WRKY7 [Brassica rapa subsp. pekinensis]	WRKY	66.0442	76.113	-0.20471	0.64632	1	FALSE	5.02962	2.65459	0.92196	0.67614	1	FALSE	5.24961	64.2347	-3.6131	7.7741e-09	1.2715e-06	TRUE
c77649_g1	221	WRKY8-1 transcription factor [Brassica napus]	WRKY	0.46386	0	Inf	0.98631	1	FALSE	0	0	NA	NA	NA	NA	0	0.450822	#NAME?	0.99225	1	FALSE
c105351_g4	1565	WRKY DNA-binding protein 28 [Arabidopsis thaliana ]	WRKY	59.525	164.284	-1.46463	5.3056e-05	0.016121	TURE	95.3006	144.941	-0.604914	0.11877	1	FALSE	99.4044	57.8921	0.779943	0.040265	0.67475	FALSE
c246414_g1	261	conserved C2H2 zinc finger protein [Ectocarpus siliculosus]	ZFP	0	0	NA	NA	NA	NA	0.863731	0	Inf	0.86658	1	FALSE	0.903602	0	Inf	0.81262	1	FALSE
c124637_g1	255	conserved C2H2 zinc finger protein [Ectocarpus siliculosus]	ZFP	1.16594	0	Inf	0.75463	1	FALSE	0	0	NA	NA	NA	NA	0	1.13484	#NAME?	0.76505	1	FALSE
c127368_g1	714	Peptidase and C2H2 zinc finger protein [Ectocarpus siliculosus]	ZFP	1.16594	0	Inf	0.75463	1	FALSE	3.37193	0.528474	2.6737	0.48641	1	FALSE	3.51236	1.13484	1.6299	0.52331	1	FALSE
c19933_g1	299	zinc finger (C2H2 type) family protein [Galdieria sulphuraria]>gi|452823177|gb|EME30190.1| zinc finger (C2H2 type) family protein [Galdieria sulphuraria]	ZFP	0.927719	0.429201	1.112	0.97136	1	FALSE	0.50164	0.532548	-0.086259	1	1	FALSE	0.521751	0.901644	-0.7892	0.98721	1	FALSE
c140543_g1	562	zinc finger (C2H2 type) family protein [Galdieria sulphuraria]>gi|452823177|gb|EME30190.1| zinc finger (C2H2 type) family protein [Galdieria sulphuraria]	ZFP	0	0	NA	NA	NA	NA	0	13.7607	#NAME?	0.027571	0.51807	FALSE	0	0	NA	NA	NA	NA
c190659_g1	272	zinc finger (C2H2 type) family protein [Galdieria sulphuraria]>gi|452823177|gb|EME30190.1| zinc finger (C2H2 type) family protein [Galdieria sulphuraria]	ZFP	0	0	NA	NA	NA	NA	0	2.12204	#NAME?	0.49933	1	FALSE	0	0	NA	NA	NA	NA
c103971_g1	1712	zinc finger CCCH domain-containing protein 1 [Brassica rapa]>gi|685372140|ref|XP_009119688.1| zinc finger CCCH domain-containing protein 1 [Brassica rapa]	ZFP	430.096	490.944	-0.1909	0.46377	1	FALSE	415.559	419.157	-0.012436	0.97432	1	FALSE	433.493	418.311	0.051434	0.83246	1	FALSE
c72335_g1	1079	zinc finger CCCH domain-containing protein 1 [Glycine max]>gi|734410702|gb|KHN35649.1| Zinc finger CCCH domain-containing protein 1 [Glycine soja]>gi|743063412|gb|AJB84603.1| C3H zinc finger protein [Glycine max]	ZFP	0	0	NA	NA	NA	NA	0	35.9933	#NAME?	0.0062668	0.18493	FALSE	0	0	NA	NA	NA	NA
c147593_g1	316	zinc finger CCCH domain-containing protein 10 [Brassica rapa]	ZFP	0	0	NA	NA	NA	NA	1.79724	0.528474	1.7659	0.78171	1	FALSE	1.87715	0	Inf	0.49138	1	FALSE
c247796_g1	266	zinc finger CCCH domain-containing protein 11-like [Pyrus x bretschneideri]	ZFP	0	0	NA	NA	NA	NA	0.50164	0	Inf	1	1	FALSE	0.521751	0	Inf	1	1	FALSE
c84785_g1	446	zinc finger CCCH domain-containing protein 11-like [Solanum tuberosum]	ZFP	0	0.429201	#NAME?	1	1	FALSE	0	0	NA	NA	NA	NA	0	0	NA	NA	NA	NA
c108383_g1	1684	zinc finger CCCH domain-containing protein 12 [Brassica rapa]	ZFP	938.917	1058.47	-0.17291	0.40821	1	FALSE	995.347	985.389	0.014506	0.99806	1	FALSE	1037.87	913.254	0.18453	0.42402	1	FALSE
c103402_g1	2218	zinc finger CCCH domain-containing protein 13 [Brassica rapa]	ZFP	518.832	619.849	-0.25665	0.26088	1	FALSE	511.776	578.334	-0.17639	0.54959	1	FALSE	533.93	504.652	0.081361	0.65442	1	FALSE
c111585_g1	1529	zinc finger CCCH domain-containing protein 14 [Brassica rapa]	ZFP	36.733	43.8912	-0.25686	0.68966	1	FALSE	16.3147	22.8059	-0.48323	0.59202	1	FALSE	17.0343	35.7239	-1.0684	0.081169	1	FALSE
c98633_g1	1516	zinc finger CCCH domain-containing protein 15 [Brassica rapa]	ZFP	44.4307	37.4127	0.24803	0.6513	1	FALSE	43.9445	36.0014	0.28763	0.71902	1	FALSE	45.8269	43.217	0.084595	0.86894	1	FALSE
c82352_g2	548	zinc finger CCCH domain-containing protein 15 homolog [Brassica rapa]	ZFP	295.143	317.757	-0.10651	0.69204	1	FALSE	161.668	193.094	-0.25626	0.69915	1	FALSE	168.842	287.066	-0.76571	0.11435	1	FALSE
c105083_g1	1193	zinc finger CCCH domain-containing protein 16 [Brassica rapa]	ZFP	182.204	181.423	0.0062002	0.9798	1	FALSE	125.173	143.275	-0.19486	0.60391	1	FALSE	130.558	177.213	-0.44079	0.13214	1	FALSE
c105083_g2	623	zinc finger CCCH domain-containing protein 16 [Brassica rapa]	ZFP	34.8524	40.2373	-0.20728	0.7856	1	FALSE	39.2506	33.9731	0.20832	0.82661	1	FALSE	40.8949	33.8895	0.27108	0.84309	1	FALSE
c110895_g4	2392	zinc finger CCCH domain-containing protein 17 [Brassica rapa]	ZFP	1619.86	1868.76	-0.20622	0.35307	1	FALSE	1720.7	1768.18	-0.039268	0.88	1	FALSE	1794.87	1575.48	0.18808	0.34424	1	FALSE
c114463_g1	6215	zinc finger CCCH domain-containing protein 19 [Brassica rapa]	ZFP	2741.18	2611.23	0.070071	0.77821	1	FALSE	2277.9	2510.27	-0.14014	0.60132	1	FALSE	2376.52	2666.05	-0.16586	0.39564	1	FALSE
c89750_g1	979	zinc finger CCCH domain-containing protein 1-like [Camelina sativa]	ZFP	0	0	NA	NA	NA	NA	31.1942	42.9693	-0.46203	0.48581	1	FALSE	32.5733	0	Inf	3.6811e-05	0.0026279	TRUE
c89750_g2	517	zinc finger CCCH domain-containing protein 1-like [Camelina sativa]>gi|727569214|ref|XP_010457137.1| zinc finger CCCH domain-containing protein 1-like [Camelina sativa]	ZFP	8.83849	12.3278	-0.48005	0.65696	1	FALSE	5.39171	14.3177	-1.409	0.24276	1	FALSE	5.63146	8.59676	-0.61028	0.67747	1	FALSE
c107706_g3	1517	zinc finger CCCH domain-containing protein 20 [Brassica rapa]	ZFP	320.085	1541.05	-2.2674	1.1135e-07	7.8368e-05	TRUE	708.985	1041.82	-0.55527	0.18809	1	FALSE	739.533	311.373	1.248	1.3558e-08	2.1505e-06	TRUE
c99945_g1	762	zinc finger CCCH domain-containing protein 21 isoform X2 [Tarenaya hassleriana]	ZFP	11.1578	6.20886	0.84565	0.42426	1	FALSE	5.23894	2.65459	0.98079	0.67068	1	FALSE	5.45946	10.8509	-0.99098	0.35425	1	FALSE
c105123_g1	1934	zinc finger CCCH domain-containing protein 22 [Brassica rapa]	ZFP	396.278	497.263	-0.3275	0.20585	1	FALSE	438.953	489.647	-0.15768	0.58643	1	FALSE	457.87	385.424	0.24849	0.28432	1	FALSE
c109679_g1	2992	zinc finger CCCH domain-containing protein 24 [Brassica rapa]	ZFP	673.229	596.73	0.17402	0.50611	1	FALSE	596.791	617.547	-0.049323	0.88793	1	FALSE	622.683	654.784	-0.07252	0.76481	1	FALSE
c230880_g1	350	zinc finger CCCH domain-containing protein 24 isoform X1 [Musa acuminata subsp. malaccensis]	ZFP	0.46386	0	Inf	0.98631	1	FALSE	0.50164	1.0651	-1.0863	0.96984	1	FALSE	0.521751	0.450822	0.2108	1	1	FALSE
c180848_g1	220	zinc finger CCCH domain-containing protein 25 [Amborella trichopoda]>gi|769799823|ref|XP_011627021.1| zinc finger CCCH domain-containing protein 25 [Amborella trichopoda]>gi|548857935|gb|ERN15726.1| hypothetical protein AMTR_s00039p00037360 [Amborella trichopoda]	ZFP	1.16594	0	Inf	0.75463	1	FALSE	0	0	NA	NA	NA	NA	0	1.13484	#NAME?	0.76505	1	FALSE
c104825_g1	1327	zinc finger CCCH domain-containing protein 25 [Brassica rapa]	ZFP	438.245	538.089	-0.29611	0.2471	1	FALSE	465.31	427.035	0.12384	0.65887	1	FALSE	485.462	426.239	0.18769	0.39878	1	FALSE
c157685_g1	208	zinc finger CCCH domain-containing protein 25-like isoform X2 [Elaeis guineensis]	ZFP	0	1.7168	#NAME?	0.53116	1	FALSE	0	0	NA	NA	NA	NA	0	0	NA	NA	NA	NA
c107891_g3	466	zinc finger CCCH domain-containing protein 26-like [Brassica rapa]	ZFP	8.85107	9.91215	-0.16335	0.85394	1	FALSE	7.67737	6.34576	0.27482	0.92896	1	FALSE	7.99827	8.61233	-0.10672	1	1	FALSE
c109615_g2	2365	zinc finger CCCH domain-containing protein 26-like [Brassica rapa]	ZFP	1088.61	840.4	0.37334	0.35717	1	FALSE	567.515	442.657	0.35847	0.22164	1	FALSE	591.882	1058.8	-0.83905	6.2123e-05	0.0041309	TRUE
c109615_g1	1968	zinc finger CCCH domain-containing protein 26-like [Brassica rapa]>gi|674948732|emb|CDX84711.1| BnaA03g15190D [Brassica napus]	ZFP	34.3197	35.725	-0.057896	0.84172	1	FALSE	62.0697	71.5925	-0.20592	0.6933	1	FALSE	64.7704	33.3844	0.95616	0.028218	0.53115	FALSE
c90201_g1	642	zinc finger CCCH domain-containing protein 28 isoform X1 [Brassica rapa]	ZFP	24.171	36.7341	-0.60384	0.35513	1	FALSE	27.8091	31.2981	-0.17052	0.84924	1	FALSE	29.0288	23.505	0.30452	0.64766	1	FALSE
c106621_g2	2060	zinc finger CCCH domain-containing protein 30-like [Brassica rapa]>gi|685285218|ref|XP_009133517.1| zinc finger CCCH domain-containing protein 30-like [Brassica rapa]>gi|685285221|ref|XP_009133518.1| zinc finger CCCH domain-containing protein 30-like [Brassica rapa]>gi|685285223|ref|XP_009133520.1| zinc finger CCCH domain-containing protein 30-like [Brassica rapa]	ZFP	728.611	982.208	-0.43088	0.064601	1	FALSE	834.5	926.28	-0.15054	0.5933	1	FALSE	870.621	708.689	0.29689	0.13727	1	FALSE
c63368_g1	642	zinc finger CCCH domain-containing protein 30-like [Nicotiana sylvestris]	ZFP	0	0	NA	NA	NA	NA	0	17.4559	#NAME?	0.063256	0.94199	FALSE	0	0	NA	NA	NA	NA
c11676_g1	377	zinc finger CCCH domain-containing protein 30-like [Oryza brachyantha]	ZFP	1.51069	0	Inf	0.59056	1	FALSE	0	0	NA	NA	NA	NA	0	1.46906	#NAME?	0.60349	1	FALSE
c100933_g1	3895	zinc finger CCCH domain-containing protein 31 [Brassica rapa]	ZFP	294.046	321.55	-0.129	0.66067	1	FALSE	338.193	402.77	-0.25211	0.57371	1	FALSE	353.068	285.986	0.304	0.47959	1	FALSE
c108908_g2	1308	zinc finger CCCH domain-containing protein 32-like [Brassica rapa]>gi|685285834|ref|XP_009133834.1| zinc finger CCCH domain-containing protein 32-like [Brassica rapa]	ZFP	120.956	194.189	-0.68298	0.026674	1	FALSE	168.612	227.034	-0.4292	0.22146	1	FALSE	175.954	117.65	0.5807	0.042739	0.70072	FALSE
c114356_g1	697	zinc finger CCCH domain-containing protein 32-like [Brassica rapa]>gi|685285834|ref|XP_009133834.1| zinc finger CCCH domain-containing protein 32-like [Brassica rapa]	ZFP	45.1076	62.6571	-0.47411	0.31773	1	FALSE	56.0103	61.5393	-0.13581	0.78738	1	FALSE	58.4131	43.8699	0.41306	0.38266	1	FALSE
c108908_g1	2303	zinc finger CCCH domain-containing protein 32-like isoform X1 [Brassica rapa]	ZFP	340.564	381.998	-0.16564	0.45076	1	FALSE	457.254	500.81	-0.13127	0.68263	1	FALSE	477.14	331.263	0.52644	0.025673	0.49737	FALSE
c105335_g2	436	zinc finger CCCH domain-containing protein 36 [Brassica rapa]>gi|674924751|emb|CDY08453.1| BnaA05g26890D [Brassica napus]	ZFP	167.962	227.289	-0.43639	0.16118	1	FALSE	165.257	180.988	-0.13118	0.71565	1	FALSE	172.383	163.346	0.077685	0.85575	1	FALSE
c105335_g1	2346	zinc finger CCCH domain-containing protein 36-like [Brassica rapa]>gi|685266650|ref|XP_009120938.1| zinc finger CCCH domain-containing protein 36-like [Brassica rapa]	ZFP	637.023	764.941	-0.264	0.27359	1	FALSE	724.214	690.404	0.068974	0.80685	1	FALSE	755.421	619.589	0.28597	0.17643	1	FALSE
c87287_g1	439	zinc finger CCCH domain-containing protein 36-like [Brassica rapa]>gi|685266650|ref|XP_009120938.1| zinc finger CCCH domain-containing protein 36-like [Brassica rapa]	ZFP	44.3241	46.0778	-0.055978	0.96106	1	FALSE	86.0786	75.804	0.18338	0.72052	1	FALSE	89.7445	43.116	1.0576	0.0079474	0.21243	FALSE
c105520_g1	2046	zinc finger CCCH domain-containing protein 37 isoform X1 [Brassica rapa]	ZFP	1515.99	1997.97	-0.39827	0.079251	1	FALSE	1373.82	1385.69	-0.012412	0.96319	1	FALSE	1433.03	1474.42	-0.041082	0.8096	1	FALSE
c85957_g1	2384	zinc finger CCCH domain-containing protein 39-like [Nelumbo nucifera]	ZFP	0	0	NA	NA	NA	NA	0	99.4794	#NAME?	0.0056905	0.17323	FALSE	0	0	NA	NA	NA	NA
c111845_g1	2665	zinc finger CCCH domain-containing protein 40 [Brassica rapa]	ZFP	315.741	421.168	-0.41566	0.11914	1	FALSE	393.77	550.219	-0.48265	0.094535	1	FALSE	410.725	307.074	0.41959	0.090346	1	FALSE
c190628_g1	357	zinc finger CCCH domain-containing protein 40 [Phoenix dactylifera]	ZFP	1.16594	0.519094	1.1674	0.97229	1	FALSE	0	0	NA	NA	NA	NA	0	1.13484	#NAME?	0.76505	1	FALSE
c114017_g1	3790	zinc finger CCCH domain-containing protein 41-like [Brassica rapa]>gi|685324698|ref|XP_009151930.1| zinc finger CCCH domain-containing protein 41-like [Brassica rapa]>gi|685324700|ref|XP_009151931.1| zinc finger CCCH domain-containing protein 41-like [Brassica rapa]	ZFP	1060.79	1301.92	-0.2955	0.19695	1	FALSE	932.474	1035.82	-0.15163	0.58824	1	FALSE	972.839	1031.73	-0.08479	0.69795	1	FALSE
c172960_g1	588	zinc finger CCCH domain-containing protein 43-like isoform X1 [Citrus sinensis]	ZFP	24.3153	59.0842	-1.2809	0.014928	0.86865	FALSE	21.3744	28.1191	-0.39567	0.57325	1	FALSE	22.2575	23.6528	-0.087715	0.92548	1	FALSE
c113080_g1	2886	zinc finger CCCH domain-containing protein 44 [Brassica rapa]	ZFP	1600.1	1996.97	-0.31966	0.14487	1	FALSE	1392	1627.81	-0.22578	0.38809	1	FALSE	1452.01	1556.27	-0.10004	0.61408	1	FALSE
c95536_g1	623	zinc finger CCCH domain-containing protein 44-like isoform X1 [Brassica rapa]	ZFP	16.1537	19.2356	-0.25191	0.83982	1	FALSE	19.4641	20.1513	-0.050057	0.9874	1	FALSE	20.3047	15.7089	0.37023	0.66578	1	FALSE
c114404_g1	4377	zinc finger CCCH domain-containing protein 44-like isoform X1 [Brassica rapa]	ZFP	1642.72	2015.97	-0.29539	0.16579	1	FALSE	1714.5	1862.81	-0.11969	0.66325	1	FALSE	1788.76	1597.77	0.1629	0.37316	1	FALSE
c109784_g1	2178	zinc finger CCCH domain-containing protein 45 [Brassica rapa]	ZFP	230.691	182.421	0.33869	0.25613	1	FALSE	183.548	195.736	-0.092752	0.82057	1	FALSE	191.531	224.371	-0.22831	0.42519	1	FALSE
c20094_g1	253	zinc finger CCCH domain-containing protein 46 [Brassica rapa]	ZFP	4.42553	7.42684	-0.7469	0.60605	1	FALSE	2.80052	4.77256	-0.76907	0.7446	1	FALSE	2.92066	4.30617	-0.56011	0.86819	1	FALSE
c113176_g2	3930	zinc finger CCCH domain-containing protein 46 [Brassica rapa]>gi|685363236|ref|XP_009115899.1| zinc finger CCCH domain-containing protein 46 [Brassica rapa]	ZFP	3462.28	3274.1	0.080624	0.73136	1	FALSE	3259.62	3401.87	-0.061626	0.82183	1	FALSE	3400.59	3367.57	0.014078	0.89091	1	FALSE
c106971_g1	2449	zinc finger CCCH domain-containing protein 47 [Brassica rapa]	ZFP	33216.7	27183.9	0.28916	0.44844	1	FALSE	23428	21206	0.14377	0.60333	1	FALSE	24428.1	32305.6	-0.40324	0.030697	0.55968	FALSE
c108649_g1	1513	zinc finger CCCH domain-containing protein 48 [Brassica rapa]	ZFP	106.607	116.809	-0.13184	0.71347	1	FALSE	129.548	122.599	0.07954	0.85474	1	FALSE	135.114	103.682	0.38201	0.25702	1	FALSE
c222104_g1	246	zinc finger CCCH domain-containing protein 48-like [Cicer arietinum]	ZFP	0	0	NA	NA	NA	NA	1.00328	0	Inf	0.84972	1	FALSE	1.0435	0	Inf	0.7951	1	FALSE
c248613_g1	202	zinc finger CCCH domain-containing protein 48-like [Oryza brachyantha]	ZFP	0	0	NA	NA	NA	NA	0.863731	0	Inf	0.86658	1	FALSE	0.903602	0	Inf	0.81262	1	FALSE
c72520_g1	286	zinc finger CCCH domain-containing protein 49 [Brassica rapa]	ZFP	20.128	30.3948	-0.59462	0.30358	1	FALSE	30.2475	44.5344	-0.5581	0.37001	1	FALSE	31.5676	19.5798	0.68908	0.22875	1	FALSE
c107706_g2	1636	zinc finger CCCH domain-containing protein 49-like [Brassica rapa]	ZFP	2712.81	5091.41	-0.90828	0.014275	0.84749	FALSE	4948.64	5929.99	-0.261	0.32342	1	FALSE	5161.3	2638.86	0.96782	7.1147e-07	7.9284e-05	TRUE
c62994_g1	362	zinc finger CCCH domain-containing protein 49-like [Brassica rapa]	ZFP	1.04683	5.42009	-2.3723	0.25176	1	FALSE	6.32522	6.3702	-0.010225	1	1	FALSE	6.60501	1.01824	2.6975	0.15122	1	FALSE
c191221_g1	752	zinc finger CCCH domain-containing protein 4-like isoform X3 [Camelina sativa]	ZFP	0	0	NA	NA	NA	NA	0	10.041	#NAME?	0.22977	1	FALSE	0	0	NA	NA	NA	NA
c247412_g1	824	zinc finger CCCH domain-containing protein 53-like [Brassica rapa]	ZFP	1.6298	5.68977	-1.8037	0.33689	1	FALSE	7.25872	3.17899	1.1911	0.48341	1	FALSE	7.57857	1.58566	2.2568	0.15584	1	FALSE
c75775_g1	822	zinc finger CCCH domain-containing protein 55 [Brassica rapa]>gi|685314336|ref|XP_009147762.1| zinc finger CCCH domain-containing protein 55 [Brassica rapa]	ZFP	3.9491	12.3278	-1.6423	0.17843	1	FALSE	6.9664	6.36613	0.13	0.987	1	FALSE	7.26666	3.83977	0.92027	0.56693	1	FALSE
c98341_g1	964	zinc finger CCCH domain-containing protein 55 [Brassica rapa]>gi|685314336|ref|XP_009147762.1| zinc finger CCCH domain-containing protein 55 [Brassica rapa]	ZFP	11.6342	9.66273	0.26787	0.82329	1	FALSE	23.2943	12.7526	0.86918	0.39905	1	FALSE	24.3331	11.3173	1.1044	0.26346	1	FALSE
c115006_g3	3722	zinc finger CCCH domain-containing protein 55 isoform X3 [Brassica rapa]	ZFP	559.495	484.927	0.20636	0.38934	1	FALSE	575.766	690.213	-0.26156	0.36966	1	FALSE	600.775	544.161	0.14279	0.49811	1	FALSE
c111493_g2	3421	zinc finger CCCH domain-containing protein 55-like isoform X1 [Brassica rapa]	ZFP	411.253	511.027	-0.31337	0.21898	1	FALSE	418.163	457.386	-0.12934	0.66952	1	FALSE	436.236	399.982	0.12517	0.59198	1	FALSE
c90896_g1	312	zinc finger CCCH domain-containing protein 55-like isoform X6 [Brassica rapa]	ZFP	0.927719	2.41568	-1.3807	0.77572	1	FALSE	0.863731	1.59357	-0.88361	0.95589	1	FALSE	0.903602	0.901644	0.0031301	1	1	FALSE
c106621_g3	2189	zinc finger CCCH domain-containing protein 56 [Brassica rapa]>gi|685378033|ref|XP_009121832.1| zinc finger CCCH domain-containing protein 56 [Brassica rapa]	ZFP	398.465	362.736	0.13553	0.59621	1	FALSE	378.803	341.69	0.14876	0.6165	1	FALSE	395.175	387.546	0.028124	0.90935	1	FALSE
c106621_g1	1175	zinc finger CCCH domain-containing protein 56-like [Brassica rapa]	ZFP	410.056	386.063	0.086982	0.77134	1	FALSE	349.001	344.271	0.019687	0.94377	1	FALSE	364.091	398.84	-0.13151	0.61781	1	FALSE
c105545_g1	709	zinc finger CCCH domain-containing protein 58-like [Brassica rapa]	ZFP	62.9037	77.6095	-0.30309	0.44911	1	FALSE	65.9565	82.7801	-0.32777	0.50235	1	FALSE	68.8366	61.18	0.17012	0.65752	1	FALSE
c112653_g3	628	zinc finger CCCH domain-containing protein 58-like isoform X1 [Brassica rapa]	ZFP	17.5704	19.2153	-0.12911	0.84444	1	FALSE	7.31527	11.6712	-0.67397	0.54743	1	FALSE	7.61641	17.0925	-1.1662	0.18694	1	FALSE
c110798_g1	2115	zinc finger CCCH domain-containing protein 59-like [Brassica rapa]	ZFP	318.931	325.28	-0.028437	0.87182	1	FALSE	342.932	334.12	0.037557	0.93599	1	FALSE	357.611	310.191	0.20524	0.43253	1	FALSE
c137569_g1	226	zinc finger CCCH domain-containing protein 59-like isoform X3 [Tarenaya hassleriana]	ZFP	0	0	NA	NA	NA	NA	0.863731	0	Inf	0.86658	1	FALSE	0.903602	0	Inf	0.81262	1	FALSE
c17690_g1	248	zinc finger CCCH domain-containing protein 5-like [Brachypodium distachyon]	ZFP	1.51069	0	Inf	0.59056	1	FALSE	0	0	NA	NA	NA	NA	0	1.46906	#NAME?	0.60349	1	FALSE
c106326_g1	1516	zinc finger CCCH domain-containing protein 61 [Brassica rapa]	ZFP	44.6311	101.297	-1.1825	0.0042472	0.39779	FALSE	64.8305	71.7269	-0.14584	0.81831	1	FALSE	67.5948	43.4035	0.6391	0.16783	1	FALSE
c109311_g2	1833	zinc finger CCCH domain-containing protein 62 [Brassica rapa]	ZFP	85.4449	75.3154	0.18205	0.57985	1	FALSE	56.7345	40.3107	0.49306	0.3656	1	FALSE	59.1768	83.0994	-0.48981	0.19357	1	FALSE
c109311_g3	660	zinc finger CCCH domain-containing protein 62-like isoform X2 [Musa acuminata subsp. malaccensis]	ZFP	11.396	15.6019	-0.45319	0.6284	1	FALSE	5.96312	10.1021	-0.76052	0.58738	1	FALSE	6.22316	11.0841	-0.83277	0.46662	1	FALSE
c68042_g1	405	zinc finger CCCH domain-containing protein 63-like [Brassica rapa]	ZFP	9.88532	8.78407	0.1704	0.94907	1	FALSE	4.09611	3.71969	0.13907	1	1	FALSE	4.27606	9.615	-1.169	0.36588	1	FALSE
c111130_g1	2074	zinc finger CCCH domain-containing protein 64 isoform X2 [Brassica rapa]	ZFP	548.4	611.378	-0.15684	0.52692	1	FALSE	416.685	465.252	-0.15905	0.60365	1	FALSE	434.735	533.388	-0.29505	0.20723	1	FALSE
c87901_g1	1435	zinc finger CCCH domain-containing protein 65 [Brassica rapa]	ZFP	11.8599	18.1075	-0.6105	0.48849	1	FALSE	18.2515	16.9601	0.10587	0.91431	1	FALSE	19.0513	11.5349	0.72389	0.35575	1	FALSE
c111421_g1	2448	zinc finger CCCH domain-containing protein 65 [Brassica rapa]	ZFP	276.827	318.395	-0.20184	0.41773	1	FALSE	280.51	325.848	-0.21615	0.48339	1	FALSE	292.582	269.267	0.1198	0.59278	1	FALSE
c112837_g1	3707	zinc finger CCCH domain-containing protein 66 [Brassica rapa]>gi|685374244|ref|XP_009120379.1| zinc finger CCCH domain-containing protein 66 [Brassica rapa]>gi|685374246|ref|XP_009120380.1| zinc finger CCCH domain-containing protein 66 [Brassica rapa]	ZFP	1528.43	1206.35	0.34141	0.1569	1	FALSE	1058.69	1340.52	-0.3405	0.2032	1	FALSE	1104.45	1486.59	-0.42868	0.035686	0.62262	FALSE
c238284_g1	219	zinc finger CCCH domain-containing protein 69 isoform X2 [Jatropha curcas]	ZFP	0	0	NA	NA	NA	NA	0	0.532548	#NAME?	0.9885	1	FALSE	0	0	NA	NA	NA	NA
c81008_g1	537	zinc finger CCCH domain-containing protein 69 isoform X2 [Jatropha curcas]	ZFP	1.74891	1.98648	-0.18376	1	1	FALSE	2.5082	0.532548	2.2357	0.65844	1	FALSE	2.60875	1.70226	0.61591	0.89605	1	FALSE
c114049_g2	2569	zinc finger CCCH domain-containing protein 69-like isoform X1 [Brassica rapa]	ZFP	289.526	348.48	-0.26738	0.31094	1	FALSE	431.442	411.705	0.067555	0.81592	1	FALSE	450.076	281.594	0.67655	0.0044193	0.13512	FALSE
c110392_g4	489	zinc finger CCCH domain-containing protein 69-like isoform X2 [Brassica rapa]	ZFP	64.8094	61.0099	0.08716	0.93843	1	FALSE	77.6205	57.8522	0.42407	0.3827	1	FALSE	80.9447	63.0456	0.36054	0.31622	1	FALSE
c110733_g1	3084	zinc finger CCCH domain-containing protein 6-like [Brassica rapa]	ZFP	329.481	288.299	0.19263	0.47232	1	FALSE	291.874	300.261	-0.04087	0.9295	1	FALSE	304.559	320.443	-0.073346	0.77573	1	FALSE
c64264_g1	415	Zinc finger CCCH domain-containing protein 7 [Auxenochlorella protothecoides]>gi|675356860|gb|KFM29300.1| Zinc finger CCCH domain-containing protein 7 [Auxenochlorella protothecoides]	ZFP	0.582969	0.429201	0.44177	1	1	FALSE	1.2956	2.13019	-0.71737	0.94493	1	FALSE	1.3554	0.567421	1.2562	0.84628	1	FALSE
c71102_g1	304	Zinc finger CCCH domain-containing protein 7 [Triticum urartu]	ZFP	0	0	NA	NA	NA	NA	0	1.05695	#NAME?	0.80231	1	FALSE	0	0	NA	NA	NA	NA
c112026_g1	1943	zinc finger CCCH domain-containing protein 9 isoform X1 [Brassica rapa]	ZFP	65.9376	76.0231	-0.20534	0.62612	1	FALSE	117.495	152.824	-0.37927	0.31276	1	FALSE	122.56	64.1337	0.93433	0.0075322	0.20371	FALSE
c103393_g2	429	zinc finger CCHC domain-containing protein 10-like [Brassica rapa]	ZFP	1.04683	0.948295	0.14262	1	1	FALSE	1.79724	0	Inf	0.59285	1	FALSE	1.87715	1.01824	0.88247	0.87226	1	FALSE
c103393_g1	1265	zinc finger CCHC domain-containing protein 10-like [Brassica rapa]	ZFP	360.893	534.363	-0.56625	0.021639	1	FALSE	451.564	465.48	-0.043789	0.87518	1	FALSE	470.984	351.029	0.42409	0.061699	0.88873	FALSE
c112653_g6	453	CCCH type zinc finger protein [Brassica rapa]>gi|301133584|gb|ADK63414.1| CCCH type zinc finger protein [Brassica rapa]	ZFP	104.764	111.029	-0.083789	0.79365	1	FALSE	103.214	90.1176	0.19575	0.64075	1	FALSE	107.677	101.894	0.079635	0.81941	1	FALSE
c100007_g2	790	CCCH type zinc finger protein [Brassica rapa]>gi|301133584|gb|ADK63414.1| CCCH type zinc finger protein [Brassica rapa]	ZFP	106.024	126.193	-0.25124	0.51235	1	FALSE	110.638	103.923	0.090336	0.80503	1	FALSE	115.459	103.114	0.16314	0.6246	1	FALSE
c238032_g1	371	CCCH-type zinc finger-containing protein [Galdieria sulphuraria]>gi|452824309|gb|EME31313.1| CCCH-type zinc finger-containing protein [Galdieria sulphuraria]	ZFP	1.6298	0	Inf	0.57697	1	FALSE	0	0	NA	NA	NA	NA	0	1.58566	#NAME?	0.58944	1	FALSE
c12206_g1	350	CCCH-type Zn-finger protein (ISS) [Ostreococcus tauri]	ZFP	1.16594	0	Inf	0.75463	1	FALSE	0.863731	0	Inf	0.86658	1	FALSE	0.903602	1.13484	-0.32873	1	1	FALSE
c123566_g1	228	CCCH-type Zn-finger protein (ISS) [Ostreococcus tauri]	ZFP	0	0.858401	#NAME?	0.8326	1	FALSE	0	0	NA	NA	NA	NA	0	0	NA	NA	NA	NA
c89220_g1	422	zinc finger family protein [Populus trichocarpa]>gi|222849316|gb|EEE86863.1| zinc finger family protein [Populus trichocarpa]	ZFP	1.16594	1.2876	-0.1432	1	1	FALSE	0.50164	0	Inf	1	1	FALSE	0.521751	1.13484	-1.1211	0.98736	1	FALSE
c247050_g1	269	zinc finger family protein [Populus trichocarpa]>gi|550328998|gb|EEF00583.2| zinc finger family protein [Populus trichocarpa]	ZFP	0.46386	1.03819	-1.1623	1	1	FALSE	0	0	NA	NA	NA	NA	0	0.450822	#NAME?	0.99225	1	FALSE
c99338_g1	831	zinc finger HIT domain-containing protein 3 isoform X2 [Brassica rapa]	ZFP	90.0835	72.1603	0.32006	0.36365	1	FALSE	77.0888	95.5123	-0.30917	0.50228	1	FALSE	80.4493	87.6076	-0.12298	0.73543	1	FALSE
c89602_g1	407	zinc finger HIT domain-containing protein 3-like isoform X2 [Brassica rapa]	ZFP	1.51069	3.36398	-1.155	0.70496	1	FALSE	14.2251	5.30511	1.423	0.22447	1	FALSE	14.8452	1.46906	3.337	0.0091715	0.23649	FALSE
c67540_g1	459	zinc finger homeobox protein 4-like [Brassica rapa]	ZFP	0	0	NA	NA	NA	NA	2.87029	1.5895	0.85263	0.84812	1	FALSE	2.99061	0	Inf	0.28005	1	FALSE
c59717_g1	727	zinc finger homeodomain protein 1 [Zea mays]>gi|685324458|ref|XP_009151830.1| mini zinc finger protein 2 [Brassica rapa]>gi|685324461|ref|XP_009151831.1| mini zinc finger protein 2 [Brassica rapa]>gi|685324463|ref|XP_009151833.1| mini zinc finger protein 2 [Brassica rapa]>gi|195607236|gb|ACG25448.1| zinc finger homeodomain protein 1 [Zea mays]	ZFP	5.93622	9.98177	-0.74975	0.47069	1	FALSE	2.73074	4.78071	-0.80793	0.74496	1	FALSE	2.85071	5.77523	-1.0186	0.60292	1	FALSE
c87226_g1	759	zinc finger matrin-type protein 2 [Musa acuminata subsp. malaccensis]>gi|695075529|ref|XP_009385005.1| zinc finger matrin-type protein 2 [Musa acuminata subsp. malaccensis]>gi|695075531|ref|XP_009385006.1| zinc finger matrin-type protein 2 [Musa acuminata subsp. malaccensis]>gi|695075533|ref|XP_009385007.1| zinc finger matrin-type protein 2 [Musa acuminata subsp. malaccensis]>gi|695075535|ref|XP_…	ZFP	0	0	NA	NA	NA	NA	0	25.4075	#NAME?	0.0092638	0.23879	FALSE	0	0	NA	NA	NA	NA
c167068_g1	235	zinc finger matrin-type protein 2 isoform X1 [Setaria italica]>gi|514748969|ref|XP_004961747.1| zinc finger matrin-type protein 2 isoform X1 [Setaria italica]>gi|514748973|ref|XP_004961748.1| zinc finger matrin-type protein 2 isoform X1 [Setaria italica]	ZFP	1.16594	0	Inf	0.75463	1	FALSE	0	0	NA	NA	NA	NA	0	1.13484	#NAME?	0.76505	1	FALSE
c134448_g1	228	zinc finger matrin-type protein 2-like [Nicotiana tomentosiformis]	ZFP	0	0	NA	NA	NA	NA	0	1.0651	#NAME?	0.80146	1	FALSE	0	0	NA	NA	NA	NA
c50948_g1	393	zinc finger MYM-type protein 1-like [Beta vulgaris subsp. vulgaris]	ZFP	0	0	NA	NA	NA	NA	0.933505	2.65866	-1.51	0.70902	1	FALSE	0.973552	0	Inf	0.8036	1	FALSE
c170943_g1	376	zinc finger MYM-type protein 1-like [Brassica rapa]	ZFP	0	0	NA	NA	NA	NA	0.431866	1.59764	-1.8873	0.81905	1	FALSE	0.451801	0	Inf	1	1	FALSE
c112014_g2	1052	zinc finger MYM-type protein 1-like [Camelina sativa]	ZFP	0.46386	1.55728	-1.7473	0.86258	1	FALSE	1.72746	1.0651	0.69767	0.9293	1	FALSE	1.8072	0.450822	2.0031	0.71202	1	FALSE
c34289_g1	299	zinc finger MYM-type protein 1-like [Camelina sativa]	ZFP	0.927719	0.429201	1.112	0.97136	1	FALSE	0	0.528474	#NAME?	0.9885	1	FALSE	0	0.901644	#NAME?	0.79278	1	FALSE
c96100_g5	2769	zinc finger MYM-type protein 1-like [Camelina sativa]	ZFP	20.924	26.5117	-0.34147	0.59593	1	FALSE	4.09611	12.7323	-1.6362	0.20946	1	FALSE	4.27606	20.3493	-2.2506	0.015903	0.35333	FALSE
c100810_g1	3207	zinc finger MYM-type protein 1-like [Camelina sativa]	ZFP	44.1924	51.7473	-0.22768	0.67561	1	FALSE	4.51476	12.6875	-1.4907	0.53771	1	FALSE	4.69576	42.9838	-3.1944	5.6847e-06	0.00051252	TRUE
c245464_g1	261	zinc finger MYM-type protein 1-like [Camelina sativa]	ZFP	0	0	NA	NA	NA	NA	0.50164	0	Inf	1	1	FALSE	0.521751	0	Inf	1	1	FALSE
c96100_g1	1108	zinc finger MYM-type protein 1-like [Camelina sativa]	ZFP	0.927719	0	Inf	0.7817	1	FALSE	6.82686	10.0858	-0.56303	0.69844	1	FALSE	7.12676	0.901644	2.9826	0.12597	1	FALSE
c96100_g4	638	zinc finger MYM-type protein 1-like [Camelina sativa]	ZFP	0	0.858401	#NAME?	0.8326	1	FALSE	1.86701	2.1139	-0.17917	1	1	FALSE	1.9471	0	Inf	0.48342	1	FALSE
c167626_g1	570	zinc finger MYM-type protein 1-like [Camelina sativa]	ZFP	0	1.46739	#NAME?	0.64298	1	FALSE	3.37193	2.65459	0.34509	0.97972	1	FALSE	3.51236	0	Inf	0.21252	1	FALSE
c9983_g1	420	zinc finger MYM-type protein 1-like [Malus domestica]	ZFP	0	0.858401	#NAME?	0.8326	1	FALSE	0	1.59764	#NAME?	0.63515	1	FALSE	0	0	NA	NA	NA	NA
c24453_g1	500	zinc finger MYM-type protein 5-like [Camelina sativa]	ZFP	2.67663	1.2876	1.0557	0.82098	1	FALSE	0.863731	0	Inf	0.86658	1	FALSE	0.903602	2.60391	-1.5269	0.70431	1	FALSE
c212852_g1	407	zinc finger protein [Aegilops tauschii]	ZFP	0	0	NA	NA	NA	NA	0.50164	0.532548	-0.086259	1	1	FALSE	0.521751	0	Inf	1	1	FALSE
c96761_g1	1309	zinc finger protein [Brassica rapa]	ZFP	77.5844	88.5915	-0.1914	0.69262	1	FALSE	83.5535	66.2874	0.33397	0.44779	1	FALSE	87.1942	75.4665	0.2084	0.51426	1	FALSE
c253578_g1	240	Zinc finger protein [Medicago truncatula]>gi|355525044|gb|AET05498.1| C2H2-type zinc finger protein [Medicago truncatula]	ZFP	0.46386	0	Inf	0.98631	1	FALSE	0	0	NA	NA	NA	NA	0	0.450822	#NAME?	0.99225	1	FALSE
c83988_g1	371	zinc finger protein 1-like [Brassica rapa]	ZFP	0.582969	4.3819	-2.9101	0.29144	1	FALSE	0.933505	3.71561	-1.9929	0.51686	1	FALSE	0.973552	0.567421	0.77884	1	1	FALSE
c189593_g1	927	zinc finger protein 2-like [Brassica rapa]	ZFP	0	1.89659	#NAME?	0.50856	1	FALSE	2.87029	3.72783	-0.37714	0.92128	1	FALSE	2.99061	0	Inf	0.28005	1	FALSE
c109797_g4	417	zinc finger protein 3 [Brassica rapa]	ZFP	4.53206	13.2761	-1.5506	0.1738	1	FALSE	3.66425	2.65052	0.46724	0.89711	1	FALSE	3.82426	4.40719	-0.20468	0.96938	1	FALSE
c109797_g2	2253	zinc finger protein 3 [Brassica rapa]>gi|674963563|emb|CDX69795.1| BnaA10g21440D [Brassica napus]	ZFP	5902.22	5493.1	0.10364	0.64852	1	FALSE	5852.29	4715.83	0.31149	0.2317	1	FALSE	6102.94	5740.39	0.088357	0.7034	1	FALSE
c147707_g1	250	zinc finger protein 36, C3H1 type-like 1 [Beta vulgaris subsp. vulgaris]	ZFP	0.927719	0	Inf	0.7817	1	FALSE	0	0	NA	NA	NA	NA	0	0.901644	#NAME?	0.79278	1	FALSE
c109797_g5	546	zinc finger protein 3-like [Brassica rapa]>gi|674913411|emb|CDY19813.1| BnaA09g04660D [Brassica napus]	ZFP	8.13641	14.9727	-0.87987	0.34189	1	FALSE	13.7235	22.3385	-0.70288	0.61753	1	FALSE	14.3235	7.91274	0.85613	0.37342	1	FALSE
c107239_g2	1627	zinc finger protein 4 [Brassica rapa]	ZFP	291.482	355.193	-0.28519	0.35674	1	FALSE	581.816	696.47	-0.2595	0.36642	1	FALSE	607.01	283.522	1.0983	1.2426e-06	0.00013193	TRUE
c107239_g3	732	zinc finger protein 4-like [Brassica rapa]>gi|685272810|ref|XP_009127467.1| zinc finger protein 4-like [Brassica rapa]	ZFP	505.543	576.531	-0.18957	0.44081	1	FALSE	789.15	793.482	-0.0078986	0.99287	1	FALSE	823.273	491.718	0.74354	0.00046951	0.022876	TRUE
c98245_g1	1304	zinc finger protein 5 [Brassica rapa]>gi|674912047|emb|CDY20951.1| BnaA08g25740D [Brassica napus]	ZFP	1153.8	1101.51	0.066921	0.77427	1	FALSE	790.202	825.442	-0.062946	0.76662	1	FALSE	823.837	1122.1	-0.44577	0.10858	1	FALSE
c122844_g1	355	zinc finger protein 567-like [Nelumbo nucifera]	ZFP	0.927719	0	Inf	0.7817	1	FALSE	0.50164	1.59764	-1.6712	0.81657	1	FALSE	0.521751	0.901644	-0.7892	0.98721	1	FALSE
c101002_g1	726	zinc finger protein 593 homolog [Camelina sativa]	ZFP	284.944	356.295	-0.3224	0.23506	1	FALSE	314.893	332.685	-0.079295	0.81415	1	FALSE	328.522	277.125	0.24545	0.3343	1	FALSE
c92664_g1	1561	zinc finger protein 598 [Brassica rapa]	ZFP	446.989	541.332	-0.27627	0.26143	1	FALSE	430.02	470.484	-0.12974	0.66728	1	FALSE	448.612	434.75	0.045282	0.82705	1	FALSE
c88145_g1	665	zinc finger protein 598 [Brassica rapa]	ZFP	147.327	161.787	-0.13508	0.65251	1	FALSE	130.957	122.054	0.10157	0.82958	1	FALSE	136.545	143.292	-0.069584	0.79364	1	FALSE
c98245_g2	1120	zinc finger protein 5-like [Brassica rapa]	ZFP	51.9841	81.4141	-0.64721	0.1345	1	FALSE	142.613	120.412	0.24413	0.49484	1	FALSE	148.834	50.5623	1.5576	2.6328e-05	0.0019678	TRUE
c99763_g3	988	zinc finger protein 6 [Brassica rapa]>gi|674937462|emb|CDX96114.1| BnaA07g26170D [Brassica napus]	ZFP	681.31	1174.7	-0.78591	0.11209	1	FALSE	1088.55	965.006	0.17379	0.49629	1	FALSE	1135.75	662.72	0.77717	0.00019385	0.010805	TRUE
c111972_g1	3006	zinc finger protein 622 [Brassica rapa]	ZFP	1140.16	1456.98	-0.35374	0.13187	1	FALSE	1223.2	1328.67	-0.11932	0.64996	1	FALSE	1275.91	1108.92	0.20237	0.32808	1	FALSE
c107359_g1	1577	zinc finger protein 622 [Brassica rapa]	ZFP	298.233	276.261	0.11041	0.68885	1	FALSE	334.257	316.164	0.080286	0.77036	1	FALSE	348.783	290.059	0.26598	0.26431	1	FALSE
c102578_g3	1054	zinc finger protein 7-like [Brassica rapa]	ZFP	92.3843	162.895	-0.81822	0.01005	0.68488	FALSE	89.0583	115.074	-0.36974	0.36815	1	FALSE	92.9014	89.8697	0.047866	0.81493	1	FALSE
c102578_g4	1573	zinc finger protein 7-like [Brassica rapa]>gi|685348201|ref|XP_009109856.1| zinc finger protein 7-like [Brassica rapa]>gi|674860431|emb|CDY69498.1| BnaA08g31130D [Brassica napus]	ZFP	397.481	526.971	-0.40684	0.11164	1	FALSE	452.703	438.877	0.044748	0.87419	1	FALSE	472.258	386.605	0.28871	0.19648	1	FALSE
c119435_g1	352	zinc finger protein 8-like [Brassica rapa]	ZFP	0	0	NA	NA	NA	NA	0	0.528474	#NAME?	0.9885	1	FALSE	0	0	NA	NA	NA	NA
c68725_g1	424	zinc finger protein 8-like [Brassica rapa]	ZFP	0.927719	5.50998	-2.5703	0.25273	1	FALSE	5.9499	5.82136	0.03151	1	1	FALSE	6.19106	0.901644	2.7796	0.41539	1	FALSE
c132497_g1	388	zinc finger protein 8-like [Brassica rapa]	ZFP	0	0	NA	NA	NA	NA	0.431866	0	Inf	1	1	FALSE	0.451801	0	Inf	1	1	FALSE
c106267_g1	1144	zinc finger protein AZF1 isoform X1 [Brassica rapa]	ZFP	69.6737	69.1153	0.011607	1	1	FALSE	123.724	85.8939	0.5265	0.20223	1	FALSE	129.031	67.7714	0.92896	0.0064552	0.18083	FALSE
c108123_g3	553	zinc finger protein AZF2-like [Brassica rapa]	ZFP	1609.98	1397.24	0.20446	0.71437	1	FALSE	1242.83	1142.92	0.1209	0.82547	1	FALSE	1295.51	1565.72	-0.27331	0.40505	1	FALSE
c71931_g1	345	Zinc finger protein bud20 [Monoraphidium neglectum]	ZFP	12.9067	0	Inf	0.0010904	0.15835	FALSE	7.03618	5.85395	0.26538	0.91459	1	FALSE	7.33661	12.5531	-0.77486	0.44245	1	FALSE
c64092_g1	752	zinc finger protein CONSTANS [Brassica rapa]>gi|2895184|gb|AAC27694.1| constans [Brassica napus]	ZFP	1.04683	2.32579	-1.1517	0.77456	1	FALSE	1.36537	1.59764	-0.22665	1	1	FALSE	1.42535	1.01824	0.48524	1	1	FALSE
c108395_g3	1432	zinc finger protein CONSTANS-LIKE 1 [Brassica rapa]	ZFP	191.482	191.089	0.002958	0.94838	1	FALSE	183.538	209.042	-0.18771	0.56842	1	FALSE	191.408	186.229	0.03957	0.94689	1	FALSE
c108395_g4	741	zinc finger protein CONSTANS-LIKE 1 [Brassica rapa]	ZFP	54.9677	55.0416	-0.0019375	0.90916	1	FALSE	67.0163	76.9343	-0.19911	0.68514	1	FALSE	69.918	53.4537	0.38737	0.38968	1	FALSE
c113896_g1	1976	zinc finger protein CONSTANS-LIKE 10 [Brassica rapa]>gi|674947165|emb|CDX86318.1| BnaA06g30350D [Brassica napus]	ZFP	112.33	128.078	-0.18928	0.54748	1	FALSE	99.5362	90.7235	0.13375	0.76399	1	FALSE	103.82	109.255	-0.073611	0.8394	1	FALSE
c51724_g1	403	zinc finger protein CONSTANS-LIKE 10-like [Brassica rapa]	ZFP	1.04683	2.2359	-1.0948	0.77815	1	FALSE	2.2291	2.65459	-0.25203	1	1	FALSE	2.32895	1.01824	1.1936	0.7463	1	FALSE
c100569_g4	754	zinc finger protein CONSTANS-LIKE 11 [Brassica rapa]	ZFP	10.4683	11.1997	-0.097441	0.94712	1	FALSE	6.25544	4.78885	0.38543	0.82923	1	FALSE	6.53506	10.1824	-0.63981	0.63302	1	FALSE
c72722_g1	1374	zinc finger protein CONSTANS-LIKE 11 [Brassica rapa]	ZFP	70.0184	43.0126	0.70298	0.12084	1	FALSE	15.5905	22.8344	-0.55054	0.52624	1	FALSE	16.2706	68.1056	-2.0655	6.1203e-05	0.0040813	TRUE
c108541_g1	1792	zinc finger protein CONSTANS-LIKE 11 isoform X1 [Brassica rapa]	ZFP	334.032	355.599	-0.090264	0.7067	1	FALSE	341.739	272.736	0.32539	0.27602	1	FALSE	356.603	324.905	0.1343	0.5037	1	FALSE
c165816_g1	389	zinc finger protein CONSTANS-LIKE 12-like [Brassica rapa]	ZFP	0.582969	1.3775	-1.2406	0.86539	1	FALSE	0	0	NA	NA	NA	NA	0	0.567421	#NAME?	0.99225	1	FALSE
c104763_g1	1619	zinc finger protein CONSTANS-LIKE 13 [Brassica rapa]	ZFP	539.467	635.881	-0.23722	0.57594	1	FALSE	565.718	635.967	-0.16887	0.53838	1	FALSE	590.005	524.706	0.16922	0.44553	1	FALSE
c95621_g1	546	zinc finger protein CONSTANS-LIKE 14 [Brassica rapa]>gi|674910221|emb|CDY22930.1| BnaA01g18680D [Brassica napus]	ZFP	13.7279	18.876	-0.45944	0.55509	1	FALSE	19.7696	28.0906	-0.5068	0.53843	1	FALSE	20.6487	13.3538	0.62881	0.42483	1	FALSE
c110606_g3	1884	zinc finger protein CONSTANS-LIKE 15-like [Brassica rapa]	ZFP	262.503	441.584	-0.75035	0.0043627	0.40328	FALSE	320.847	337.495	-0.072979	0.8008	1	FALSE	334.622	255.33	0.39017	0.10878	1	FALSE
c108891_g1	1703	zinc finger protein CONSTANS-LIKE 16 isoform X1 [Brassica rapa]	ZFP	269.956	307.326	-0.18705	0.53011	1	FALSE	324.528	281.683	0.20427	0.54251	1	FALSE	338.388	262.551	0.36608	0.16669	1	FALSE
c72523_g1	666	zinc finger protein CONSTANS-LIKE 16-like [Brassica rapa]	ZFP	3.48524	1.98648	0.81104	0.71787	1	FALSE	0.863731	2.65866	-1.622	0.71097	1	FALSE	0.903602	3.38895	-1.9071	0.50277	1	FALSE
c72357_g1	411	zinc finger protein CONSTANS-LIKE 1-like [Brassica rapa]	ZFP	0	0.519094	#NAME?	1	1	FALSE	0	0.532548	#NAME?	0.9885	1	FALSE	0	0	NA	NA	NA	NA
c103443_g1	1157	zinc finger protein CONSTANS-LIKE 1-like [Brassica rapa]	ZFP	5.35325	5.62014	-0.07019	1	1	FALSE	2.73074	4.78885	-0.81039	0.74491	1	FALSE	2.85071	5.20781	-0.86936	0.68445	1	FALSE
c213892_g1	266	zinc finger protein CONSTANS-LIKE 2 [Brassica rapa]	ZFP	0	0	NA	NA	NA	NA	1.00328	0	Inf	0.84972	1	FALSE	1.0435	0	Inf	0.7951	1	FALSE
c80445_g1	777	zinc finger protein CONSTANS-LIKE 2 [Brassica rapa]>gi|40787165|gb|AAR90093.1| Col-2-like protein [Brassica rapa]	ZFP	1.04683	8.60428	-3.039	0.071507	1	FALSE	2.29888	1.59357	0.52867	0.94845	1	FALSE	2.3989	1.01824	1.2363	0.74374	1	FALSE
c106618_g2	901	zinc finger protein CONSTANS-LIKE 4-like [Brassica rapa]	ZFP	112.568	163.742	-0.54062	0.20206	1	FALSE	153.348	177.849	-0.21385	0.5548	1	FALSE	159.878	109.488	0.5462	0.083761	1	FALSE
c106006_g3	1340	zinc finger protein CONSTANS-LIKE 4-like [Brassica rapa]	ZFP	122.955	230.882	-0.90902	0.0023397	0.27109	FALSE	82.3842	114.001	-0.4686	0.26145	1	FALSE	85.9466	119.601	-0.47671	0.18692	1	FALSE
c106334_g1	2151	zinc finger protein CONSTANS-LIKE 4-like [Brassica rapa]>gi|674950904|emb|CDX82214.1| BnaA03g36070D [Brassica napus]	ZFP	1985.55	1916.08	0.051382	0.94423	1	FALSE	1531	1531	1.2488e-06	0.97354	1	FALSE	1597.45	1931.16	-0.2737	0.17887	1	FALSE
c104246_g3	952	zinc finger protein CONSTANS-LIKE 5-like [Brassica rapa]>gi|674901452|emb|CDY31582.1| BnaA10g12890D [Brassica napus]	ZFP	11.979	11.8087	0.02065	1	1	FALSE	15.1586	23.2936	-0.61979	0.56583	1	FALSE	15.8188	11.6515	0.44112	0.59999	1	FALSE
c98_g1	304	zinc finger protein CONSTANS-LIKE 6 [Brassica rapa]	ZFP	0	0.429201	#NAME?	1	1	FALSE	0	0	NA	NA	NA	NA	0	0	NA	NA	NA	NA
c106157_g1	1621	zinc finger protein GIS2 [Brassica rapa]	ZFP	815.949	934.726	-0.19606	0.39902	1	FALSE	887.311	884.969	0.0038126	0.99413	1	FALSE	925.545	793.638	0.22182	0.26784	1	FALSE
c120391_g1	366	zinc finger protein GIS2-like isoform X1 [Elaeis guineensis]>gi|743874393|ref|XP_010907065.1| zinc finger protein GIS2-like isoform X1 [Elaeis guineensis]>gi|743874397|ref|XP_010907066.1| zinc finger protein GIS2-like isoform X1 [Elaeis guineensis]	ZFP	1.16594	0.429201	1.4418	0.97206	1	FALSE	0	0	NA	NA	NA	NA	0	1.13484	#NAME?	0.76505	1	FALSE
c106618_g4	598	zinc finger protein HD1 [Brassica rapa]	ZFP	123.062	130.413	-0.083699	0.76812	1	FALSE	146.77	139.579	0.072469	0.8723	1	FALSE	153.058	119.702	0.35463	0.23628	1	FALSE
c111718_g2	998	zinc finger protein HD1 [Brassica rapa]	ZFP	216.217	275.928	-0.35181	0.34867	1	FALSE	299.489	269.565	0.15187	0.65655	1	FALSE	312.306	210.31	0.57044	0.024564	0.48152	FALSE
c107283_g1	895	zinc finger protein JACKDAW [Brassica rapa]	ZFP	63.355	54.7922	0.20949	0.58147	1	FALSE	58.1829	48.2459	0.27019	0.60309	1	FALSE	60.7042	61.6152	-0.02149	0.96251	1	FALSE
c107283_g4	545	zinc finger protein JACKDAW [Brassica rapa]	ZFP	12.6685	10.6807	0.24624	0.81852	1	FALSE	20.4673	14.3218	0.51512	0.56628	1	FALSE	21.3482	12.3199	0.79312	0.31939	1	FALSE
c109219_g1	2167	zinc finger protein JACKDAW [Brassica rapa]>gi|685362858|ref|XP_009115733.1| zinc finger protein JACKDAW [Brassica rapa]	ZFP	357.884	676.349	-0.91828	0.0002278	0.049957	TRUE	317.069	414.6	-0.38692	0.1971	1	FALSE	330.722	348.107	-0.07391	0.81114	1	FALSE
c106546_g4	2238	zinc finger protein JACKDAW isoform X1 [Brassica rapa]	ZFP	539.023	726.402	-0.43042	0.072164	1	FALSE	583.058	560.423	0.057124	0.83566	1	FALSE	608.237	524.309	0.21422	0.27988	1	FALSE
c107283_g3	340	zinc finger protein JACKDAW-like [Brassica rapa]	ZFP	5.57889	6.72796	-0.27019	0.93761	1	FALSE	3.30216	5.31326	-0.68619	0.74783	1	FALSE	3.44241	5.42544	-0.65632	0.69984	1	FALSE
c106546_g2	1132	zinc finger protein JACKDAW-like [Brassica rapa]	ZFP	328.735	308.872	0.089918	0.77533	1	FALSE	269.976	297.168	-0.13845	0.66623	1	FALSE	281.625	319.736	-0.18311	0.47211	1	FALSE
c107283_g2	705	zinc finger protein JACKDAW-like [Brassica rapa]	ZFP	16.9623	28.1792	-0.73229	0.31344	1	FALSE	16.8861	12.2201	0.46658	0.6196	1	FALSE	17.626	16.4939	0.095769	0.96971	1	FALSE
c108344_g3	433	zinc finger protein JACKDAW-like isoform X2 [Brassica rapa]	ZFP	9.76621	18.876	-0.95068	0.27017	1	FALSE	21.6102	16.4479	0.39381	0.66533	1	FALSE	22.5316	9.4984	1.2462	0.11859	1	FALSE
c106546_g3	1410	zinc finger protein JACKDAW-like isoform X3 [Brassica rapa]	ZFP	95.1423	129.557	-0.44543	0.19622	1	FALSE	87.6665	77.4953	0.17792	0.71654	1	FALSE	91.4118	92.5435	-0.01775	0.98618	1	FALSE
c102693_g1	2255	zinc finger protein MAGPIE [Brassica rapa]>gi|685325570|ref|XP_009101275.1| zinc finger protein MAGPIE [Brassica rapa]	ZFP	70.4823	114.294	-0.69742	0.059329	1	FALSE	111.506	83.333	0.42016	0.32732	1	FALSE	116.272	68.5565	0.76214	0.03009	0.55278	FALSE
c11051_g1	302	zinc finger protein MAGPIE isoform X1 [Brassica rapa]	ZFP	1.6298	7.58636	-2.2187	0.17746	1	FALSE	3.66425	1.06102	1.7881	0.56019	1	FALSE	3.82426	1.58566	1.2701	0.57605	1	FALSE
c98529_g2	1187	zinc finger protein MAGPIE-like [Brassica rapa]>gi|674900491|emb|CDY32514.1| BnaA09g50820D [Brassica napus]	ZFP	154.943	121.472	0.35112	0.30409	1	FALSE	146.57	184.089	-0.32882	0.38312	1	FALSE	152.97	150.715	0.021424	0.86018	1	FALSE
c57891_g1	299	zinc finger protein MAGPIE-like [Brassica rapa]>gi|674900491|emb|CDY32514.1| BnaA09g50820D [Brassica napus]	ZFP	2.55752	3.79318	-0.56866	0.85615	1	FALSE	0.933505	4.76034	-2.3503	0.37131	1	FALSE	0.973552	2.48731	-1.3533	0.70587	1	FALSE
c112904_g4	2075	zinc finger protein MAGPIE-like [Brassica rapa]>gi|685349964|ref|XP_009110535.1| zinc finger protein MAGPIE-like [Brassica rapa]>gi|685349966|ref|XP_009110536.1| zinc finger protein MAGPIE-like [Brassica rapa]	ZFP	401.129	374.623	0.098627	0.71505	1	FALSE	316.724	249.413	0.34469	0.28842	1	FALSE	330.282	390.134	-0.24027	0.2839	1	FALSE
c112904_g1	2164	zinc finger protein MAGPIE-like [Brassica rapa]>gi|685367867|ref|XP_009117892.1| zinc finger protein MAGPIE-like [Brassica rapa]	ZFP	94.0955	131.244	-0.48006	0.1753	1	FALSE	107.562	87.0527	0.30521	0.48048	1	FALSE	112.168	91.5252	0.29342	0.38017	1	FALSE
c98529_g3	1413	zinc finger protein MAGPIE-like [Brassica rapa]>gi|685371346|ref|XP_009119358.1| zinc finger protein MAGPIE-like [Brassica rapa]	ZFP	210.682	165.612	0.34726	0.22922	1	FALSE	200.325	184.663	0.11745	0.72617	1	FALSE	208.99	204.908	0.028463	0.92437	1	FALSE
c111602_g1	1421	zinc finger protein NUTCRACKER [Brassica rapa]	ZFP	373.693	353.134	0.081637	0.78815	1	FALSE	402.892	430.316	-0.095003	0.76714	1	FALSE	420.342	363.481	0.20968	0.32481	1	FALSE
c111602_g2	548	zinc finger protein NUTCRACKER-like [Brassica rapa]	ZFP	0.582969	0	Inf	0.98632	1	FALSE	5.53126	3.71561	0.57401	0.79002	1	FALSE	5.77136	0.567421	3.3464	0.13219	1	FALSE
c109427_g1	1937	zinc finger protein NUTCRACKER-like [Brassica rapa]	ZFP	490.924	459.668	0.094907	0.70358	1	FALSE	486.42	387.191	0.32916	0.39303	1	FALSE	507.077	477.446	0.086867	0.88854	1	FALSE
c108344_g1	2421	zinc finger protein NUTCRACKER-like isoform X4 [Brassica rapa]>gi|685288759|ref|XP_009135333.1| zinc finger protein NUTCRACKER-like isoform X4 [Brassica rapa]	ZFP	402.734	574.594	-0.51272	0.049028	1	FALSE	480.263	465.541	0.044917	0.87659	1	FALSE	500.98	391.689	0.35505	0.12909	1	FALSE
c95117_g2	1137	zinc finger protein VAR3, chloroplastic [Cicer arietinum]	ZFP	0.582969	0	Inf	0.98632	1	FALSE	0	75.1696	#NAME?	0.0014868	0.070452	FALSE	0	0.567421	#NAME?	0.99225	1	FALSE
c114099_g1	933	zinc finger protein VAR3, chloroplastic-like [Brassica rapa]	ZFP	95.8192	90.5172	0.082123	0.82142	1	FALSE	74.4013	81.2109	-0.12635	0.78704	1	FALSE	77.6044	93.1963	-0.26414	0.47472	1	FALSE
c102201_g3	211	zinc finger protein ZAT1 [Brassica rapa]>gi|685361992|ref|XP_009115378.1| zinc finger protein ZAT1 [Brassica rapa]	ZFP	0	0	NA	NA	NA	NA	0	1.0651	#NAME?	0.80146	1	FALSE	0	0	NA	NA	NA	NA
c108628_g1	3341	zinc finger protein ZAT10-like [Brassica rapa]>gi|674943056|emb|CDX90105.1| BnaA08g18790D [Brassica napus]	ZFP	32559.7	30050.1	0.11572	0.83467	1	FALSE	29885.2	28392.8	0.073906	0.83908	1	FALSE	31157.4	31667.1	-0.023411	0.85631	1	FALSE
c98676_g1	791	zinc finger protein ZAT11-like [Brassica rapa]>gi|674914787|emb|CDY18446.1| BnaA04g21410D [Brassica napus]	ZFP	444.199	324.491	0.45302	0.35875	1	FALSE	454.445	328.339	0.46892	0.29356	1	FALSE	473.702	431.944	0.13314	0.91069	1	FALSE
c233616_g1	259	zinc finger protein ZAT11-like [Brassica rapa]>gi|674925721|emb|CDY07790.1| BnaA03g17210D [Brassica napus]	ZFP	1.39158	0	Inf	0.60532	1	FALSE	0.50164	0	Inf	1	1	FALSE	0.521751	1.35247	-1.3742	0.81976	1	FALSE
c110877_g1	271	zinc finger protein ZAT11-like [Brassica rapa]>gi|674957446|emb|CDX76199.1| BnaA04g04630D [Brassica napus]	ZFP	0.46386	1.3775	-1.5703	0.87117	1	FALSE	0	0	NA	NA	NA	NA	0	0.450822	#NAME?	0.99225	1	FALSE
c103935_g8	773	zinc finger protein ZAT12-like [Brassica rapa]>gi|674901209|emb|CDY31725.1| BnaA04g16610D [Brassica napus]	ZFP	57.6821	67.848	-0.23418	0.60406	1	FALSE	55.9009	56.2382	-0.0086797	0.95036	1	FALSE	58.2469	56.1044	0.054068	0.98538	1	FALSE
c101742_g1	1029	zinc finger protein ZAT12-like [Brassica rapa]>gi|685282116|ref|XP_009131970.1| zinc finger protein ZAT12-like [Brassica rapa]>gi|674944657|emb|CDX88724.1| BnaA03g09250D [Brassica napus]	ZFP	7590.69	6802.55	0.15815	0.65865	1	FALSE	7106.23	5514.84	0.36577	0.2764	1	FALSE	7408.64	7382.36	0.0051261	0.92686	1	FALSE
c15282_g1	415	zinc finger protein ZAT4 [Brassica rapa]	ZFP	1.04683	2.32579	-1.1517	0.77456	1	FALSE	1.93679	0.532548	1.8627	0.77249	1	FALSE	2.01705	1.01824	0.98617	0.86891	1	FALSE
c58701_g1	405	zinc finger protein ZAT4 [Brassica rapa]	ZFP	0	1.46739	#NAME?	0.64298	1	FALSE	0	0	NA	NA	NA	NA	0	0	NA	NA	NA	NA
c74617_g1	305	zinc finger protein ZAT4 [Brassica rapa]>gi|685362007|ref|XP_009115385.1| zinc finger protein ZAT4 [Brassica rapa]>gi|302035367|gb|ADK92391.1| C2H2 zinc finger transcription factor [Brassica rapa subsp. chinensis]	ZFP	0	0	NA	NA	NA	NA	1.00328	0	Inf	0.84972	1	FALSE	1.0435	0	Inf	0.7951	1	FALSE
c129834_g1	303	zinc finger protein ZAT4 [Brassica rapa]>gi|685362007|ref|XP_009115385.1| zinc finger protein ZAT4 [Brassica rapa]>gi|302035367|gb|ADK92391.1| C2H2 zinc finger transcription factor [Brassica rapa subsp. chinensis]	ZFP	0	0	NA	NA	NA	NA	1.43515	0	Inf	0.70669	1	FALSE	1.4953	0	Inf	0.62168	1	FALSE
c226767_g1	223	zinc finger protein ZAT4-like [Brassica rapa]	ZFP	0	0	NA	NA	NA	NA	0	1.59764	#NAME?	0.63515	1	FALSE	0	0	NA	NA	NA	NA
c98761_g2	1071	zinc finger protein ZAT4-like [Brassica rapa]>gi|674895787|emb|CDY37027.1| BnaA04g26050D [Brassica napus]	ZFP	24.1962	18.0872	0.41981	0.60515	1	FALSE	25.8591	24.4116	0.0831	0.92818	1	FALSE	26.9797	23.5362	0.19699	0.73275	1	FALSE
c59631_g1	836	zinc finger protein ZAT4-like [Brassica rapa]>gi|685330217|ref|XP_009103095.1| zinc finger protein ZAT4-like [Brassica rapa]	ZFP	0.46386	3.88307	-3.0654	0.33934	1	FALSE	5.09939	6.38242	-0.32378	0.89196	1	FALSE	5.31956	0.450822	3.5607	0.16702	1	FALSE
c94708_g1	1658	zinc finger protein ZAT5 [Brassica rapa]	ZFP	24.5535	25.6533	-0.063217	0.84599	1	FALSE	50.034	32.3469	0.62928	0.29566	1	FALSE	52.1579	23.886	1.1267	0.030668	0.55933	FALSE
c101565_g1	1147	zinc finger protein ZAT5 [Brassica rapa]	ZFP	64.4269	71.5716	-0.15172	0.75328	1	FALSE	87.1913	61.4822	0.50402	0.27061	1	FALSE	90.9543	62.6646	0.53749	0.14795	1	FALSE
c99462_g1	1452	zinc finger protein ZAT5-like [Brassica rapa]	ZFP	201.919	273.529	-0.43792	0.16168	1	FALSE	214.314	217.03	-0.018167	0.96702	1	FALSE	223.561	196.404	0.18685	0.44877	1	FALSE
c158301_g1	361	zinc finger protein ZAT5-like [Brassica rapa]	ZFP	0	0.858401	#NAME?	0.8326	1	FALSE	0.50164	0	Inf	1	1	FALSE	0.521751	0	Inf	1	1	FALSE
c92846_g1	1639	zinc finger protein ZAT5-like [Brassica rapa]	ZFP	36.5199	33.5499	0.12237	0.82786	1	FALSE	40.6556	29.6679	0.45455	0.46389	1	FALSE	42.4166	35.5219	0.25592	0.59623	1	FALSE
c109585_g11	387	zinc finger protein ZAT8-like [Brassica rapa]	ZFP	7.79166	6.20886	0.3276	0.83069	1	FALSE	16.0921	8.49632	0.92145	0.37077	1	FALSE	16.7923	7.57852	1.1478	0.19629	1	FALSE
c174632_g1	291	zinc finger protein ZAT8-like [Brassica rapa]	ZFP	0.927719	0	Inf	0.7817	1	FALSE	0	0.532548	#NAME?	0.9885	1	FALSE	0	0.901644	#NAME?	0.79278	1	FALSE
c136652_g1	248	zinc finger protein ZAT8-like [Brassica rapa]	ZFP	0	0.519094	#NAME?	1	1	FALSE	0	0	NA	NA	NA	NA	0	0	NA	NA	NA	NA
c99346_g1	1544	zinc finger protein ZAT9-like [Brassica rapa]	ZFP	51.3634	39.7878	0.36841	0.43469	1	FALSE	25.9421	27.0825	-0.06207	0.99191	1	FALSE	27.0817	49.9482	-0.88311	0.089066	1	FALSE
c6229_g1	339	zinc finger protein ZAT9-like [Brassica rapa]	ZFP	0.927719	0.858401	0.11204	1	1	FALSE	0.50164	1.05695	-1.0752	0.96981	1	FALSE	0.521751	0.901644	-0.7892	0.98721	1	FALSE
c102201_g1	1426	zinc finger protein ZAT9-like isoform X1 [Brassica rapa]>gi|685348585|ref|XP_009110022.1| zinc finger protein ZAT9-like isoform X1 [Brassica rapa]>gi|674872536|emb|CDY61625.1| BnaA08g19790D [Brassica napus]	ZFP	5.59147	12.148	-1.1194	0.26183	1	FALSE	10.7702	13.8014	-0.35777	0.74772	1	FALSE	11.2308	5.44101	1.0455	0.31031	1	FALSE
c175694_g1	237	zinc finger protein ZIC 1/3 [Galdieria sulphuraria]>gi|452823524|gb|EME30534.1| zinc finger protein ZIC 1/3 [Galdieria sulphuraria]	ZFP	0	0	NA	NA	NA	NA	0.50164	0.528474	-0.075181	1	1	FALSE	0.521751	0	Inf	1	1	FALSE
c110804_g1	1853	zinc finger protein ZPR1-like [Brassica rapa]	ZFP	1389.36	1334.27	0.058375	0.74692	1	FALSE	1001.67	1060.49	-0.082324	0.79734	1	FALSE	1045.26	1351.17	-0.37035	0.17427	1	FALSE
c91770_g1	341	zinc finger protein ZPR1-like [Brassica rapa]	ZFP	10.4557	8.78407	0.25133	0.82351	1	FALSE	9.18229	8.47595	0.11548	1	1	FALSE	9.56352	10.1669	-0.088259	0.89167	1	FALSE
c74226_g1	287	zinc finger protein ZPR1-like [Jatropha curcas]>gi|643727216|gb|KDP35750.1| hypothetical protein JCGZ_10522 [Jatropha curcas]	ZFP	0	0.948295	#NAME?	0.82054	1	FALSE	0	0	NA	NA	NA	NA	0	0	NA	NA	NA	NA
c231247_g1	220	zinc finger protein, [Ricinus communis]>gi|223536873|gb|EEF38511.1| zinc finger protein, [Ricinus communis]	ZFP	0	0	NA	NA	NA	NA	0	0.532548	#NAME?	0.9885	1	FALSE	0	0	NA	NA	NA	NA
c89816_g1	1541	zinc finger protein, RING-type [Chlamydomonas reinhardtii]>gi|158280215|gb|EDP05973.1| zinc finger protein, RING-type [Chlamydomonas reinhardtii]	ZFP	0	0	NA	NA	NA	NA	0	70.9092	#NAME?	0.0069023	0.19792	FALSE	0	0	NA	NA	NA	NA
c108356_g1	1682	zinc finger protein-like 1 homolog [Brassica rapa]>gi|685381257|ref|XP_009123218.1| zinc finger protein-like 1 homolog [Brassica rapa]	ZFP	832.923	887.471	-0.091516	0.73974	1	FALSE	969.526	875.879	0.14655	0.58463	1	FALSE	1011.38	810.085	0.32018	0.12935	1	FALSE
c107406_g1	2738	zinc finger BED domain-containing protein DAYSLEEPER [Brassica rapa]>gi|685367204|ref|XP_009117609.1| zinc finger BED domain-containing protein DAYSLEEPER [Brassica rapa]	ZFP	215.295	237.77	-0.14325	0.63771	1	FALSE	233.987	268.467	-0.19831	0.54057	1	FALSE	244.076	209.385	0.22118	0.43895	1	FALSE
c200148_g1	206	zinc finger BED domain-containing protein DAYSLEEPER-like [Brassica rapa]	ZFP	0	0	NA	NA	NA	NA	0.431866	0	Inf	1	1	FALSE	0.451801	0	Inf	1	1	FALSE
c56575_g1	491	zinc finger BED domain-containing protein DAYSLEEPER-like [Brassica rapa]	ZFP	2.21277	2.75499	-0.3162	0.93836	1	FALSE	0.431866	0	Inf	1	1	FALSE	0.451801	2.15308	-2.2526	0.66158	1	FALSE
c106940_g3	668	zinc finger BED domain-containing protein DAYSLEEPER-like [Brassica rapa]	ZFP	0	0	NA	NA	NA	NA	2.36865	4.24816	-0.84277	0.73951	1	FALSE	2.46885	0	Inf	0.36846	1	FALSE
c101705_g2	463	zinc finger BED domain-containing protein DAYSLEEPER-like [Brassica rapa]	ZFP	2.3193	4.06286	-0.80881	0.87422	1	FALSE	3.30216	4.77663	-0.53259	0.82812	1	FALSE	3.44241	2.25411	0.61086	0.91725	1	FALSE
c101705_g3	775	zinc finger BED domain-containing protein DAYSLEEPER-like [Brassica rapa]	ZFP	2.09366	4.31227	-1.0424	0.64869	1	FALSE	5.53126	13.2892	-1.2646	0.30009	1	FALSE	5.77136	2.03648	1.5028	0.3989	1	FALSE
c124834_g1	318	zinc finger BED domain-containing protein DAYSLEEPER-like [Brassica rapa]	ZFP	0	0	NA	NA	NA	NA	0	1.05695	#NAME?	0.80231	1	FALSE	0	0	NA	NA	NA	NA
c108397_g1	1063	zinc finger BED domain-containing protein DAYSLEEPER-like [Brassica rapa]	ZFP	80.8063	76.7511	0.074281	0.88278	1	FALSE	68.0196	82.7352	-0.28255	0.54481	1	FALSE	70.9615	78.5911	-0.14733	0.70993	1	FALSE
c109429_g2	2687	zinc finger BED domain-containing protein DAYSLEEPER-like [Brassica rapa]	ZFP	629.557	674.731	-0.099976	0.69625	1	FALSE	649.377	793.669	-0.28948	0.30098	1	FALSE	677.456	612.29	0.14591	0.51528	1	FALSE
c110978_g2	1859	zinc finger BED domain-containing protein DAYSLEEPER-like [Brassica rapa]	ZFP	91.4314	74.3354	0.29864	0.51315	1	FALSE	58.6845	72.6617	-0.30821	0.53235	1	FALSE	61.226	88.9369	-0.53864	0.18395	1	FALSE
c45975_g1	870	zinc finger BED domain-containing protein DAYSLEEPER-like [Brassica rapa]	ZFP	3.3787	1.3775	1.2944	0.69836	1	FALSE	0.933505	1.06102	-0.18472	1	1	FALSE	0.973552	3.28792	-1.7558	0.5822	1	FALSE
c100725_g1	1116	zinc finger BED domain-containing protein DAYSLEEPER-like [Brassica rapa]	ZFP	184.681	219.622	-0.24999	0.35036	1	FALSE	276.374	272.638	0.019637	0.98299	1	FALSE	288.209	179.63	0.68209	0.0095697	0.24381	FALSE
c91721_g1	827	zinc finger BED domain-containing protein DAYSLEEPER-like [Brassica rapa]	ZFP	5.698	5.68977	0.0020867	1	1	FALSE	5.46148	9.56142	-0.80793	0.58253	1	FALSE	5.70141	5.54203	0.040904	1	1	FALSE
c101705_g1	275	zinc finger BED domain-containing protein DAYSLEEPER-like [Brassica rapa]	ZFP	0.46386	0	Inf	0.98631	1	FALSE	0	2.1139	#NAME?	0.50013	1	FALSE	0	0.450822	#NAME?	0.99225	1	FALSE
c110956_g3	1843	zinc finger BED domain-containing protein DAYSLEEPER-like [Camelina sativa]	ZFP	310.205	391.841	-0.33704	0.26309	1	FALSE	455.366	470.256	-0.046417	0.96006	1	FALSE	475.342	301.671	0.65599	0.17754	1	FALSE
c104201_g4	1145	zinc finger BED domain-containing protein DAYSLEEPER-like [Camelina sativa]	ZFP	34.4388	71.3918	-1.0517	0.020684	1	FALSE	97.2902	107.895	-0.14927	0.88604	1	FALSE	101.55	33.501	1.5999	0.001707	0.065126	FALSE
c80380_g1	2466	zinc finger BED domain-containing protein DAYSLEEPER-like [Camelina sativa]	ZFP	10.0984	6.36838	0.66513	0.61342	1	FALSE	20.9425	2.64644	2.9843	0.14547	1	FALSE	21.8057	9.81705	1.1513	0.52908	1	FALSE
c76488_g1	541	zinc finger BED domain-containing protein RICESLEEPER 1-like [Brassica rapa]	ZFP	1.16594	1.2876	-0.1432	1	1	FALSE	0.933505	1.05695	-0.17917	1	1	FALSE	0.973552	1.13484	-0.22116	1	1	FALSE
c187853_g1	324	zinc finger BED domain-containing protein RICESLEEPER 1-like [Brassica rapa]	ZFP	0	0	NA	NA	NA	NA	0	1.59764	#NAME?	0.63515	1	FALSE	0	0	NA	NA	NA	NA
c109235_g1	1900	zinc finger BED domain-containing protein RICESLEEPER 1-like [Brassica rapa]	ZFP	77.5844	61.0795	0.34508	0.45572	1	FALSE	91.51	118.383	-0.37147	0.37019	1	FALSE	95.4723	75.4665	0.33925	0.31453	1	FALSE
c99440_g2	1937	zinc finger BED domain-containing protein RICESLEEPER 1-like [Brassica rapa]	ZFP	18.1283	12.7368	0.50924	0.54766	1	FALSE	15.2284	16.9804	-0.15711	0.90187	1	FALSE	15.8887	17.6288	-0.14993	0.84696	1	FALSE
c103635_g1	1085	zinc finger BED domain-containing protein RICESLEEPER 1-like [Brassica rapa]	ZFP	16.2728	15.1031	0.10762	0.85684	1	FALSE	10.923	12.2119	-0.16093	0.94279	1	FALSE	11.4028	15.8255	-0.47286	0.5981	1	FALSE
c79421_g1	941	zinc finger BED domain-containing protein RICESLEEPER 1-like [Brassica rapa]	ZFP	20.4601	11.5391	0.82629	0.3065	1	FALSE	15.3114	21.2082	-0.47002	0.62449	1	FALSE	15.9908	19.8985	-0.31542	0.71827	1	FALSE
c114406_g1	3541	zinc finger BED domain-containing protein RICESLEEPER 1-like [Brassica rapa]>gi|685265776|ref|XP_009116614.1| zinc finger BED domain-containing protein RICESLEEPER 1-like [Brassica rapa]>gi|685265778|ref|XP_009116622.1| zinc finger BED domain-containing protein RICESLEEPER 1-like [Brassica rapa]>gi|685265780|ref|XP_009116629.1| zinc finger BED domain-containing protein RICESLEEPER 1-like [Brassic…	ZFP	598.973	597.191	0.0042983	0.97571	1	FALSE	599.569	560.13	0.098165	0.72738	1	FALSE	625.449	582.543	0.10253	0.66718	1	FALSE
c101998_g1	2825	zinc finger BED domain-containing protein RICESLEEPER 2-like [Brassica rapa]	ZFP	118.398	217.887	-0.87994	0.0046412	0.42	FALSE	149.344	187.866	-0.33106	0.36491	1	FALSE	155.827	115.162	0.43627	0.1355	1	FALSE
c131787_g1	302	zinc finger BED domain-containing protein RICESLEEPER 2-like [Brassica rapa]	ZFP	0	0	NA	NA	NA	NA	0.431866	0	Inf	1	1	FALSE	0.451801	0	Inf	1	1	FALSE
c148356_g1	208	zinc finger BED domain-containing protein RICESLEEPER 2-like [Brassica rapa]	ZFP	0	1.2876	#NAME?	0.66821	1	FALSE	0	0	NA	NA	NA	NA	0	0	NA	NA	NA	NA
c119112_g1	307	zinc finger BED domain-containing protein RICESLEEPER 2-like [Brassica rapa]	ZFP	0	0.429201	#NAME?	1	1	FALSE	0	0	NA	NA	NA	NA	0	0	NA	NA	NA	NA
c107277_g2	4015	zinc finger BED domain-containing protein RICESLEEPER 2-like [Brassica rapa]	ZFP	619.177	864.662	-0.48179	0.050056	1	FALSE	1177.8	1251.32	-0.087351	0.7631	1	FALSE	1228.83	602.216	1.0289	7.7616e-07	8.6019e-05	TRUE
c52300_g1	455	zinc finger BED domain-containing protein RICESLEEPER 2-like [Brassica rapa]	ZFP	0	0	NA	NA	NA	NA	1.50492	0.528474	1.5098	0.8919	1	FALSE	1.56525	0	Inf	0.61306	1	FALSE
c111094_g3	4434	zinc finger BED domain-containing protein RICESLEEPER 2-like [Brassica rapa]	ZFP	1146.38	1321.71	-0.20531	0.33259	1	FALSE	479.562	580.265	-0.27499	0.35115	1	FALSE	500.371	1115.01	-1.156	8.1593e-08	1.1166e-05	TRUE
c145883_g1	295	zinc finger BED domain-containing protein RICESLEEPER 2-like [Brassica rapa]	ZFP	0	1.2876	#NAME?	0.66821	1	FALSE	0	0	NA	NA	NA	NA	0	0	NA	NA	NA	NA
c104333_g9	958	zinc finger BED domain-containing protein RICESLEEPER 2-like [Brassica rapa]	ZFP	14.7747	33.46	-1.1793	0.07027	1	FALSE	32.4634	48.2907	-0.57293	0.32745	1	FALSE	33.8645	14.372	1.2365	0.046542	0.73993	FALSE
c163761_g1	283	zinc finger BED domain-containing protein RICESLEEPER 2-like [Brassica rapa]	ZFP	0.582969	0	Inf	0.98632	1	FALSE	0	0	NA	NA	NA	NA	0	0.567421	#NAME?	0.99225	1	FALSE
c231093_g1	232	zinc finger BED domain-containing protein RICESLEEPER 2-like [Brassica rapa]	ZFP	0	0	NA	NA	NA	NA	0	0.532548	#NAME?	0.9885	1	FALSE	0	0	NA	NA	NA	NA
c78972_g1	451	zinc finger BED domain-containing protein RICESLEEPER 2-like [Brassica rapa]	ZFP	0.927719	3.0943	-1.7379	0.58231	1	FALSE	0.431866	0	Inf	1	1	FALSE	0.451801	0.901644	-0.99687	0.98715	1	FALSE
c176384_g1	255	zinc finger BED domain-containing protein RICESLEEPER 2-like [Brassica rapa]	ZFP	0	0.429201	#NAME?	1	1	FALSE	0	0	NA	NA	NA	NA	0	0	NA	NA	NA	NA
c213802_g1	312	zinc finger BED domain-containing protein RICESLEEPER 2-like [Brassica rapa]	ZFP	0.582969	0	Inf	0.98632	1	FALSE	0	0	NA	NA	NA	NA	0	0.567421	#NAME?	0.99225	1	FALSE
c166379_g1	272	zinc finger BED domain-containing protein RICESLEEPER 2-like [Brassica rapa]	ZFP	0	1.3775	#NAME?	0.65518	1	FALSE	0	0	NA	NA	NA	NA	0	0	NA	NA	NA	NA
c79656_g1	458	zinc finger BED domain-containing protein RICESLEEPER 2-like [Brassica rapa]	ZFP	0	2.07638	#NAME?	0.51163	1	FALSE	0.50164	0	Inf	1	1	FALSE	0.521751	0	Inf	1	1	FALSE
c124182_g1	293	zinc finger BED domain-containing protein RICESLEEPER 2-like [Brassica rapa]	ZFP	0	0	NA	NA	NA	NA	0	0.528474	#NAME?	0.9885	1	FALSE	0	0	NA	NA	NA	NA
c131532_g1	286	zinc finger BED domain-containing protein RICESLEEPER 2-like [Brassica rapa]	ZFP	0	0	NA	NA	NA	NA	0.431866	0.528474	-0.29125	1	1	FALSE	0.451801	0	Inf	1	1	FALSE
c103635_g2	1684	zinc finger BED domain-containing protein RICESLEEPER 2-like [Brassica rapa]	ZFP	31.0601	18.2873	0.76422	0.23342	1	FALSE	13.1521	12.1753	0.11134	0.9298	1	FALSE	13.7318	30.213	-1.1377	0.10426	1	FALSE
c107277_g3	2064	zinc finger BED domain-containing protein RICESLEEPER 2-like [Brassica rapa]	ZFP	0.582969	0.519094	0.16742	1	1	FALSE	23.168	31.851	-0.45921	0.7459	1	FALSE	24.2253	0.567421	5.4159	0.12202	1	FALSE
c106940_g4	1062	zinc finger BED domain-containing protein RICESLEEPER 2-like [Brassica rapa]	ZFP	0	1.3775	#NAME?	0.65518	1	FALSE	17.1219	23.8547	-0.47843	0.71512	1	FALSE	17.9	0	Inf	0.068418	0.94902	FALSE
c90539_g1	3003	zinc finger BED domain-containing protein RICESLEEPER 2-like [Brassica rapa]	ZFP	0	0	NA	NA	NA	NA	73.6639	85.0895	-0.20802	0.84106	1	FALSE	76.8086	0	Inf	2.042e-17	1.0293e-14	TRUE
c140323_g1	365	zinc finger BED domain-containing protein RICESLEEPER 2-like [Brassica rapa]	ZFP	0.582969	0	Inf	0.98632	1	FALSE	0.50164	2.65459	-2.4038	0.56913	1	FALSE	0.521751	0.567421	-0.12106	1	1	FALSE
c111148_g1	2940	zinc finger BED domain-containing protein RICESLEEPER 2-like [Brassica rapa]	ZFP	75.7038	93.4203	-0.30337	0.38417	1	FALSE	73.0661	67.9543	0.10464	0.89835	1	FALSE	76.1527	73.6321	0.048559	0.97315	1	FALSE
c90014_g1	417	zinc finger BED domain-containing protein RICESLEEPER 2-like [Brassica rapa]	ZFP	1.16594	3.79318	-1.7019	0.47601	1	FALSE	2.73074	4.24001	-0.63478	0.82938	1	FALSE	2.85071	1.13484	1.3288	0.6283	1	FALSE
c128280_g1	204	zinc finger BED domain-containing protein RICESLEEPER 2-like [Brassica rapa]	ZFP	0	0	NA	NA	NA	NA	0.863731	0	Inf	0.86658	1	FALSE	0.903602	0	Inf	0.81262	1	FALSE
c111390_g1	4923	zinc finger BED domain-containing protein RICESLEEPER 2-like [Brassica rapa]	ZFP	2947.7	3073.77	-0.060418	0.796	1	FALSE	3712.29	3959.75	-0.0931	0.73717	1	FALSE	3873.27	2866.79	0.43411	0.025187	0.49059	FALSE
c226254_g1	333	zinc finger BED domain-containing protein RICESLEEPER 2-like [Camelina sativa]	ZFP	1.04683	0.429201	1.2863	0.97172	1	FALSE	0	0.532548	#NAME?	0.9885	1	FALSE	0	1.01824	#NAME?	0.77824	1	FALSE
c106146_g1	2754	zinc finger BED domain-containing protein RICESLEEPER 2-like [Camelina sativa]	ZFP	124.874	76.3333	0.71009	0.2839	1	FALSE	1.36537	0	Inf	0.71613	1	FALSE	1.42535	121.482	-6.4133	9.073e-07	9.9387e-05	TRUE
c16385_g1	291	zinc finger BED domain-containing protein RICESLEEPER 2-like [Camelina sativa]	ZFP	0	0	NA	NA	NA	NA	0	1.05695	#NAME?	0.80231	1	FALSE	0	0	NA	NA	NA	NA
c19446_g1	343	zinc finger BED domain-containing protein RICESLEEPER 2-like [Camelina sativa]	ZFP	0	0.519094	#NAME?	1	1	FALSE	0.863731	0	Inf	0.86658	1	FALSE	0.903602	0	Inf	0.81262	1	FALSE
c186808_g1	217	zinc finger BED domain-containing protein RICESLEEPER 2-like [Nicotiana sylvestris]	ZFP	0	0	NA	NA	NA	NA	0	1.05695	#NAME?	0.80231	1	FALSE	0	0	NA	NA	NA	NA
c212562_g1	233	zinc finger BED domain-containing protein RICESLEEPER 2-like [Phoenix dactylifera]	ZFP	0	0.858401	#NAME?	0.8326	1	FALSE	0	0	NA	NA	NA	NA	0	0	NA	NA	NA	NA
c58568_g1	412	zinc finger BED domain-containing protein RICESLEEPER 2-like, partial [Brassica rapa]	ZFP	0	0	NA	NA	NA	NA	0.431866	1.05695	-1.2912	0.96955	1	FALSE	0.451801	0	Inf	1	1	FALSE
c82491_g1	1557	zinc finger BED domain-containing protein RICESLEEPER 3-like [Brassica rapa]	ZFP	17.094	32.1028	-0.90921	0.23108	1	FALSE	28.1447	24.9483	0.17392	0.84314	1	FALSE	29.3465	16.6261	0.81974	0.21381	1	FALSE
c212596_g1	410	zinc finger BED domain-containing protein RICESLEEPER 3-like [Brassica rapa]	ZFP	0	0.858401	#NAME?	0.8326	1	FALSE	0	0.528474	#NAME?	0.9885	1	FALSE	0	0	NA	NA	NA	NA
c99366_g1	2306	uncharacterized zinc finger protein At4g06634 [Brassica rapa]>gi|674927523|emb|CDY05838.1| BnaA10g05820D [Brassica napus]	ZFP	637.976	660.327	-0.049679	0.79919	1	FALSE	585.304	640.987	-0.13111	0.63734	1	FALSE	610.508	620.521	-0.023471	0.93692	1	FALSE
c96008_g1	776	uncharacterized zinc finger protein At4g06634-like [Brassica rapa]	ZFP	17.7961	11.8087	0.59171	0.49659	1	FALSE	18.5306	13.2526	0.48363	0.60714	1	FALSE	19.3311	17.3101	0.15931	0.83632	1	FALSE
c120775_g1	450	uncharacterized zinc finger protein At4g06634-like [Citrus sinensis]	ZFP	0.582969	0.519094	0.16742	1	1	FALSE	1.00328	0	Inf	0.84972	1	FALSE	1.0435	0.567421	0.87894	1	1	FALSE
c117434_g1	406	uncharacterized zinc finger protein At4g06634-like [Malus domestica]	ZFP	0.582969	0.519094	0.16742	1	1	FALSE	0.50164	0.528474	-0.075181	1	1	FALSE	0.521751	0.567421	-0.12106	1	1	FALSE
c163851_g1	488	uncharacterized zinc finger protein At4g06634-like [Oryza brachyantha]	ZFP	2.33188	2.146	0.11984	1	1	FALSE	0	0.532548	#NAME?	0.9885	1	FALSE	0	2.26968	#NAME?	0.48451	1	FALSE
c63009_g1	265	Dof type zinc finger protein [Brassica rapa]	ZFP	1.04683	0.519094	1.012	0.97198	1	FALSE	0	0.528474	#NAME?	0.9885	1	FALSE	0	1.01824	#NAME?	0.77824	1	FALSE
c97847_g2	1809	dof zinc finger protein DOF1.1 [Brassica rapa]>gi|238625789|gb|ACR48175.1| OBF binding protein 2 Dof1.1-1 [Brassica rapa subsp. pekinensis]	ZFP	53.7582	45.1383	0.25213	0.6961	1	FALSE	68.1158	78.987	-0.21363	0.68075	1	FALSE	71.0956	52.2957	0.44307	0.29572	1	FALSE
c97847_g1	1894	dof zinc finger protein DOF1.1-like isoform X1 [Brassica rapa]>gi|685351606|ref|XP_009111221.1| dof zinc finger protein DOF1.1-like [Brassica rapa]	ZFP	335.85	402.852	-0.26243	0.2938	1	FALSE	469.11	487.033	-0.054093	0.88915	1	FALSE	489.517	326.661	0.58356	0.0095679	0.24381	FALSE
c105904_g1	751	dof zinc finger protein DOF1.2-like [Brassica rapa]	ZFP	5.698	5.93918	-0.059808	1	1	FALSE	10.9097	3.70747	1.5571	0.27852	1	FALSE	11.3707	5.54203	1.0368	0.36854	1	FALSE
c105806_g6	837	dof zinc finger protein DOF1.3-like [Brassica rapa]	ZFP	5.92364	10.3413	-0.80387	0.53783	1	FALSE	23.1981	18.0414	0.36269	0.66371	1	FALSE	24.1989	5.75966	2.0709	0.015988	0.3547	FALSE
c105806_g3	1448	dof zinc finger protein DOF1.3-like [Brassica rapa]>gi|674917000|emb|CDY16193.1| BnaA09g29270D [Brassica napus]	ZFP	29.4303	92.2745	-1.6486	0.0002268	0.049883	TRUE	141.972	142.185	-0.0021617	0.97581	1	FALSE	148.173	28.6274	2.3718	7.9785e-07	8.8079e-05	TRUE
c76549_g1	973	dof zinc finger protein DOF1.6 [Brassica rapa]	ZFP	82.3799	161.111	-0.96769	0.042764	1	FALSE	118.708	162.734	-0.4551	0.21484	1	FALSE	123.813	80.1381	0.6276	0.050425	0.78123	FALSE
c105261_g5	724	dof zinc finger protein DOF1.7-like [Brassica rapa]	ZFP	40.6821	24.3164	0.74247	0.1638	1	FALSE	26.7926	19.0902	0.489	0.52069	1	FALSE	27.9532	39.5637	-0.50116	0.3394	1	FALSE
c97736_g3	761	dof zinc finger protein DOF1.8 [Brassica rapa]	ZFP	2.09366	3.18419	-0.6049	0.83624	1	FALSE	5.96312	6.89868	-0.21025	0.95089	1	FALSE	6.22316	2.03648	1.6116	0.34446	1	FALSE
c97736_g2	938	dof zinc finger protein DOF1.8 [Brassica rapa]	ZFP	28.3835	31.6824	-0.15863	0.73284	1	FALSE	35.9183	56.2871	-0.64809	0.24754	1	FALSE	37.4789	27.6091	0.44093	0.39009	1	FALSE
c104108_g1	1337	dof zinc finger protein DOF2.1 [Brassica rapa]	ZFP	792.512	1006.78	-0.34525	0.11775	1	FALSE	733.498	807.019	-0.13781	0.64082	1	FALSE	765.332	770.887	-0.010434	0.92847	1	FALSE
c101786_g2	1092	dof zinc finger protein DOF2.2 isoform X2 [Brassica rapa]	ZFP	203.737	274.605	-0.43065	0.1349	1	FALSE	244.017	243.523	0.0029223	0.97884	1	FALSE	254.602	198.161	0.36157	0.15679	1	FALSE
c59042_g1	453	dof zinc finger protein DOF2.5-like isoform X2 [Brassica rapa]	ZFP	35.3665	34.9767	0.015989	0.99091	1	FALSE	27.0849	27.5947	-0.026904	1	1	FALSE	28.2651	34.4026	-0.2835	0.69041	1	FALSE
c100384_g1	786	dof zinc finger protein DOF3.1-like isoform X1 [Brassica rapa]	ZFP	141.748	170.972	-0.27043	0.39412	1	FALSE	231.622	258.91	-0.16067	0.59379	1	FALSE	241.517	137.867	0.80885	0.0042671	0.1315	FALSE
c112572_g3	482	dof zinc finger protein DOF3.4-like [Brassica rapa]	ZFP	3.3787	1.8067	0.90312	0.82448	1	FALSE	0	1.5895	#NAME?	0.63605	1	FALSE	0	3.28792	#NAME?	0.24429	1	FALSE
c112572_g2	344	dof zinc finger protein DOF3.4-like [Brassica rapa]	ZFP	2.21277	2.41568	-0.12658	1	1	FALSE	2.15933	1.58542	0.44572	0.95135	1	FALSE	2.25901	2.15308	0.069283	1	1	FALSE
c116451_g1	302	dof zinc finger protein DOF3.5-like [Brassica rapa]>gi|674942943|emb|CDX90602.1| BnaA03g41790D [Brassica napus]	ZFP	0	0.429201	#NAME?	1	1	FALSE	0	1.0651	#NAME?	0.80146	1	FALSE	0	0	NA	NA	NA	NA
c105868_g1	1732	dof zinc finger protein DOF3.6-like [Brassica rapa]	ZFP	540.897	568.275	-0.071237	0.75313	1	FALSE	717.167	758.188	-0.080247	0.80708	1	FALSE	748.356	526.105	0.50838	0.016984	0.37105	FALSE
c63360_g1	383	dof zinc finger protein DOF4.1 [Brassica rapa]>gi|685352037|ref|XP_009111401.1| dof zinc finger protein DOF4.1 [Brassica rapa]	ZFP	42.7757	65.1715	-0.60745	0.19658	1	FALSE	53.0703	49.3558	0.10468	0.86481	1	FALSE	55.3526	41.6002	0.41206	0.40263	1	FALSE
c56175_g1	986	dof zinc finger protein DOF4.1 [Brassica rapa]>gi|685352037|ref|XP_009111401.1| dof zinc finger protein DOF4.1 [Brassica rapa]	ZFP	411.949	592.607	-0.52461	0.02885	1	FALSE	511.484	622.064	-0.28237	0.32893	1	FALSE	533.618	400.69	0.41332	0.05704	0.84555	FALSE
c106500_g2	2465	dof zinc finger protein DOF4.6-like isoform X1 [Brassica rapa]	ZFP	1892.15	2030.64	-0.10191	0.63365	1	FALSE	1857.89	2025.06	-0.1243	0.64028	1	FALSE	1938.19	1840.34	0.074732	0.68261	1	FALSE
c102500_g2	722	dof zinc finger protein DOF5.1-like [Brassica rapa]	ZFP	69.6611	72.6679	-0.060966	0.82234	1	FALSE	68.046	93.3618	-0.45632	0.32788	1	FALSE	71.0257	67.7558	0.067996	0.816	1	FALSE
c102500_g1	1412	dof zinc finger protein DOF5.1-like [Brassica rapa]	ZFP	349.265	396.144	-0.1817	0.45595	1	FALSE	440.468	597.839	-0.44072	0.12979	1	FALSE	459.558	339.751	0.43577	0.096501	1	FALSE
c57270_g1	396	dof zinc finger protein DOF5.7 [Brassica rapa]	ZFP	1.04683	0	Inf	0.76751	1	FALSE	0.431866	0.528474	-0.29125	1	1	FALSE	0.451801	1.01824	-1.1723	0.98724	1	FALSE
c84497_g1	1012	dof zinc finger protein DOF5.7-like [Brassica rapa]	ZFP	21.8894	23.4377	-0.098594	0.8245	1	FALSE	17.3745	29.7005	-0.77351	0.28915	1	FALSE	18.1156	21.2976	-0.23346	0.87513	1	FALSE
c7779_g1	384	dof zinc finger protein DOF5.8-like [Brassica rapa]	ZFP	0.46386	0.519094	-0.16231	1	1	FALSE	0.431866	0	Inf	1	1	FALSE	0.451801	0.450822	0.0031301	1	1	FALSE
c85054_g1	491	zinc finger protein 1 [Phytophthora sojae]	ZFP	0	0	NA	NA	NA	NA	0	4.24001	#NAME?	0.18443	1	FALSE	0	0	NA	NA	NA	NA
c95761_g1	954	zinc finger protein 1 [Phytophthora sojae]	ZFP	0	0	NA	NA	NA	NA	0	6.34169	#NAME?	0.28279	1	FALSE	0	0	NA	NA	NA	NA
c10002_g1	390	mini zinc finger protein 1 [Brassica rapa]>gi|674947486|emb|CDX85849.1| BnaC06g22850D [Brassica napus]>gi|674965929|emb|CDX68172.1| BnaA07g22120D [Brassica napus]	ZFP	54.6985	88.7396	-0.69808	0.062998	1	FALSE	57.4323	83.447	-0.539	0.54404	1	FALSE	59.8763	53.2129	0.17021	0.71485	1	FALSE
c92549_g1	758	mini zinc finger protein 3-like [Brassica rapa]>gi|674906365|emb|CDY26722.1| BnaA06g13000D [Brassica napus]>gi|674913967|emb|CDY19248.1| BnaC05g14490D [Brassica napus]	ZFP	133.956	125.204	0.097482	0.79128	1	FALSE	88.7396	89.1625	-0.0068592	0.97414	1	FALSE	92.5253	130.288	-0.49379	0.12293	1	FALSE
c178171_g1	260	MORC family CW-type zinc finger protein 2A-like [Sesamum indicum]>gi|747056116|ref|XP_011074313.1| MORC family CW-type zinc finger protein 2A-like [Sesamum indicum]	ZFP	1.16594	0	Inf	0.75463	1	FALSE	0	0	NA	NA	NA	NA	0	1.13484	#NAME?	0.76505	1	FALSE
c111720_g1	2779	MORC family CW-type zinc finger protein 3 isoform X2 [Brassica rapa]	ZFP	385.12	381.6	0.013244	0.98797	1	FALSE	341.48	370.394	-0.11726	0.69443	1	FALSE	356.174	374.573	-0.072663	0.75798	1	FALSE
c108759_g2	2735	MORC family CW-type zinc finger protein 4-like [Brassica rapa]	ZFP	257.896	261.26	-0.018696	0.98308	1	FALSE	205.298	216.501	-0.076658	0.84539	1	FALSE	214.202	250.829	-0.22773	0.40206	1	FALSE
c108759_g5	771	MORC family CW-type zinc finger protein 4-like [Brassica rapa]	ZFP	3.14049	1.7168	0.87126	0.82674	1	FALSE	5.30872	12.2038	-1.2009	0.31724	1	FALSE	5.52941	3.05473	0.85608	0.65723	1	FALSE
c95672_g1	613	MORC family CW-type zinc finger protein 4-like isoform X2 [Brassica rapa]	ZFP	12.6936	18.8557	-0.5709	0.40723	1	FALSE	7.25872	9.01665	-0.31288	0.86929	1	FALSE	7.57857	12.3511	-0.70464	0.64972	1	FALSE
c75681_g1	721	NF-X1-type zinc finger protein NFXL1 [Amborella trichopoda]>gi|548833197|gb|ERM95865.1| hypothetical protein AMTR_s00060p00124510 [Amborella trichopoda]	ZFP	0	0	NA	NA	NA	NA	0	4.76034	#NAME?	0.18023	1	FALSE	0	0	NA	NA	NA	NA
c115798_g1	317	NF-X1-type zinc finger protein NFXL1 [Beta vulgaris subsp. vulgaris]>gi|870846333|gb|KMS98915.1| hypothetical protein BVRB_3g068030 [Beta vulgaris subsp. vulgaris]	ZFP	0	0	NA	NA	NA	NA	0	1.0651	#NAME?	0.80146	1	FALSE	0	0	NA	NA	NA	NA
c215153_g1	264	NF-X1-type zinc finger protein NFXL1 [Fragaria vesca subsp. vesca]	ZFP	0	0	NA	NA	NA	NA	0.863731	0	Inf	0.86658	1	FALSE	0.903602	0	Inf	0.81262	1	FALSE
c250830_g1	350	NF-X1-type zinc finger protein NFXL1 [Setaria italica]	ZFP	0.582969	0	Inf	0.98632	1	FALSE	0	0.532548	#NAME?	0.9885	1	FALSE	0	0.567421	#NAME?	0.99225	1	FALSE
c219078_g1	300	NF-X1-type zinc finger protein NFXL1 isoform X1 [Camelina sativa]	ZFP	1.39158	0.429201	1.697	0.80565	1	FALSE	0	0	NA	NA	NA	NA	0	1.35247	#NAME?	0.61873	1	FALSE
c102879_g2	640	NF-X1-type zinc finger protein NFXL1-like [Brassica rapa]	ZFP	58.942	91.3553	-0.63219	0.12471	1	FALSE	76.77	115.115	-0.58446	0.15873	1	FALSE	80.0732	57.3247	0.48216	0.23789	1	FALSE
c85298_g1	233	NF-X1-type zinc finger protein NFXL1-like [Brassica rapa]	ZFP	1.04683	0	Inf	0.76751	1	FALSE	0	0	NA	NA	NA	NA	0	1.01824	#NAME?	0.77824	1	FALSE
c112878_g2	271	NF-X1-type zinc finger protein NFXL1-like [Brassica rapa]	ZFP	7.10216	6.99763	0.02139	1	1	FALSE	3.73402	10.6224	-1.5083	0.28172	1	FALSE	3.89421	6.91007	-0.82737	0.63173	1	FALSE
c115264_g2	1047	NF-X1-type zinc finger protein NFXL1-like [Brassica rapa]	ZFP	60.6657	49.6797	0.28823	0.52605	1	FALSE	52.7214	66.3607	-0.33194	0.51687	1	FALSE	55.0028	58.9958	-0.10111	0.78078	1	FALSE
c179733_g1	295	NF-X1-type zinc finger protein NFXL1-like [Eucalyptus grandis]	ZFP	0	0	NA	NA	NA	NA	0	1.58542	#NAME?	0.63651	1	FALSE	0	0	NA	NA	NA	NA
c118509_g1	226	NF-X1-type zinc finger protein NFXL1-like [Glycine max]	ZFP	0.46386	0	Inf	0.98631	1	FALSE	0	0	NA	NA	NA	NA	0	0.450822	#NAME?	0.99225	1	FALSE
c201797_g1	276	NF-X1-type zinc finger protein NFXL1-like [Pyrus x bretschneideri]	ZFP	0	0.948295	#NAME?	0.82054	1	FALSE	0	0	NA	NA	NA	NA	0	0	NA	NA	NA	NA
c235261_g1	260	NF-X1-type zinc finger protein NFXL1-like [Solanum tuberosum]	ZFP	0	0	NA	NA	NA	NA	0	1.0651	#NAME?	0.80146	1	FALSE	0	0	NA	NA	NA	NA
c207748_g1	264	NF-X1-type zinc finger protein NFXL1-like [Solanum tuberosum]	ZFP	0	0	NA	NA	NA	NA	0.863731	0	Inf	0.86658	1	FALSE	0.903602	0	Inf	0.81262	1	FALSE
c220059_g1	201	NF-X1-type zinc finger protein NFXL1-like [Vitis vinifera]	ZFP	0	0	NA	NA	NA	NA	0	0.528474	#NAME?	0.9885	1	FALSE	0	0	NA	NA	NA	NA
c114046_g1	6457	NF-X1-type zinc finger protein NFXL2 [Brassica rapa]	ZFP	2170.41	2012.36	0.10908	0.62413	1	FALSE	1600.59	1672.19	-0.063135	0.81739	1	FALSE	1669.74	2110.86	-0.3382	0.077418	1	FALSE
c114838_g1	337	zinc-finger homeodomain protein 10 [Brassica rapa]>gi|674958867|emb|CDX74428.1| BnaA04g09610D [Brassica napus]	ZFP	0.927719	3.27408	-1.8193	0.57351	1	FALSE	4.23566	2.65459	0.6741	0.81554	1	FALSE	4.41596	0.901644	2.2921	0.37811	1	FALSE
c97508_g1	914	zinc-finger homeodomain protein 10 [Brassica rapa]>gi|674958867|emb|CDX74428.1| BnaA04g09610D [Brassica napus]	ZFP	21.0431	29.896	-0.5066	0.43332	1	FALSE	16.0224	18.5781	-0.21351	0.85199	1	FALSE	16.7224	20.4659	-0.29144	0.71997	1	FALSE
c106673_g1	1120	zinc-finger homeodomain protein 13 [Brassica rapa]	ZFP	133.981	130.775	0.03495	0.93316	1	FALSE	161.204	114.533	0.49312	0.19572	1	FALSE	168.113	130.319	0.36738	0.21423	1	FALSE
c84183_g1	790	zinc-finger homeodomain protein 14 [Brassica rapa]>gi|674899156|emb|CDY33749.1| BnaA09g45550D [Brassica napus]	ZFP	1.39158	5.35046	-1.9429	0.39617	1	FALSE	3.16261	12.2119	-1.9491	0.16048	1	FALSE	3.30251	1.35247	1.288	0.67686	1	FALSE
c100333_g1	948	zinc-finger homeodomain protein 1-like [Brassica rapa]	ZFP	6.16186	7.49646	-0.28284	0.87939	1	FALSE	6.82686	11.6794	-0.77467	0.54907	1	FALSE	7.12676	5.99286	0.25	0.88852	1	FALSE
c191494_g1	1287	zinc-finger homeodomain protein 3 [Brassica rapa]	ZFP	17.9026	16.6401	0.10551	0.89429	1	FALSE	17.1086	13.7688	0.31332	0.73656	1	FALSE	17.8679	17.4111	0.037362	0.97157	1	FALSE
c95454_g1	1045	zinc-finger homeodomain protein 5-like [Brassica rapa]	ZFP	4.06821	7.99529	-0.97476	0.46487	1	FALSE	6.53454	4.76849	0.45455	0.82551	1	FALSE	6.81486	3.95637	0.78451	0.62917	1	FALSE
c91714_g1	1063	zinc-finger homeodomain protein 6-like [Brassica rapa]	ZFP	19.4259	12.757	0.60669	0.46772	1	FALSE	23.4074	17.5252	0.41754	0.62409	1	FALSE	24.4087	18.8958	0.36933	0.58515	1	FALSE
c215570_g1	683	zinc-finger homeodomain protein 7 [Brassica rapa]>gi|685362933|ref|XP_009115767.1| zinc-finger homeodomain protein 7 [Brassica rapa]>gi|674955232|emb|CDX77960.1| BnaA09g31550D [Brassica napus]	ZFP	2.09366	6.11897	-1.5473	0.38096	1	FALSE	4.66753	0	Inf	0.16871	1	FALSE	4.86776	2.03648	1.2572	0.53028	1	FALSE
c99693_g1	1289	zinc-finger homeodomain protein 8 [Brassica rapa]	ZFP	33.8558	47.2147	-0.47983	0.31335	1	FALSE	28.1712	30.7859	-0.12805	0.90824	1	FALSE	29.4107	32.9336	-0.16322	0.88712	1	FALSE
c83855_g2	417	zinc-finger homeodomain protein 9-like [Brassica rapa]	ZFP	1.39158	1.2876	0.11204	1	1	FALSE	0.50164	0	Inf	1	1	FALSE	0.521751	1.35247	-1.3742	0.81976	1	FALSE
