# Supplementary material for: Comparative transcriptomic analysis reveals the roles of ROS scavenging genes in response to cadmium in two pak choi cultivars
Source: Sci Rep. 2017 Aug 23;7:9217. doi: 10.1038/s41598-017-09838-2 (PMC5569009; doi:10.1038/s41598-017-09838-2)
Supplement: Supplementary file 7 — Table S6 [file 41598_2017_9838_MOESM7_ESM.xlsx]

## Sheet: Sheet1
Table S6 The DEGs encoding transcription factors in two pakchoi cultivars under Cd exposure
Note: 1. +, differentially expressed; -, not differentially expressed. 2. If the readcount of a given gene is zero, the expression value is set to 0.01 for further analysis.
Unigene ID	Unigene length	Description	BCd10vs.BCd0	KCd10vs.KCd0	KCd10vs.BCd10	Readcount		log2(BCd10_readcount/BCd0_readcount)	p-value	p-adjusted	Readcount		log2(KCd10_readcount/KCd0_readcount)	p-value	p-adjusted	Readcount		log2(KCd10_readcount/BCd10_readcount)	p-value	p-adjusted
						BCd10	BCd0				KCd10	KCd0				KCd10	BCd10
1. ERF/AP2 family
c105043_g2	1529	ethylene-responsive transcription factor ERF012-like	+	-	+	3139.21	1297.82	1.27431	1.2975e-07	9.0897e-05	1278.36	681.74	0.907006	0.0018309	0.081291	1333.06	3053.05	-1.19551	6.2531e-10	1.2474e-07
c106078_g2	1331	ethylene-responsive transcription factor ERF060	+	-	+	182.932	608.286	-1.73345	1.609e-10	2.3638e-07	307.09	413.198	-0.428173	0.4109	1	320.416	177.928	0.84865	0.00085373	0.037576
c110108_g1	1409	ethylene responsive element binding factor 4	+	-	+	803.67	1735.67	-1.11082	2.6319e-06	0.001293	2474.64	2932.62	-0.244971	0.3539	1	2581.88	781.738	1.72366	7.1393e-18	3.8015e-15
c60394_g1	626	ethylene response factor 1	+	-	+	84.768	219.474	-1.37246	2.5433e-05	0.0087663	269.308	292.887	-0.121087	0.69856	1	280.899	82.4465	1.76852	1.3631e-09	2.5717e-07
c78132_g1	1420	ethylene-responsive transcription factor ERF106, partial	+	-	+	96.9541	446.928	-2.20467	4.218e-07	0.00025633	280.851	417.523	-0.572049	0.38648	1	293.112	94.3236	1.63576	0.00040312	0.020175
c97958_g1	807	ethylene-responsive transcription factor ERF22	+	-	+	47.0821	7.56609	2.63756	8.3254e-05	0.022798	9.68393	3.17492	1.60887	0.31831	1	10.0853	45.7898	-2.18278	0.00027258	0.014422
c109967_g4	836	ethylene-responsive transcription factor ERF010	+	-	-	350.625	678.991	-0.953466	0.00013101	0.033108	509.577	581.335	-0.190069	0.53714	1	531.574	341.033	0.640358	0.0047576	0.14352
c86069_g3	543	ethylene-responsive transcription factor ERF094-like	+	-	-	13.0258	59.9514	-2.20242	8.6138e-05	0.02327	36.6293	77.0239	-1.07231	0.12476	1	38.2105	12.6697	1.59258	0.010521	0.26194
c91491_g1	629	ethylene-responsive transcription factor ERF011	+	-	-	914.132	2324.8	-1.34663	6.084e-09	6.438e-06	1012.91	1050.8	-0.0529762	0.86951	1	1056.25	889.174	0.248415	0.27763	1
c95930_g2	812	ethylene-responsive transcription factor 13-like	+	-	-	653.803	189.454	1.78701	8.4319e-05	0.022948	641.276	421.676	0.604813	0.36199	1	668.43	635.825	0.0721464	0.9636	1
2. bHLH Family
c108763_g1	1495	transcription factor bHLH130-like	+	-	-	100.803	276.409	-1.45527	2.3158e-06	0.0011565	118.446	163.52	-0.465237	0.2636	1	123.475	98.0388	0.332793	0.40317	1
3. bZIP Family
c109127_g1	1570	basic leucine zipper 63-like isoform X2	+	-	-	1828.64	4697.72	-1.36119	1.6513e-09	1.9831e-06	2494.27	2777.32	-0.155077	0.54673	1	2601.29	1778.63	0.548464	0.0047539	0.14345
c34761_g1	593	basic leucine zipper 1-like isoform X1	+	-	-	22.5538	126.39	-2.48644	8.149e-05	0.022379	42.2038	32.8957	0.359474	0.59258	1	43.9876	21.9349	1.00387	0.093241	1
c105535_g1	2539	basic-leucine zipper (bZIP) transcription factor family protein	+	-	-	491.589	924.533	-0.911271	0.00017682	0.041548	552.279	709.19	-0.360775	0.20449	1	576.174	478.146	0.269053	0.20202	1
c95948_g2	2094	basic leucine zipper and W2 domain-containing protein 2	-	+	-	0.01	0.01	0	NA	NA	0.01	155.1	-13.9209	0.00057914	0.035706	0.01	0.01	0	NA	NA
c86110_g1	1697	basic-leucine zipper (bZIP) transcription factor family protein	-	+	-	0.01	0.01	0	NA	NA	0.01	99.6342	-13.2824	1.2067e-10	3.6165e-08	0.01	0.01	0	NA	NA
c106035_g1	2034	basic-leucine zipper transcription factor K	-	+	-	105.924	53.1741	0.994237	0.23161	1	5.74058	37.6887	-2.71486	0.00090293	0.049274	5.98121	103.053	-4.1068	0.0014554	0.05758
4. NF-Y family
c105386_g1	897	nuclear transcription factor Y subunit B-3-like	+	-	-	434.459	1141.43	-1.39355	0.00015895	0.038613	501.345	713.32	-0.508745	0.069289	0.99601	522.926	422.602	0.307308	0.1484	1
5. GATA Family
c112444_g1	2522	GATA transcription factor 8	+	-	+	6177.52	3322.23	0.894875	7.9281e-05	0.021972	3326.39	2728.21	0.286007	0.29254	1	3468.53	6008.04	-0.792569	1.8395e-05	0.001437
c109904_g3	1909	GATA transcription factor 20	-	+	-	0.01	0.01	0	NA	NA	0.01	163.645	-13.9983	1.3703e-05	0.0016539	0.01	0.01	0	NA	NA
c102901_g2	1602	GATA type zinc finger transcription factor family protein	-	+	-	0.01	0.01	0	NA	NA	0.01	57.1974	-12.4817	0.00013133	0.011091	0.01	0.01	0	NA	NA
6. HD-ZIP Family
c87177_g1	1333	homeobox-leucine zipper protein ATHB-52-like	+	-	-	0.01	22.5793	-11.1408	1.0231e-05	0.0041505	0.01	12.7282	-10.3138	0.0033964	0.12294	0.01	0.01	0	NA	NA
c102435_g1	1410	Homeobox-leucine zipper protein family	+	-	+	793.547	2335.92	-1.5576	2.2391e-08	1.9585e-05	1796.87	1848.57	-0.04092	0.87851	1	1874.37	771.953	1.27982	5.6939e-10	1.1456e-07
c167915_g1	1857	homeobox-leucine zipper protein ANTHOCYANINLESS 2 isoform X1	-	+	-	0.01	0.01	0	NA	NA	0.01	46.632	-12.1871	1.4689e-07	2.7876e-05	0.01	0.01	0	NA	NA
c109450_g2	1135	homeobox 7	-	+	-	0.01	0.01	0	NA	NA	0.01	64.149	-12.6472	1.2585e-12	4.783e-10	0.01	0.01	0	NA	NA
7. MYB Family
c110511_g1	1061	transcription factor MYB48 isoform X1	+	-	+	503.499	965.173	-0.938797	0.00011029	0.028626	1159.16	2079.48	-0.84315	0.0014686	0.06985	1209.42	489.743	1.30422	4.3237e-10	8.8624e-08
c105150_g3	704	transcription factor MYB3-like>gi|599327537|gb|AHN60124.1| MYB transcription factor 3 [Brassica napus]	+	-	+	73.4349	207.526	-1.49875	4.0611e-06	0.0018735	276.54	263.382	0.0703331	0.86373	1	288.413	71.4403	2.01333	3.9025e-12	1.0712e-09
8. HSF Family
c92911_g1	1494	heat shock transcription factor A6A	-	+	-	0.01	0.01	0	NA	NA	0.01	41.4002	-12.0154	1.139e-08	2.6419e-06	0.01	0.01	0	NA	NA
9. NAC Family
c107273_g6	1448	NAC transcription factor 29 isoform X2	+	-	-	88.993	224.325	-1.33383	2.6928e-05	0.0092189	212.703	162.503	0.388374	0.45786	1	221.739	86.5662	1.35699	0.0038877	0.12288
c105647_g6	779	NAC domain-containing protein 55-like	+	-	-	79.7343	231.79	-1.53955	2.7374e-06	0.0013234	29.6629	24.9809	0.247835	0.7337	1	30.9438	77.5418	-1.32532	0.0021617	0.078346
c112555_g4	1034	NAC domain-containing protein 100	+	-	-	232.34	669.743	-1.52737	3.2893e-09	3.6598e-06	337.571	289.277	0.222737	0.53043	1	351.953	226.011	0.638991	0.08846	1
c106147_g2	1590	NAC domain-containing protein 69-like	-	+	+	365.963	330.477	0.147147	0.81316	1	128.296	311.363	-1.27913	0.00011341	0.0097977	133.764	355.918	-1.41185	5.1363e-08	7.3189e-06
10. WRKY Family
c105351_g4	1565	WRKY DNA-binding protein 28	+	-	-	59.525	164.284	-1.46463	5.3056e-05	0.016121	95.3006	144.941	-0.604914	0.11877	1	99.4044	57.8921	0.779943	0.040265	0.67475
c106672_g3	1180	WRKY DNA-binding protein 31	+	-	+	438.972	152.403	1.52624	1.04e-07	7.4937e-05	146.983	40.7618	1.85036	0.035461	0.6213	153.177	426.954	-1.47888	4.3451e-09	7.5052e-07
c106672_g5	1901	WRKY DNA-binding protein 31	+	-	+	494.171	191.002	1.37142	2.8779e-05	0.0097422	131.083	39.213	1.74108	0.0012493	0.06247	136.653	480.602	-1.81433	2.569e-12	7.3211e-10
11. ZFP Family
c109219_g1	2167	zinc finger protein JACKDAW	+	-	-	357.884	676.349	-0.918277	0.0002278	0.049957	317.069	414.6	-0.386921	0.1971	1	330.722	348.107	-0.0739102	0.81114	1
c107706_g3	1517	zinc finger CCCH domain-containing protein 20	+	-	+	320.085	1541.05	-2.26738	1.1135e-07	7.8368e-05	708.985	1041.82	-0.555272	0.18809	1	739.533	311.373	1.24797	1.3558e-08	2.1505e-06
c105806_g3	1448	dof zinc finger protein DOF1.3-like	+	-	+	29.4303	92.2745	-1.6486	0.0002268	0.049883	141.972	142.185	-0.0021617	0.97581	1	148.173	28.6274	2.3718	7.9785e-07	8.8079e-05
c113235_g4	711	zinc finger MYM-type protein 1-like	-	+	-	0.01	0.01	0	NA	NA	1.79724	27.0785	-3.91329	0.00050383	0.032091	1.87715	0.01	7.5524	0.49138	1
c65518_g1	823	zinc finger HIT domain-containing protein 3	-	+	-	0.01	0.01	0	NA	NA	0.01	37.1521	-11.8592	6.7715e-08	1.3901e-05	0.01	0.01	0	NA	NA
c42694_g1	996	zinc finger CCCH domain-containing protein 55-like	-	+	-	0.01	0.01	0	NA	NA	0.431866	100.106	-7.85672	4.4625e-05	0.0045772	0.451801	0.01	5.49762	1	1
c88098_g1	1056	zinc finger CCCH domain-containing protein 3 isoform X2	-	+	-	0.01	0.01	0	NA	NA	0.01	32.3102	-11.6578	0.00017211	0.013834	0.01	0.01	0	NA	NA
c106940_g2	1650	zinc finger BED domain-containing protein RICESLEEPER 2-like	-	+	+	275.171	225.141	0.289501	0.54955	1	12.0394	74.2145	-2.62394	0.00011319	0.0097916	12.522	267.587	-4.41747	1.5627e-08	2.4621e-06
c92024_g2	2122	zinc finger (C2H2 type) family protein	-	+	-	0.46386	0.01	5.53562	0.98631	1	0.01	189.621	-14.2108	1.7143e-06	0.00025796	0.01	0.450822	-5.49449	0.99225	1
