# Supplementary material for: Comparative transcriptomic analysis reveals the roles of ROS scavenging genes in response to cadmium in two pak choi cultivars
Source: Sci Rep. 2017 Aug 23;7:9217. doi: 10.1038/s41598-017-09838-2 (PMC5569009; doi:10.1038/s41598-017-09838-2)
Supplement: Supplementary file 8 — Table S7 [file 41598_2017_9838_MOESM8_ESM.xlsx]

## Sheet: Sheet1
Table S7. The specific primer sequences of 12 ROS scavenging-related DEGs validated by RT-qPCR analysis.
Unigene ID	Gene Description	Gene name	Forward primiers (5’-3’)	Reverse primiers (5’-3’)
c111777_g1	Fe superoxide dismutase 1, Fe-Mn family	Fe SOD1	TCGTCTGTCCTCCTCTTA	TCACTCGCTTCATCCATT
c111722_g1	superoxide dismutase, Cu-Zn family	Cu SOD	GGTTGTGCTTCCATTGTT	CTACTGCTCCTCCATCTG
c105890_g1	peroxidase 44-like	POD 44	GTAACATTCATCGTGGAGAG	GCAACAACATTAGCAACAATAG
c95296_g2	glutathione peroxidase	GPX	ATCGCTCGGATGATGTTC	TTACCAAGATGCCACCAA
c42503_g1	L-ascorbate peroxidase	APX	CACACTCCTACAAGATTTACC	CCTTATCCTCGGCATACA
c103054_g1	monothiol glutaredoxin	GRX	GCAGGTGACAGGAAGTTA	CGGAGAAATGATAGGAGGAT
c98684_g1	glutathione S-transferase isoform 1	GST1	CAGATGAGTTGGAAGTGATG	GAAGAGGATGGCGATGTA
c104421_g2	thioredoxin-like 1-1	Trx1-1	GCTGTGATGGATGATGATG	CTTAGGTCTCTTCTCGTTCT
c102953_g3	thioredoxin reductase (NADPH) 2	TrxR2	GACCACTTCCGATGATGA	AACTTCCCTTCTTTCTCTCT
c105537_g2	ferric reduction oxidase 2	FRO2	GCGGATAATGGATATGAATG	AAGAGTGAAGGGAAATGG
c63214_g2	ferritin-3	FER3	GGCTCACATCAATCTTCT	TACAAACCAAGTCCATCG
c72868_g1	nucleoside-diphosphate kinase	NDPK	CGCACTTCGTCATTGTATT	CCTCTTCCACCTCTAACTC
		Actin	GTTGCTATCCAGGCTGTTCT	AGCGTGAGGAAGAGCATAAC
